# Supplementary material for: Simultaneous visualization of DNA loci in single cells by combinatorial multi-color iFISH
Source: Sci Data. 2022 Feb 10;9:47. doi: 10.1038/s41597-022-01139-2 (PMC8831585; doi:10.1038/s41597-022-01139-2)
Supplement: Supplementary file 1 — Supplementary Table 1 [file 41597_2022_1139_MOESM1_ESM.xlsx]

## Sheet: Suppl Table 1
Supplementary Table 1. List of oligos in each of the 16 miFISH probes shown in Fig. 1.
Probe names are the same as in Fig. 1c.
Probe name	Chr	Probe start-end coordinates	Oligo #	Oligo sequence (5'->3')
2. 1	2	[hg19]chr2:118138644-118138684	1	CGTAGTAAGATATGTAGTCCTTGTACATATTCATGGGGGTTCATAGTGATATTTTGATCCGTGGCGTAGACCGTATCGTT
2. 1	2	[hg19]chr2:118138742-118138782	2	CGTACTATTTCTCACCTGATCTTTTCTTTGTGTTGGAAATGTTTAATATCCTCCCTCTAGGTGACTACTTCACTCGTAGC
2. 1	2	[hg19]chr2:118138812-118138852	3	CGTAGTAAGATATGTAGTCCCAGTCATCCTACGGTGGTATACAGCTTTAGAACTTGTTCCGTGGCGTAGACCGTATCGTT
2. 1	2	[hg19]chr2:118138882-118138922	4	CGTACTATTTCTCACCTGATATATCTCCCTGTCCCTTAATTTCCCCTACCCTTCCCAGTCGTGACTACTTCACTCGTAGC
2. 1	2	[hg19]chr2:118139027-118139067	5	CGTAGTAAGATATGTAGTCCTTCACTTAACCTAATGTCATCCAGTTCCATGCATGTTGCCGTGGCGTAGACCGTATCGTT
2. 1	2	[hg19]chr2:118139080-118139120	6	CGTACTATTTCTCACCTGATTTGTATTCTTTTTGATGGCCAAATAGTATGATGGCATACGGTGACTACTTCACTCGTAGC
2. 1	2	[hg19]chr2:118139140-118139180	7	CGTAGTAAGATATGTAGTCCCATCTGTTGTTGGACACCTAGAGGCATTTCATGTCTTGGCGTGGCGTAGACCGTATCGTT
2. 1	2	[hg19]chr2:118139240-118139280	8	CGTACTATTTCTCACCTGATCCTTTCCTTTGGAAATTCTCAATAGTAGGATTGCTGGATCGTGACTACTTCACTCGTAGC
2. 1	2	[hg19]chr2:118139309-118139349	9	CGTAGTAAGATATGTAGTCCGGAACCACCATACTGTTCTCCAATGAATTCATTTTTCAGGGTGGCGTAGACCGTATCGTT
2. 1	2	[hg19]chr2:118139370-118139410	10	CGTACTATTTCTCACCTGATCAGTGATCCAGGACCTCATCTCAAGCAAGAGCGGCCCCTGGTGACTACTTCACTCGTAGC
2. 1	2	[hg19]chr2:118139446-118139486	11	CGTAGTAAGATATGTAGTCCCGCCTATGCAACTTTAATAAAAGAGCTATGGATCAAAGCCGTGGCGTAGACCGTATCGTT
2. 1	2	[hg19]chr2:118139513-118139553	12	CGTACTATTTCTCACCTGATAATTACACAGGATTACATTTGGCTATCTAGTGTTTCCAACGTGACTACTTCACTCGTAGC
2. 1	2	[hg19]chr2:118139572-118139612	13	CGTAGTAAGATATGTAGTCCAGCAAATTAGAAAATGTGTACAGAGGAAGATACAGGAAGCGTGGCGTAGACCGTATCGTT
2. 1	2	[hg19]chr2:118139631-118139671	14	CGTACTATTTCTCACCTGATAGAAATCACAGAGGACAGTATGACAGTAGAGATGAGAGAGGTGACTACTTCACTCGTAGC
2. 1	2	[hg19]chr2:118139747-118139787	15	CGTAGTAAGATATGTAGTCCTCGAATGGCCACTGAGGAAGTCTGCATTACATCACAGGACGTGGCGTAGACCGTATCGTT
2. 1	2	[hg19]chr2:118139847-118139887	16	CGTACTATTTCTCACCTGATTAGCATTTTCATCAATTAGGCCTGAGAAGACACAATGCACGTGACTACTTCACTCGTAGC
2. 1	2	[hg19]chr2:118139987-118140027	17	CGTAGTAAGATATGTAGTCCGAGTTCTTCTCCCTCACGTTTCCACTGCTTCTGTTGCCTGGTGGCGTAGACCGTATCGTT
2. 1	2	[hg19]chr2:118140037-118140077	18	CGTACTATTTCTCACCTGATCCCTGTATGTTGGAATCTCTGCCTTGTGCTCCAATTTTATGTGACTACTTCACTCGTAGC
2. 1	2	[hg19]chr2:118140113-118140153	19	CGTAGTAAGATATGTAGTCCGGGCACACTTTTCATCTGCTCTATAGCAATATTTTTCTGGGTGGCGTAGACCGTATCGTT
2. 1	2	[hg19]chr2:118140233-118140273	20	CGTACTATTTCTCACCTGATGTAATGATCAAGGAAGCGTATTTGGGATGTCCATCACCCCGTGACTACTTCACTCGTAGC
2. 1	2	[hg19]chr2:118140336-118140376	21	CGTAGTAAGATATGTAGTCCACACAATACGCTATTGTTAACTATAGACACCTTACTATGCGTGGCGTAGACCGTATCGTT
2. 1	2	[hg19]chr2:118140435-118140475	22	CGTACTATTTCTCACCTGATCTCACTTTATCCCCTCCTGACCCACACAGCCTTCTCATCCGTGACTACTTCACTCGTAGC
2. 1	2	[hg19]chr2:118140490-118140530	23	CGTAGTAAGATATGTAGTCCTCTACTCTCCACCTCTGTGAGATCTACTTTTAGGACTCCCGTGGCGTAGACCGTATCGTT
2. 1	2	[hg19]chr2:118140561-118140601	24	CGTACTATTTCTCACCTGATTCTGTGCCTGGCTTACTTCATTTAACTTAATGACCTCCAGGTGACTACTTCACTCGTAGC
2. 1	2	[hg19]chr2:118140745-118140785	25	CGTAGTAAGATATGTAGTCCATGTGTGTGTGTATATATATGTATGTGAGTGTGTGTGTGTGTGGCGTAGACCGTATCGTT
2. 1	2	[hg19]chr2:118140833-118140873	26	CGTACTATTTCTCACCTGATCCCATTTTGTTTACGTGTTTACCCACAGATAGACACTTAGGTGACTACTTCACTCGTAGC
2. 1	2	[hg19]chr2:118140886-118140926	27	CGTAGTAAGATATGTAGTCCCTTTACTTTTTGAATAGCCCTGCAAGAAACATGGGAGTGCGTGGCGTAGACCGTATCGTT
2. 1	2	[hg19]chr2:118140956-118140996	28	CGTACTATTTCTCACCTGATCCTTTGGATAAACTAGTTAAATTGCTGGATCATGTAGTAGGTGACTACTTCACTCGTAGC
2. 1	2	[hg19]chr2:118141053-118141093	29	CGTAGTAAGATATGTAGTCCGGCTGGAGTGCCTTGGACCCATCATAGCTCACTGTAACCTGTGGCGTAGACCGTATCGTT
2. 1	2	[hg19]chr2:118141110-118141150	30	CGTACTATTTCTCACCTGATACATTCCTCTTGACTCAGCCTAATGAGTAGCTAGGACTACGTGACTACTTCACTCGTAGC
2. 1	2	[hg19]chr2:118141202-118141242	31	CGTAGTAAGATATGTAGTCCGGTCTGGATAAGTTGCCGAGCCTGGTCTTAAACTCCTGGCGTGGCGTAGACCGTATCGTT
2. 1	2	[hg19]chr2:118141274-118141314	32	CGTACTATTTCTCACCTGATGTGATGGAATTATTGGCATAAGTCACAGTGCCAGGCTTGGGTGACTACTTCACTCGTAGC
2. 1	2	[hg19]chr2:118141453-118141493	33	CGTAGTAAGATATGTAGTCCAGCCATTCTAACTGGTGTAAGATGATCTTGTTTTGATTTGGTGGCGTAGACCGTATCGTT
2. 1	2	[hg19]chr2:118141574-118141614	34	CGTACTATTTCTCACCTGATTTCTTTTTTGAGTTGGAGTCTCGCTCAGTCACCCAGGCTGGTGACTACTTCACTCGTAGC
2. 1	2	[hg19]chr2:118141646-118141686	35	CGTAGTAAGATATGTAGTCCCCTCCGCCTCCCGGGTTCAAGGTGTTCTCCTGCCTCAGCCGTGGCGTAGACCGTATCGTT
2. 1	2	[hg19]chr2:118141696-118141736	36	CGTACTATTTCTCACCTGATCTGAGAGTACAGGTGCACACCGCCATGCCAGCTAATTTTTGTGACTACTTCACTCGTAGC
2. 1	2	[hg19]chr2:118141842-118141882	37	CGTAGTAAGATATGTAGTCCGTGAGCCACCGTGCCCAGCCCCCTGCATGTCTTCTTTTGAGTGGCGTAGACCGTATCGTT
2. 1	2	[hg19]chr2:118141969-118142009	38	CGTACTATTTCTCACCTGATGAGTTGTTTGCGTTGCTCATATATTCTGGATGTTAGTCCCGTGACTACTTCACTCGTAGC
2. 1	2	[hg19]chr2:118142046-118142086	39	CGTAGTAAGATATGTAGTCCCAACAGGCTGTCTTCTCACTGTGTTTATTGTTTCATTGGCGTGGCGTAGACCGTATCGTT
2. 1	2	[hg19]chr2:118142141-118142181	40	CGTACTATTTCTCACCTGATGCCAGTGTTTTGGAGGTCTCAGCCGTGTAAAATCTTTGCCGTGACTACTTCACTCGTAGC
2. 1	2	[hg19]chr2:118142198-118142238	41	CGTAGTAAGATATGTAGTCCGTGTTTTCCCTACGTTTTCTTCTAGTAATCTAGTTTCAGGGTGGCGTAGACCGTATCGTT
2. 1	2	[hg19]chr2:118142372-118142412	42	CGTACTATTTCTCACCTGATCAGTAAATGTTACTGGATCCTTTGTCAGAAATCAGGTGTAGTGACTACTTCACTCGTAGC
2. 1	2	[hg19]chr2:118142452-118142492	43	CGTAGTAAGATATGTAGTCCTGGTCTATGTGTTTGTTTTTATACCAACACCATGGTTGCTGTGGCGTAGACCGTATCGTT
2. 1	2	[hg19]chr2:118142537-118142577	44	CGTACTATTTCTCACCTGATGCTTTGTTCTTTTTTCTCAGGATTGTTTTGGCTATTGAAGGTGACTACTTCACTCGTAGC
2. 1	2	[hg19]chr2:118142628-118142668	45	CGTAGTAAGATATGTAGTCCGTCCGTATAGTATTGTCATTTTCCCAATACTAATTCTTCCGTGGCGTAGACCGTATCGTT
2. 1	2	[hg19]chr2:118142918-118142958	46	CGTACTATTTCTCACCTGATTCAGGTCTCAGAGTTTTATGGTGGAGTCATTAGGTTTTTCGTGACTACTTCACTCGTAGC
2. 1	2	[hg19]chr2:118142984-118143024	47	CGTAGTAAGATATGTAGTCCAGAGGTGCAATTTAACTTTCTTCTTTTCAATTCAGATGCCGTGGCGTAGACCGTATCGTT
2. 1	2	[hg19]chr2:118143068-118143108	48	CGTACTATTTCTCACCTGATGTACTTTGTGGAATAGGAGTGGTGAAAGCCGGCACCTCTGGTGACTACTTCACTCGTAGC
2. 1	2	[hg19]chr2:118143138-118143178	49	CGTAGTAAGATATGTAGTCCCAGCTTTTCCCCATTCACTATGATGGTAGCAGTGGGCTTGGTGGCGTAGACCGTATCGTT
2. 1	2	[hg19]chr2:118143211-118143251	50	CGTACTATTTCTCACCTGATCCTTCTATGCGTACTCTATTGACAGTATTTACCACGAAGGGTGACTACTTCACTCGTAGC
2. 1	2	[hg19]chr2:118143360-118143400	51	CGTAGTAAGATATGTAGTCCCCATCCTTGCATCTGTGAGATAAATTTCACTTGATGGTGGGTGGCGTAGACCGTATCGTT
2. 1	2	[hg19]chr2:118143464-118143504	52	CGTACTATTTCTCACCTGATCTCCGCTCCTCAGGAATTTGCATCTCTGCTCACTGGCCTGGTGACTACTTCACTCGTAGC
2. 1	2	[hg19]chr2:118143545-118143585	53	CGTAGTAAGATATGTAGTCCGGGCAATGCTGGCCTTGTAGAATGAGACAGGAAGAATTCTGTGGCGTAGACCGTATCGTT
2. 1	2	[hg19]chr2:118143647-118143687	54	CGTACTATTTCTCACCTGATGGTAGAATTCAGTAATTAAGCCATCCATTTTGTAGATCGCGTGACTACTTCACTCGTAGC
2. 1	2	[hg19]chr2:118143720-118143760	55	CGTAGTAAGATATGTAGTCCCTGATTCAACCTCATTACTCATTGGTCTGTTCAGGTTTTCGTGGCGTAGACCGTATCGTT
2. 1	2	[hg19]chr2:118143866-118143906	56	CGTACTATTTCTCACCTGATTGATCTTTTGTATTTCTGTGGTATCACGTGTAGTGTCTCCGTGACTACTTCACTCGTAGC
2. 1	2	[hg19]chr2:118143946-118143986	57	CGTAGTAAGATATGTAGTCCCATGATTAGCCTAGCTAGTGGTTTATCAGTTTTGTTTATCGTGGCGTAGACCGTATCGTT
2. 1	2	[hg19]chr2:118144039-118144079	58	CGTACTATTTCTCACCTGATATTTCACTTAGTTATGCTCTGACCTTTATTATCTCTCTCCGTGACTACTTCACTCGTAGC
2. 1	2	[hg19]chr2:118144101-118144141	59	CGTAGTAAGATATGTAGTCCTTCTTGTTTTCCTAGTTCCTTGAGAGGCATTTCTAGATTGGTGGCGTAGACCGTATCGTT
2. 1	2	[hg19]chr2:118144280-118144320	60	CGTACTATTTCTCACCTGATGCTTCTTAATGTCTTCCTTGATTCAGTAGTCATTTGGGAGGTGACTACTTCACTCGTAGC
2. 1	2	[hg19]chr2:118144332-118144372	61	CGTAGTAAGATATGTAGTCCTTTCCATGTGTTTGTGTAGTTTCCAATGCTCTTGTTATTGGTGGCGTAGACCGTATCGTT
2. 1	2	[hg19]chr2:118144525-118144565	62	CGTACTATTTCTCACCTGATGCCTGGACAACATGGTGAAACTCCATTGCTATTAAAAATAGTGACTACTTCACTCGTAGC
2. 1	2	[hg19]chr2:118144779-118144819	63	CGTAGTAAGATATGTAGTCCGTTCCATATGCTGATAAGAAGAATGTGTATCCTTTAGCTGGTGGCGTAGACCGTATCGTT
2. 1	2	[hg19]chr2:118144893-118144933	64	CGTACTATTTCTCACCTGATAATGATCTGTCTATTGCCAAGGGTTGAGTGTCAAAGTCCCGTGACTACTTCACTCGTAGC
2. 1	2	[hg19]chr2:118144978-118145018	65	CGTAGTAAGATATGTAGTCCATATCTTCTTTTCATATCTGAGTGTTCTGATGCTGATAGCGTGGCGTAGACCGTATCGTT
2. 1	2	[hg19]chr2:118145040-118145080	66	CGTACTATTTCTCACCTGATTTCTCTTGCAGAATTGATCCTTTTATCAGTATGTGATGACGTGACTACTTCACTCGTAGC
2. 1	2	[hg19]chr2:118145150-118145190	67	CGTAGTAAGATATGTAGTCCGGTTTCCATGTGCGTGGGATATCTTTTCCCATTCAGCTAGGTGGCGTAGACCGTATCGTT
2. 1	2	[hg19]chr2:118145224-118145264	68	CGTACTATTTCTCACCTGATACATTCAAGGTTACTATTGATATGTGAGGGCTTATTCTTGGTGACTACTTCACTCGTAGC
2. 1	2	[hg19]chr2:118145388-118145428	69	CGTAGTAAGATATGTAGTCCTTTGTTCTACCAGTGGGTTTTGTACTTTGTGTGTTTTCACGTGGCGTAGACCGTATCGTT
2. 1	2	[hg19]chr2:118145453-118145493	70	CGTACTATTTCTCACCTGATCCAGGTATGAGACTTTCTTAAGCATTTTTTGTAGGGCTGGGTGACTACTTCACTCGTAGC
2. 1	2	[hg19]chr2:118145559-118145599	71	CGTAGTAAGATATGTAGTCCGAAGGAAAACTCTTCTGGATATAATATCTTTGGCTGACAGGTGGCGTAGACCGTATCGTT
2. 1	2	[hg19]chr2:118145655-118145695	72	CGTACTATTTCTCACCTGATTGTCTGTTAGGACATCTGTGTTAGTCTGATGGGGGTCCCCGTGACTACTTCACTCGTAGC
2. 1	2	[hg19]chr2:118145729-118145769	73	CGTAGTAAGATATGTAGTCCTTTTTGTCTTTGACTTTTGACTGTTGGACTACAATGTGCCGTGGCGTAGACCGTATCGTT
2. 1	2	[hg19]chr2:118145794-118145834	74	CGTACTATTTCTCACCTGATCTGAGAATTTCTGAGCTTCCCATATCTGGATGTCTAAATCGTGACTACTTCACTCGTAGC
2. 1	2	[hg19]chr2:118145876-118145916	75	CGTAGTAAGATATGTAGTCCAGTTTTTCTATCCTTTTGTTTTCTCTTCACCTTATGGGACGTGGCGTAGACCGTATCGTT
2. 1	2	[hg19]chr2:118145926-118145966	76	CGTACTATTTCTCACCTGATCAAATATTTTGTCGCTTTATGGTGTCCCATATGTCACATTGTGACTACTTCACTCGTAGC
2. 1	2	[hg19]chr2:118145987-118146027	77	CGTAGTAAGATATGTAGTCCTCTACCTGGATTATTTCATAAGACCTCTCTTCAAGTTCTGGTGGCGTAGACCGTATCGTT
2. 1	2	[hg19]chr2:118146195-118146235	78	CGTACTATTTCTCACCTGATGTATTGTTTTTCTGTATCCTCTGATATCTCACTGAGCTTCGTGACTACTTCACTCGTAGC
2. 1	2	[hg19]chr2:118146297-118146337	79	CGTAGTAAGATATGTAGTCCGCTGCAGAATTATTGTGTTCTTTTGGAGATGTCATACTTCGTGGCGTAGACCGTATCGTT
2. 1	2	[hg19]chr2:118146356-118146396	80	CGTACTATTTCTCACCTGATGAGTCCTTAGGTTGATATCTGCACACTTAGTGTAACAGTCGTGACTACTTCACTCGTAGC
2. 1	2	[hg19]chr2:118146453-118146493	81	CGTAGTAAGATATGTAGTCCGGTTGGGTAGGGCACTTCAGCTTTGACTCTGAATGTGTTCGTGGCGTAGACCGTATCGTT
2. 1	2	[hg19]chr2:118146581-118146621	82	CGTACTATTTCTCACCTGATGTGGAGGCTGTGGTGAAGTTTTGCTAGGGATAGGGATGCCGTGACTACTTCACTCGTAGC
2. 1	2	[hg19]chr2:118146654-118146694	83	CGTAGTAAGATATGTAGTCCGCAGTGGGCCAAGCATCCTTGTTTTGGGGCCTCATGATGGGTGGCGTAGACCGTATCGTT
2. 1	2	[hg19]chr2:118146787-118146827	84	CGTACTATTTCTCACCTGATCAGTGGGCCAAGCTGGTGGGCGGGTTTTCAGGCTTCTGGGGTGACTACTTCACTCGTAGC
2. 1	2	[hg19]chr2:118146914-118146954	85	CGTAGTAAGATATGTAGTCCGGCTGCACAGGCCAGTCTGCAAGCCCTCAGGTGGTACATTGTGGCGTAGACCGTATCGTT
2. 1	2	[hg19]chr2:118146972-118147012	86	CGTACTATTTCTCACCTGATGATGGTAGCTGCAGGCTGAGCTCAACCTCAGGGCCCTGGGGTGACTACTTCACTCGTAGC
2. 1	2	[hg19]chr2:118147022-118147062	87	CGTAGTAAGATATGTAGTCCTGCTCTGATGCCAGTGGTAGACTGAGCTGGAGAGTCCCTGGTGGCGTAGACCGTATCGTT
2. 1	2	[hg19]chr2:118147080-118147120	88	CGTACTATTTCTCACCTGATGACCACTGAGGGGCCATGCTCAGCAGACCTGTTCTCCAGCGTGACTACTTCACTCGTAGC
2. 1	2	[hg19]chr2:118147142-118147182	89	CGTAGTAAGATATGTAGTCCCTGGCTGTAGTAGGGAGGGGTACTTTAATCTCCAGGTACCGTGGCGTAGACCGTATCGTT
2. 1	2	[hg19]chr2:118147211-118147251	90	CGTACTATTTCTCACCTGATGGCTATGCTGCAGCCCTCATACTAGAGAAGGTGGGGTTGCGTGACTACTTCACTCGTAGC
2. 1	2	[hg19]chr2:118147286-118147326	91	CGTAGTAAGATATGTAGTCCAGTGAGCCCTTCACTTCTGCTTCAGGTATTTCTTGGCATTGTGGCGTAGACCGTATCGTT
2. 1	2	[hg19]chr2:118147413-118147453	92	CGTACTATTTCTCACCTGATGGTGAGTACAAGATGCTTGTAGTCAGCCATCTTGATGCCCGTGACTACTTCACTCGTAGC
2. 1	2	[hg19]chr2:118147500-118147540	93	CGTAGTAAGATATGTAGTCCTTGAAACTGTGTGTATAAAAGCACTTGGTACCAGCTCATGGTGGCGTAGACCGTATCGTT
2. 1	2	[hg19]chr2:118147568-118147608	94	CGTACTATTTCTCACCTGATGTACTACAGACTGTGGCCCTCACGCTCACCTTGGAGAAGCGTGACTACTTCACTCGTAGC
2. 1	2	[hg19]chr2:118147649-118147689	95	CGTAGTAAGATATGTAGTCCCCTTCTACTGTACTTCCTCCTGTGTGCCTGTAGTCCTTCCGTGGCGTAGACCGTATCGTT
2. 1	2	[hg19]chr2:118147700-118147740	96	CGTACTATTTCTCACCTGATTGTTCAGAGTTTCAGCTCTCTCCTACTTTCATTAAAGAAGGTGACTACTTCACTCGTAGC
2. 1	2	[hg19]chr2:118147752-118147792	97	CGTAGTAAGATATGTAGTCCTTGCATGTCATTTTTGCATTTGGGTGATTTTGAAGAGGAGGTGGCGTAGACCGTATCGTT
2. 1	2	[hg19]chr2:118147802-118147842	98	CGTACTATTTCTCACCTGATTACTTACTTTATGCCATAATCTTCAAGCTGGAAGAGACACGTGACTACTTCACTCGTAGC
2. 1	2	[hg19]chr2:118147919-118147959	99	CGTAGTAAGATATGTAGTCCGCTAGCTTGCATCGGTATGAAGTATGGCAGTAGCTGAACCGTGGCGTAGACCGTATCGTT
2. 1	2	[hg19]chr2:118147985-118148025	100	CGTACTATTTCTCACCTGATCTACGAGACAGAAGCCATTCCATTTTGATTAGTGCCTCCCGTGACTACTTCACTCGTAGC
2. 1	2	[hg19]chr2:118148127-118148167	101	CGTAGTAAGATATGTAGTCCGCTCCAAACCACTCACAATGAACAGATTTCTATAGCATGCGTGGCGTAGACCGTATCGTT
2. 1	2	[hg19]chr2:118148243-118148283	102	CGTACTATTTCTCACCTGATGAGGCTCATAGAAAGAAGCAATCTTCCCATGATGGTTTAGGTGACTACTTCACTCGTAGC
2. 1	2	[hg19]chr2:118148328-118148368	103	CGTAGTAAGATATGTAGTCCCTGCTTCTCTTCTAAATTCTCAGGCAATTGACAACAGGTGGTGGCGTAGACCGTATCGTT
2. 1	2	[hg19]chr2:118148413-118148453	104	CGTACTATTTCTCACCTGATGCCTTAGTCCTCCTACTACGTACATAATCTAGAGCACAGGGTGACTACTTCACTCGTAGC
2. 1	2	[hg19]chr2:118148480-118148520	105	CGTAGTAAGATATGTAGTCCGAGCAAAATCTGGGCATATTCACTGAGCCATCTGCAGGGCGTGGCGTAGACCGTATCGTT
2. 1	2	[hg19]chr2:118148562-118148602	106	CGTACTATTTCTCACCTGATGAGAGGTGTAAAGTGTCAAGCCTCAGGACTGCACCCAGAGGTGACTACTTCACTCGTAGC
2. 1	2	[hg19]chr2:118148612-118148652	107	CGTAGTAAGATATGTAGTCCTCCTAGAAGCAGGAGTAGGGAGAGATTCAGTAAGTAAATCGTGGCGTAGACCGTATCGTT
2. 1	2	[hg19]chr2:118148672-118148712	108	CGTACTATTTCTCACCTGATGGCTAGAGCTAGGGCTACCCACAGGTAATGATGTTTACCCGTGACTACTTCACTCGTAGC
2. 1	2	[hg19]chr2:118148746-118148786	109	CGTAGTAAGATATGTAGTCCATGGGCAGAGGAAAGGATTGGGGTGGAGAGAGAGACTGGGGTGGCGTAGACCGTATCGTT
2. 1	2	[hg19]chr2:118148808-118148848	110	CGTACTATTTCTCACCTGATGGCAAAGACATTGAAGTTTTCTCCCCTTTCTAGAAACAGGGTGACTACTTCACTCGTAGC
2. 1	2	[hg19]chr2:118148897-118148937	111	CGTAGTAAGATATGTAGTCCCAGTGAGTCATCCAATGCCCTATAACTGCCACCCTCACCCGTGGCGTAGACCGTATCGTT
2. 1	2	[hg19]chr2:118149012-118149052	112	CGTACTATTTCTCACCTGATAGCCATTAAAAACGGCTGGAGGAGAGAAAGTCTGACTCTTGTGACTACTTCACTCGTAGC
2. 1	2	[hg19]chr2:118149127-118149167	113	CGTAGTAAGATATGTAGTCCGCAAGCTGATGTCATAAATAAACCCACAAATCACAGTGGCGTGGCGTAGACCGTATCGTT
2. 1	2	[hg19]chr2:118149207-118149247	114	CGTACTATTTCTCACCTGATGCAGTGTGAGCAACTGCAGGATTCGGGCAGCCAGGATCTGGTGACTACTTCACTCGTAGC
2. 1	2	[hg19]chr2:118149271-118149311	115	CGTAGTAAGATATGTAGTCCTTGGGACTCTGATCTCCCACCACTTACAACAGTGTCTTGGGTGGCGTAGACCGTATCGTT
2. 1	2	[hg19]chr2:118149364-118149404	116	CGTACTATTTCTCACCTGATAGCTGGGTCTCACTCTCTATCTGTCCCTTCTCTGAAAGGCGTGACTACTTCACTCGTAGC
2. 1	2	[hg19]chr2:118149434-118149474	117	CGTAGTAAGATATGTAGTCCCCATCTCTAGAACGCTGCCACTGGGTCCTTCCCCTTCCCCGTGGCGTAGACCGTATCGTT
2. 1	2	[hg19]chr2:118149549-118149589	118	CGTACTATTTCTCACCTGATCCTCCAAGCACATTTCCTGTTTGTGCCATTGAATTCTTGCGTGACTACTTCACTCGTAGC
2. 1	2	[hg19]chr2:118149611-118149651	119	CGTAGTAAGATATGTAGTCCTCAGCTTTCTCACTTAATAAACCAGCTACATAGCACATTCGTGGCGTAGACCGTATCGTT
2. 1	2	[hg19]chr2:118149724-118149764	120	CGTACTATTTCTCACCTGATTCCTAGGCTCTCCCCTTACATTCTTTCACAAATCTCACTGGTGACTACTTCACTCGTAGC
2. 1	2	[hg19]chr2:118149852-118149892	121	CGTAGTAAGATATGTAGTCCCTTCATGGGCATCTGCTCTGGGGTCAACTGTGTGGAACTGGTGGCGTAGACCGTATCGTT
2. 1	2	[hg19]chr2:118149977-118150017	122	CGTACTATTTCTCACCTGATACCGACAGTGCATGTGCCCCCACTCCGTGAAAACTCCCTCGTGACTACTTCACTCGTAGC
2. 1	2	[hg19]chr2:118150033-118150073	123	CGTAGTAAGATATGTAGTCCGCCCCAGAGGCAGGTGCGACATATGTTGCCCCTTCACGGAGTGGCGTAGACCGTATCGTT
2. 1	2	[hg19]chr2:118150088-118150128	124	CGTACTATTTCTCACCTGATGGCCATGGCCACTTCCTCCTGCTGCTCTGCTGGATGTGTTGTGACTACTTCACTCGTAGC
2. 1	2	[hg19]chr2:118150153-118150193	125	CGTAGTAAGATATGTAGTCCCAGCAACTCCCTGGAAGTGGCTGCTGTGGCTCCATTTGGCGTGGCGTAGACCGTATCGTT
2. 1	2	[hg19]chr2:118150253-118150293	126	CGTACTATTTCTCACCTGATTCCCTCCCTGAGCTCAGTGTGTCTCTTCTGGGGGACACCCGTGACTACTTCACTCGTAGC
2. 1	2	[hg19]chr2:118150303-118150343	127	CGTAGTAAGATATGTAGTCCCAAGTCAAGCATGCTCTATGTTATATGGAGAATGATAGAGGTGGCGTAGACCGTATCGTT
2. 1	2	[hg19]chr2:118150440-118150480	128	CGTACTATTTCTCACCTGATACCACAACTGGATGGCTTAGACCCCAGAGGCCACAAGTCCGTGACTACTTCACTCGTAGC
2. 1	2	[hg19]chr2:118150491-118150531	129	CGTAGTAAGATATGTAGTCCGTCTGCTGGCTTGGTTTCTCCTGAGACCTCTCTTCCTGGCGTGGCGTAGACCGTATCGTT
2. 1	2	[hg19]chr2:118150578-118150618	130	CGTACTATTTCTCACCTGATGCACACATGCAGTACACAGGTGTCTGGTGTCCAAATTTCCGTGACTACTTCACTCGTAGC
2. 1	2	[hg19]chr2:118150648-118150688	131	CGTAGTAAGATATGTAGTCCGGGTCCACCCTGAGGGCTTCATTTTAACTCGCTTACCTCTGTGGCGTAGACCGTATCGTT
2. 1	2	[hg19]chr2:118150751-118150791	132	CGTACTATTTCTCACCTGATTGAATTTGGAGGGGCACAATTCAGCCATATCAGGTTTCAGGTGACTACTTCACTCGTAGC
2. 1	2	[hg19]chr2:118150888-118150928	133	CGTAGTAAGATATGTAGTCCCCCCCCAACGGACACCCATCACTGAGAATTCCTATGCACCGTGGCGTAGACCGTATCGTT
2. 1	2	[hg19]chr2:118150959-118150999	134	CGTACTATTTCTCACCTGATTGGTTGTGGCTTCCTCTTTCCAGAGACACCCACAGACGCCGTGACTACTTCACTCGTAGC
2. 1	2	[hg19]chr2:118151031-118151071	135	CGTAGTAAGATATGTAGTCCCAGCACACATATGCAGACACACAAGAACCCTCCACAATGGGTGGCGTAGACCGTATCGTT
2. 1	2	[hg19]chr2:118151117-118151157	136	CGTACTATTTCTCACCTGATTGGTGCTCAGGGGACATTGAAGACTGTGAGCTCTGCAGCCGTGACTACTTCACTCGTAGC
2. 1	2	[hg19]chr2:118151176-118151216	137	CGTAGTAAGATATGTAGTCCCCTGACTCTGCCTAACTTCTTAGCTGTGTGGCCTTGGGTGGTGGCGTAGACCGTATCGTT
2. 1	2	[hg19]chr2:118151229-118151269	138	CGTACTATTTCTCACCTGATCTCTGTACCTTACTTCCCTTGTCTCCAACATATATTTGACGTGACTACTTCACTCGTAGC
2. 1	2	[hg19]chr2:118151285-118151325	139	CGTAGTAAGATATGTAGTCCTCAAAGTGTTCTTGTGAGGGCTTAATGAGTTAGCACACACGTGGCGTAGACCGTATCGTT
2. 1	2	[hg19]chr2:118151401-118151441	140	CGTACTATTTCTCACCTGATTGCCATGGTGGGTGGGCAGGTCTCTATGATACTCAATAAAGTGACTACTTCACTCGTAGC
2. 1	2	[hg19]chr2:118151536-118151576	141	CGTAGTAAGATATGTAGTCCAGATAGCACTGTTCATCCCATTTTGTATATGAGCAAACCGGTGGCGTAGACCGTATCGTT
2. 1	2	[hg19]chr2:118151621-118151661	142	CGTACTATTTCTCACCTGATGTGCAGAGTAACTTAAGATCTCTCTCTCTCTCTCTCCCTCGTGACTACTTCACTCGTAGC
2. 1	2	[hg19]chr2:118151731-118151771	143	CGTAGTAAGATATGTAGTCCCCCTATCCCTTCCGCTCCAAAACAACTCCATCTCCTGTGGGTGGCGTAGACCGTATCGTT
2. 1	2	[hg19]chr2:118151826-118151866	144	CGTACTATTTCTCACCTGATAGGCAGTAATTTAGAAAGTGCTGGAGGCCAGTTTGGCTGGGTGACTACTTCACTCGTAGC
2. 1	2	[hg19]chr2:118151943-118151983	145	CGTAGTAAGATATGTAGTCCCTCAGCTGTGCTGACTGAATGTACCGTGCTTGCCCAGACCGTGGCGTAGACCGTATCGTT
2. 1	2	[hg19]chr2:118152049-118152089	146	CGTACTATTTCTCACCTGATTGCAAGTATTCAGTTCTGCTTTTGTAGCCCAAAAGTAGCCGTGACTACTTCACTCGTAGC
2. 1	2	[hg19]chr2:118152146-118152186	147	CGTAGTAAGATATGTAGTCCGCAAACACTGGGATGCATTTGACCCACTTACCAAACCCTGGTGGCGTAGACCGTATCGTT
2. 1	2	[hg19]chr2:118152255-118152295	148	CGTACTATTTCTCACCTGATAGATCTGGAAATGGACTCTATGGACCAAATTAGGGTCAGCGTGACTACTTCACTCGTAGC
2. 1	2	[hg19]chr2:118152360-118152400	149	CGTAGTAAGATATGTAGTCCGGAGGATGTTTCATGCCTGGGCTTCCTGCTGTCCTCCCTCGTGGCGTAGACCGTATCGTT
2. 1	2	[hg19]chr2:118152437-118152477	150	CGTACTATTTCTCACCTGATGGTAGATTCAAAGCCCTTTAATAGACGACCAGACAATGAGGTGACTACTTCACTCGTAGC
2. 1	2	[hg19]chr2:118152509-118152549	151	CGTAGTAAGATATGTAGTCCGATGTTGTTACTTACTGTTACTTGTTTGGCTCACAAGTTCGTGGCGTAGACCGTATCGTT
2. 1	2	[hg19]chr2:118152561-118152601	152	CGTACTATTTCTCACCTGATTCTGCTTATGTCTTTCCAGGTACTTTTGGTAAAAACAGGGGTGACTACTTCACTCGTAGC
2. 1	2	[hg19]chr2:118152656-118152696	153	CGTAGTAAGATATGTAGTCCCGTAAGTTTTGGAGTGATACAGTCCTATTTGGTTTTCCACGTGGCGTAGACCGTATCGTT
2. 1	2	[hg19]chr2:118152707-118152747	154	CGTACTATTTCTCACCTGATGCTACTACTTACTATGTAGAATTGTTATGAGGGGTCAATGGTGACTACTTCACTCGTAGC
2. 1	2	[hg19]chr2:118152777-118152817	155	CGTAGTAAGATATGTAGTCCACAGTTTGGAACATAATACATGCTACCAAATGCAACAATCGTGGCGTAGACCGTATCGTT
2. 1	2	[hg19]chr2:118152844-118152884	156	CGTACTATTTCTCACCTGATTCTCAGGTTCTGCCCCTCACCCTCACCAGTGCTAGGCTGCGTGACTACTTCACTCGTAGC
2. 1	2	[hg19]chr2:118152922-118152962	157	CGTAGTAAGATATGTAGTCCGAGATTTCTCAGCCTCCACATGGTTGACATCCTGAGCTGGGTGGCGTAGACCGTATCGTT
2. 1	2	[hg19]chr2:118152989-118153029	158	CGTACTATTTCTCACCTGATGGGCATTTGGGGGTGTTTAGCAGAATCCCTGGCCTCTACCGTGACTACTTCACTCGTAGC
2. 1	2	[hg19]chr2:118153161-118153201	159	CGTAGTAAGATATGTAGTCCCTCCTCTCCTCTATACTCCAGCCGCCAGGTTAGGTCTGCCGTGGCGTAGACCGTATCGTT
2. 1	2	[hg19]chr2:118153211-118153251	160	CGTACTATTTCTCACCTGATTTCCATCCCTGGTGATTGGATTAGGAGCAAGAACCTAACCGTGACTACTTCACTCGTAGC
2. 1	2	[hg19]chr2:118153325-118153365	161	CGTAGTAAGATATGTAGTCCGGATTCTTGCTCCAAGGAGATAATGACCTGGGAGTAAGGGGTGGCGTAGACCGTATCGTT
2. 1	2	[hg19]chr2:118153427-118153467	162	CGTACTATTTCTCACCTGATGACCCTTGGGAGCAGACAGGAGAGATGCAGTTTAGGCCCCGTGACTACTTCACTCGTAGC
2. 1	2	[hg19]chr2:118153490-118153530	163	CGTAGTAAGATATGTAGTCCAGGCCTTGGAGAGGTCTGATGATCTTTCTGTCTTGGGTTCGTGGCGTAGACCGTATCGTT
2. 1	2	[hg19]chr2:118153540-118153580	164	CGTACTATTTCTCACCTGATAGAATCTTCCGAATACATCCACAAGCTGCTCCCACTTTCTGTGACTACTTCACTCGTAGC
2. 1	2	[hg19]chr2:118153625-118153665	165	CGTAGTAAGATATGTAGTCCAAGAGCCTTCAGTAAGACACTATTCAGAGGGTTGTTGGGGGTGGCGTAGACCGTATCGTT
2. 1	2	[hg19]chr2:118153685-118153725	166	CGTACTATTTCTCACCTGATGGATTCCTTTCCTCTTCTTCTAAACTTGGAATTGCCAGTCGTGACTACTTCACTCGTAGC
2. 1	2	[hg19]chr2:118153791-118153831	167	CGTAGTAAGATATGTAGTCCTAGGTTACAGAGGTGCTGGAGAAATGAAAAGCCCATGATGGTGGCGTAGACCGTATCGTT
2. 1	2	[hg19]chr2:118153926-118153966	168	CGTACTATTTCTCACCTGATCCTTCTTAAGGCCTCATCATAAGTAGGGTGCATACCTCACGTGACTACTTCACTCGTAGC
2. 1	2	[hg19]chr2:118154031-118154071	169	CGTAGTAAGATATGTAGTCCTGCCAGTTTTGAGCCTAGATCCTAAGAGGCCTCACAAGACGTGGCGTAGACCGTATCGTT
2. 1	2	[hg19]chr2:118154108-118154148	170	CGTACTATTTCTCACCTGATGATACTCCAGTTTTACCATAAGAAAAAGCTGGACAAACTGGTGACTACTTCACTCGTAGC
2. 1	2	[hg19]chr2:118154230-118154270	171	CGTAGTAAGATATGTAGTCCACACCCATAGGGCCACACCTGAAATCCGCTTGCCTAGAGCGTGGCGTAGACCGTATCGTT
2. 1	2	[hg19]chr2:118154368-118154408	172	CGTACTATTTCTCACCTGATTGAGGTCTGCTGCCTCAGGGAGCCCCCACAGTTTTATGAGGTGACTACTTCACTCGTAGC
2. 1	2	[hg19]chr2:118154423-118154463	173	CGTAGTAAGATATGTAGTCCCTCGCCAGGTTCTCATAGTGAAGCTAGGAAAAAGAGCCCCGTGGCGTAGACCGTATCGTT
2. 1	2	[hg19]chr2:118154530-118154570	174	CGTACTATTTCTCACCTGATGAAGGCCTACTTTCCAGGGTATGAAGGTTTTTCCAGAGCCGTGACTACTTCACTCGTAGC
2. 1	2	[hg19]chr2:118154585-118154625	175	CGTAGTAAGATATGTAGTCCGAGGACATTCCTCCCACTCTAGTTTGATTCAGCATTCCTAGTGGCGTAGACCGTATCGTT
2. 1	2	[hg19]chr2:118154676-118154716	176	CGTACTATTTCTCACCTGATTGAGAACACTGCAGCCAAGGAAAGGAGTACCGGGGAGTAGGTGACTACTTCACTCGTAGC
2. 1	2	[hg19]chr2:118154730-118154770	177	CGTAGTAAGATATGTAGTCCCTAGAGAAACCCTTGCAAAAGTCACAGTCCAAAACTCGGGGTGGCGTAGACCGTATCGTT
2. 1	2	[hg19]chr2:118154829-118154869	178	CGTACTATTTCTCACCTGATCTCCACCCCCTATACTTTAACATAATACCGGTAGGGCTCCGTGACTACTTCACTCGTAGC
2. 1	2	[hg19]chr2:118154890-118154930	179	CGTAGTAAGATATGTAGTCCGCAGGAAGAGCTGCAAGACACAGACTCTTTCTAAGAAGGGGTGGCGTAGACCGTATCGTT
2. 1	2	[hg19]chr2:118154940-118154980	180	CGTACTATTTCTCACCTGATAAGCCCAAAGTCAAGAGGAGAGACAAAAACATGGGCACTAGTGACTACTTCACTCGTAGC
2. 1	2	[hg19]chr2:118155001-118155041	181	CGTAGTAAGATATGTAGTCCCTTACAGCTATAGAGAACATTAAATCCAGCACAACTAGCCGTGGCGTAGACCGTATCGTT
2. 1	2	[hg19]chr2:118155104-118155144	182	CGTACTATTTCTCACCTGATATCTGGCTTTTAGGAAAAACTACAAGGCATGCCAAAAGCCGTGACTACTTCACTCGTAGC
2. 1	2	[hg19]chr2:118155263-118155303	183	CGTAGTAAGATATGTAGTCCGCTAAAGGCCCTAAAGGAAAAAGACACAAGATACATGAAGGTGGCGTAGACCGTATCGTT
2. 1	2	[hg19]chr2:118155411-118155451	184	CGTACTATTTCTCACCTGATCAACACACCCAAGCAAATAATCAATGAGCTTGACAACTGGGTGACTACTTCACTCGTAGC
2. 1	2	[hg19]chr2:118155499-118155539	185	CGTAGTAAGATATGTAGTCCAGCCAGACATAACATCCAAGAATTATGAGACAACTTAAACGTGGCGTAGACCGTATCGTT
2. 1	2	[hg19]chr2:118155618-118155658	186	CGTACTATTTCTCACCTGATCAGGCACCTAGGCACAGATCCAGGAATCCTAGAGAATATCGTGACTACTTCACTCGTAGC
2. 1	2	[hg19]chr2:118155824-118155864	187	CGTAGTAAGATATGTAGTCCGGCGAGCCATATGCAGAAGATTGGAGTTGGACCCCCTACCGTGGCGTAGACCGTATCGTT
2. 1	2	[hg19]chr2:118155934-118155974	188	CGTACTATTTCTCACCTGATCCTGGAAGACAATTGAGGAAATACTATTCCTGACGTCAGCGTGACTACTTCACTCGTAGC
2. 1	2	[hg19]chr2:118156087-118156127	189	CGTAGTAAGATATGTAGTCCCAGAACAAACAGACAACCTGCAGAATGGGAAAAGTTACTCGTGGCGTAGACCGTATCGTT
2. 1	2	[hg19]chr2:118156137-118156177	190	CGTACTATTTCTCACCTGATCATCTGACAAAAGCCTAATATCCAGACTGTATGAGGAACTGTGACTACTTCACTCGTAGC
2. 1	2	[hg19]chr2:118156219-118156259	191	CGTAGTAAGATATGTAGTCCGACACATCTCAACAGACCAAAAAAGTGGCCAAAAAACACGGTGGCGTAGACCGTATCGTT
2. 1	2	[hg19]chr2:118156269-118156309	192	CGTACTATTTCTCACCTGATACCTCACTAATCAAAAGAGAAATGCAAATCTCTCACAATGGTGACTACTTCACTCGTAGC
2. 1	2	[hg19]chr2:118156425-118156465	193	CGTAGTAAGATATGTAGTCCGGTCCAGCCACTGTAGAAAGCAGCCTGGCGATTCCTCAAGGTGGCGTAGACCGTATCGTT
2. 1	2	[hg19]chr2:118156482-118156522	194	CGTACTATTTCTCACCTGATTACTGTTTGACTTAGCAATCCTATTACTGGATATATGCCCGTGACTACTTCACTCGTAGC
2. 1	2	[hg19]chr2:118156592-118156632	195	CGTAGTAAGATATGTAGTCCGCAAAGACATAGAATCATCCCAGATGCCCATCAATGGTAGGTGGCGTAGACCGTATCGTT
2. 1	2	[hg19]chr2:118156697-118156737	196	CGTACTATTTCTCACCTGATATCATGTCCTTTGCAGCAACGTGGGTGCAAGTGGAGGGCAGTGACTACTTCACTCGTAGC
2. 1	2	[hg19]chr2:118156834-118156874	197	CGTAGTAAGATATGTAGTCCTGGGAATGGTAGACACTGTGGACTACTAGAAGGTGGAGGGGTGGCGTAGACCGTATCGTT
2. 1	2	[hg19]chr2:118156925-118156965	198	CGTACTATTTCTCACCTGATGACAGGACCTGTACTCCAAACCTCAGCGTTACACAATACTGTGACTACTTCACTCGTAGC
2. 1	2	[hg19]chr2:118157109-118157149	199	CGTAGTAAGATATGTAGTCCATTACAAGCTGACTTCTCATCAGGAACCATGAAAGCATGGGTGGCGTAGACCGTATCGTT
2. 1	2	[hg19]chr2:118157193-118157233	200	CGTACTATTTCTCACCTGATATCCTTCAAATGGGAAGGAGAAATAAAGTCTTTCTCAGGCGTGACTACTTCACTCGTAGC
2. 1	2	[hg19]chr2:118157319-118157359	201	CGTAGTAAGATATGTAGTCCGCAAGTCAGATACTCAAATCTTCATAAACAAAGGAAGAGCGTGGCGTAGACCGTATCGTT
2. 1	2	[hg19]chr2:118157490-118157530	202	CGTACTATTTCTCACCTGATCAGCAATGTGGCAGGGAAAGAAGGGAGGAGAGAATACTTGGTGACTACTTCACTCGTAGC
2. 1	2	[hg19]chr2:118157551-118157591	203	CGTAGTAAGATATGTAGTCCCTGTAAGTGAAGCAGTATAGTGTTATTTGCAGGTAGAAACGTGGCGTAGACCGTATCGTT
2. 1	2	[hg19]chr2:118157646-118157686	204	CGTACTATTTCTCACCTGATAAAAGTGTAGTTGGCATGCTAAAGGCGGAGATAAATGGGGGTGACTACTTCACTCGTAGC
2. 1	2	[hg19]chr2:118157738-118157778	205	CGTAGTAAGATATGTAGTCCGGCACATATTAATCCAACTACAGTAGTCCCCACTTATCTGGTGGCGTAGACCGTATCGTT
2. 1	2	[hg19]chr2:118158025-118158065	206	CGTACTATTTCTCACCTGATCCAGGCATCCAGTGGGAGACTTGGAGCACACCCGCTGTGGGTGACTACTTCACTCGTAGC
2. 1	2	[hg19]chr2:118158075-118158115	207	CGTAGTAAGATATGTAGTCCACGAATGCCGGTGTGCCCCTGCTTCCATCCTTGCTGACTTGTGGCGTAGACCGTATCGTT
2. 1	2	[hg19]chr2:118158125-118158165	208	CGTACTATTTCTCACCTGATTACTGCAGTTCTCAGTACAGCAGCCAGTTACCTCTTCACAGTGACTACTTCACTCGTAGC
2. 1	2	[hg19]chr2:118158175-118158215	209	CGTAGTAAGATATGTAGTCCCCTCACATCCCTCCTCTGTTAAAAACTGTGTGAGGATATCGTGGCGTAGACCGTATCGTT
2. 1	2	[hg19]chr2:118158290-118158330	210	CGTACTATTTCTCACCTGATTGCCCTTGCCCTCTCCTCTCCAGCACTCTTGCCCTCCTGCGTGACTACTTCACTCGTAGC
2. 1	2	[hg19]chr2:118158349-118158389	211	CGTAGTAAGATATGTAGTCCCCCTCCAGATTTCTCTATGACTAACTTGGTCACCTCTTCCGTGGCGTAGACCGTATCGTT
2. 1	2	[hg19]chr2:118158399-118158439	212	CGTACTATTTCTCACCTGATTCAAATGCCACTTTCTTTAGAGTCTACTCTAACCATCCAAGTGACTACTTCACTCGTAGC
2. 1	2	[hg19]chr2:118158490-118158530	213	CGTAGTAAGATATGTAGTCCCTATTCTCCTTATCAGCTCTATCTCCCCCCAGTACTTTCGGTGGCGTAGACCGTATCGTT
2. 1	2	[hg19]chr2:118158549-118158589	214	CGTACTATTTCTCACCTGATGTTTATTTATTCCATTGATGGTTCATTATCAGCCATCCCCGTGACTACTTCACTCGTAGC
2. 1	2	[hg19]chr2:118158623-118158663	215	CGTAGTAAGATATGTAGTCCTGTCCACTTTGCTGATCTTCTAGGACAATGCCTAGCTCACGTGGCGTAGACCGTATCGTT
2. 1	2	[hg19]chr2:118158775-118158815	216	CGTACTATTTCTCACCTGATCCAGGATTCAACAAAGTGGCAGCACAGGGGCCAAACCCGGGTGACTACTTCACTCGTAGC
2. 1	2	[hg19]chr2:118158902-118158942	217	CGTAGTAAGATATGTAGTCCAGGCAGAGTTCAGTCGTTGCTATAGAAATCCTGTGGCCCCGTGGCGTAGACCGTATCGTT
2. 1	2	[hg19]chr2:118158989-118159029	218	CGTACTATTTCTCACCTGATAATGCTGCCCCTGATATAGACCACAGCCTTTGGCCCACTGGTGACTACTTCACTCGTAGC
2. 1	2	[hg19]chr2:118159072-118159112	219	CGTAGTAAGATATGTAGTCCAACCTGTCAGTTTTCCCTTTTGTCTGGCTTCCTGGACTGGGTGGCGTAGACCGTATCGTT
2. 1	2	[hg19]chr2:118159132-118159172	220	CGTACTATTTCTCACCTGATATATGGTCTGGCCATCGTTTGTATATTGAGTCTTCCAAGGGTGACTACTTCACTCGTAGC
2. 1	2	[hg19]chr2:118159215-118159255	221	CGTAGTAAGATATGTAGTCCGGAGATAAAGGAAAAAGTTGAAGGAGGAAAGATGAAGAAGGTGGCGTAGACCGTATCGTT
2. 1	2	[hg19]chr2:118159322-118159362	222	CGTACTATTTCTCACCTGATGGTGGAGAGGAAAGTAGAACAAAAATCTAAAATATCTGAGGTGACTACTTCACTCGTAGC
2. 1	2	[hg19]chr2:118159374-118159414	223	CGTAGTAAGATATGTAGTCCGCCTTTCATGTCCCCTTAATAAAGAAAATACAAACCAAAGGTGGCGTAGACCGTATCGTT
2. 1	2	[hg19]chr2:118159464-118159504	224	CGTACTATTTCTCACCTGATATAATACTCTCCCTAAGTTGGCCCAGCTTATTTTGACTGGGTGACTACTTCACTCGTAGC
2. 1	2	[hg19]chr2:118159517-118159557	225	CGTAGTAAGATATGTAGTCCAGACCAAGCATCTTCACACAGTCAGTAAAATATTCAGGAGGTGGCGTAGACCGTATCGTT
2. 1	2	[hg19]chr2:118159633-118159673	226	CGTACTATTTCTCACCTGATTCAACTCCTGGAGTTCTCTGCTTCTTGAGGGTCTGTTGACGTGACTACTTCACTCGTAGC
2. 1	2	[hg19]chr2:118159694-118159734	227	CGTAGTAAGATATGTAGTCCGGTAAAGTTATAGCTCACCCATTCTAATTTCCACTCACTGGTGGCGTAGACCGTATCGTT
2. 1	2	[hg19]chr2:118159745-118159785	228	CGTACTATTTCTCACCTGATCACAAAATATTTCAGCTTAAATGCAACAATCCCTCCACTGGTGACTACTTCACTCGTAGC
2. 1	2	[hg19]chr2:118159844-118159884	229	CGTAGTAAGATATGTAGTCCTTGATCAGTCTGAATTACTTTTGCTCACAGCTCAACAGTCGTGGCGTAGACCGTATCGTT
2. 1	2	[hg19]chr2:118159976-118160016	230	CGTACTATTTCTCACCTGATATGGTCTCATTTTTAGCAATTTCCTGCCCAAGAAAAACCCGTGACTACTTCACTCGTAGC
2. 1	2	[hg19]chr2:118160042-118160082	231	CGTAGTAAGATATGTAGTCCGCAGAATATGCACAGTGGCTTTTTTCATTACAACACTGAGGTGGCGTAGACCGTATCGTT
2. 1	2	[hg19]chr2:118160130-118160170	232	CGTACTATTTCTCACCTGATCTTGCTGATGAAAGTGAATCTATTGCAAATTACACATGTGGTGACTACTTCACTCGTAGC
2. 1	2	[hg19]chr2:118160253-118160293	233	CGTAGTAAGATATGTAGTCCAATGGGTGTTTTCTGAGTAGACATAGCCTATAGGGGTTTGGTGGCGTAGACCGTATCGTT
2. 1	2	[hg19]chr2:118160347-118160387	234	CGTACTATTTCTCACCTGATTCACTGTTGTTCTGGGTCTCTAGCTGGCATCAGATCTTCCGTGACTACTTCACTCGTAGC
2. 1	2	[hg19]chr2:118160469-118160509	235	CGTAGTAAGATATGTAGTCCGCCCTGGCCTCTGAGTCAGGAAGTCAGTGTTCTGGACTTGGTGGCGTAGACCGTATCGTT
2. 1	2	[hg19]chr2:118160521-118160561	236	CGTACTATTTCTCACCTGATGTAGACATGTGGTCATTGACAAGCCCTAACCTTTCTGGGCGTGACTACTTCACTCGTAGC
2. 1	2	[hg19]chr2:118160572-118160612	237	CGTAGTAAGATATGTAGTCCCACCTGCTAAAAGAGGGGTCTGCATTAGATAATCTCAGAGGTGGCGTAGACCGTATCGTT
2. 1	2	[hg19]chr2:118160699-118160739	238	CGTACTATTTCTCACCTGATCAAAGAGCAGAGGTGTTAAGCTAATGGTTTCTGTGGCCTCGTGACTACTTCACTCGTAGC
2. 1	2	[hg19]chr2:118160862-118160902	239	CGTAGTAAGATATGTAGTCCATGCTTGCAAGACAATAAGCAAAAGGAACAGAAAGTGAACGTGGCGTAGACCGTATCGTT
2. 1	2	[hg19]chr2:118160950-118160990	240	CGTACTATTTCTCACCTGATGCAGCTACAGAAAATGCCAATGTAACAGCATGTTGGGATGGTGACTACTTCACTCGTAGC
2. 1	2	[hg19]chr2:118161084-118161124	241	CGTAGTAAGATATGTAGTCCGATGTACTATGTGACAGGTGCTTTTCTTGACATAGGGGACGTGGCGTAGACCGTATCGTT
2. 1	2	[hg19]chr2:118161135-118161175	242	CGTACTATTTCTCACCTGATGCAAGATCTTGTCATGAACAGAGCTTACATTTTAGTGGGCGTGACTACTTCACTCGTAGC
2. 1	2	[hg19]chr2:118161276-118161316	243	CGTAGTAAGATATGTAGTCCGGGGCCAGGCAGCAAGAGACATGACAGGGCTGTAGATTGGGTGGCGTAGACCGTATCGTT
2. 1	2	[hg19]chr2:118161377-118161417	244	CGTACTATTTCTCACCTGATGCAGCAGGAGCCAAGACTCTAGGGCAGGAGAGTAGTTGGGGTGACTACTTCACTCGTAGC
2. 1	2	[hg19]chr2:118161430-118161470	245	CGTAGTAAGATATGTAGTCCAGCAAAGGGTCATGGTGGCTGGAGTGTGGTGAGCACAAAGGTGGCGTAGACCGTATCGTT
2. 1	2	[hg19]chr2:118161480-118161520	246	CGTACTATTTCTCACCTGATGTTGTGATTAGGGGAAGAGCCAGGACCAGATCACATAGGAGTGACTACTTCACTCGTAGC
2. 1	2	[hg19]chr2:118161578-118161618	247	CGTAGTAAGATATGTAGTCCTCAGTGACCCAAATATACAGCTTGTTCCCTCTGTGGCACCGTGGCGTAGACCGTATCGTT
2. 1	2	[hg19]chr2:118161694-118161734	248	CGTACTATTTCTCACCTGATTTACTGAGTACTTACACTGTGCCAGGCATTGTACAATTGCGTGACTACTTCACTCGTAGC
2. 1	2	[hg19]chr2:118161792-118161832	249	CGTAGTAAGATATGTAGTCCGTAGACAAGGACACTGAAGCTTAGAAAGTTTCTATATGTCGTGGCGTAGACCGTATCGTT
2. 1	2	[hg19]chr2:118161859-118161899	250	CGTACTATTTCTCACCTGATGGAAGATCAGAATTCAAACACAGATTTCTGATTCCGAACCGTGACTACTTCACTCGTAGC
2. 1	2	[hg19]chr2:118161935-118161975	251	CGTAGTAAGATATGTAGTCCGGAGTTCAGGAAGTAAGCATCTGGCCTGAATGAAAGCTCCGTGGCGTAGACCGTATCGTT
2. 1	2	[hg19]chr2:118162003-118162043	252	CGTACTATTTCTCACCTGATAGCCATTGAGACATAGAGAAGTGCCTTTCACGTAGCTGGCGTGACTACTTCACTCGTAGC
2. 1	2	[hg19]chr2:118162101-118162141	253	CGTAGTAAGATATGTAGTCCAACTGGAAGGGAAGGATGGAGAATGGGTATCACTTCTCACGTGGCGTAGACCGTATCGTT
2. 1	2	[hg19]chr2:118162284-118162324	254	CGTACTATTTCTCACCTGATCCTGTCCCGCTGCCTCCTTGTCTGATTCCCCCTCCATGACGTGACTACTTCACTCGTAGC
2. 1	2	[hg19]chr2:118162365-118162405	255	CGTAGTAAGATATGTAGTCCGGCCACTGCATGTACACTCTTCGTGGAATCTAGGTCCTGCGTGGCGTAGACCGTATCGTT
2. 1	2	[hg19]chr2:118162438-118162478	256	CGTACTATTTCTCACCTGATTCCCACTTTGCCTGAGCATTAGCCTTGCCCCTTACTGCGGGTGACTACTTCACTCGTAGC
2. 1	2	[hg19]chr2:118162526-118162566	257	CGTAGTAAGATATGTAGTCCCCGTGGGGGTGAGCAGAAGCAAGACAAGTTACTGGTAAGGGTGGCGTAGACCGTATCGTT
2. 1	2	[hg19]chr2:118162594-118162634	258	CGTACTATTTCTCACCTGATCTGAAAGGGTGAAGGTTAAGAGAGATTATCAGAAGACAGGGTGACTACTTCACTCGTAGC
2. 1	2	[hg19]chr2:118162653-118162693	259	CGTAGTAAGATATGTAGTCCGACAGACTTTACAGAGCAGAAAAACCAATAAAGAAATCTGGTGGCGTAGACCGTATCGTT
2. 1	2	[hg19]chr2:118162792-118162832	260	CGTACTATTTCTCACCTGATGGCAAGCCACAAGTGCATTTGGTTAGGGAAGAGGAAAGGGGTGACTACTTCACTCGTAGC
2. 1	2	[hg19]chr2:118162895-118162935	261	CGTAGTAAGATATGTAGTCCCCAGAGTCTCAAAGCCAGAATTGTTGTCAGCTTGCTGCTGGTGGCGTAGACCGTATCGTT
2. 1	2	[hg19]chr2:118162965-118163005	262	CGTACTATTTCTCACCTGATTGAGAGCATCTTACCTAAATTACTGCAGTCCTCAAGAATGGTGACTACTTCACTCGTAGC
2. 1	2	[hg19]chr2:118163055-118163095	263	CGTAGTAAGATATGTAGTCCGCAAGCGATGCAAACTGGGGGATGCATAAAGGATGTGAAGGTGGCGTAGACCGTATCGTT
2. 1	2	[hg19]chr2:118163129-118163169	264	CGTACTATTTCTCACCTGATTGTAAGCTTGAGTCTCCTTTCCTTCAAGTCTTCCTGACCCGTGACTACTTCACTCGTAGC
2. 1	2	[hg19]chr2:118163210-118163250	265	CGTAGTAAGATATGTAGTCCCCACAAATTCCACAGGCCCAAGAACAGATAAGCAGCCAAGGTGGCGTAGACCGTATCGTT
2. 1	2	[hg19]chr2:118163290-118163330	266	CGTACTATTTCTCACCTGATAGGGCCAGCCAACCCAAAGAAGTAGAATTGGGCTAGGCGCGTGACTACTTCACTCGTAGC
2. 1	2	[hg19]chr2:118163393-118163433	267	CGTAGTAAGATATGTAGTCCGGAGTTCAAGACCAGCGCTTGGCCAACATGGTGAAACCCCGTGGCGTAGACCGTATCGTT
2. 1	2	[hg19]chr2:118163654-118163694	268	CGTACTATTTCTCACCTGATGGGTGAAGCTAAGTGAGCATGGATTAAAAAGCCTGAGGTCGTGACTACTTCACTCGTAGC
2. 1	2	[hg19]chr2:118163707-118163747	269	CGTAGTAAGATATGTAGTCCCTGCAAAAACAAGGTGGAAGGTAATTGGCCGGTGTTGTCCGTGGCGTAGACCGTATCGTT
2. 1	2	[hg19]chr2:118163785-118163825	270	CGTACTATTTCTCACCTGATGAGAGACATGCAGTGGCCAATGACTGATAGGGTCAGGGTGGTGACTACTTCACTCGTAGC
2. 1	2	[hg19]chr2:118163880-118163920	271	CGTAGTAAGATATGTAGTCCCTGCAAGGACTTCAGGCAGAATCGCTGGAGTAGGGCTTGGGTGGCGTAGACCGTATCGTT
2. 1	2	[hg19]chr2:118163968-118164008	272	CGTACTATTTCTCACCTGATGGACTCCTATCCAGGATGGTGGTTTCAGATCAGGTCAAGCGTGACTACTTCACTCGTAGC
2. 1	2	[hg19]chr2:118164023-118164063	273	CGTAGTAAGATATGTAGTCCCATGAAAGGTATTTTATTTCTTAGGGATGGTCACTTGATGGTGGCGTAGACCGTATCGTT
2. 1	2	[hg19]chr2:118164150-118164190	274	CGTACTATTTCTCACCTGATGGCCACTTCAGCATCATTAGCCACTATACTCAATCACCTGGTGACTACTTCACTCGTAGC
2. 1	2	[hg19]chr2:118164239-118164279	275	CGTAGTAAGATATGTAGTCCCTTGTCCTGGGGCCAATGAGTCTGGGCTTTCAAGGATGCCGTGGCGTAGACCGTATCGTT
2. 1	2	[hg19]chr2:118164365-118164405	276	CGTACTATTTCTCACCTGATTGACTCCAAGAAAGTAAACCGCCATACTATTTCCTCAGCCGTGACTACTTCACTCGTAGC
2. 1	2	[hg19]chr2:118164448-118164488	277	CGTAGTAAGATATGTAGTCCTAATCTTATCCTTTAATGTCTGGCTGATGCCGTCTACTTGGTGGCGTAGACCGTATCGTT
2. 1	2	[hg19]chr2:118164527-118164567	278	CGTACTATTTCTCACCTGATGTCTTTCCTCTCAACTTCCATTATGGTTTGGATGAGTCTCGTGACTACTTCACTCGTAGC
2. 1	2	[hg19]chr2:118164624-118164664	279	CGTAGTAAGATATGTAGTCCGTACTAATGGATTAGAAGTTCCTTGGGGAGACAAAGACCCGTGGCGTAGACCGTATCGTT
2. 1	2	[hg19]chr2:118164785-118164825	280	CGTACTATTTCTCACCTGATTCTGGAATATATCTGTCTAGGTCCTTGGTACTCAGTGTACGTGACTACTTCACTCGTAGC
2. 1	2	[hg19]chr2:118164876-118164916	281	CGTAGTAAGATATGTAGTCCCTGCCATGCCTGAGCAGCCCTATTCCCTACTTACAACCCCGTGGCGTAGACCGTATCGTT
2. 1	2	[hg19]chr2:118164937-118164977	282	CGTACTATTTCTCACCTGATCTGGCTCTGCCTCTAGCCCTAAGCACATCTCTCTGCCCGCGTGACTACTTCACTCGTAGC
2. 1	2	[hg19]chr2:118164991-118165031	283	CGTAGTAAGATATGTAGTCCTCTGTGTTAACTTCAGTTTCAAGTCAGCCTCTTAACACCCGTGGCGTAGACCGTATCGTT
2. 1	2	[hg19]chr2:118165062-118165102	284	CGTACTATTTCTCACCTGATGGTACCAGACTCTGAACTTAGTATTGATCAAATGGTGGGCGTGACTACTTCACTCGTAGC
2. 1	2	[hg19]chr2:118165204-118165244	285	CGTAGTAAGATATGTAGTCCAATTCCACAAGGATTCTGTACACCTGACTCATTGCTGGCCGTGGCGTAGACCGTATCGTT
2. 1	2	[hg19]chr2:118165256-118165296	286	CGTACTATTTCTCACCTGATTTGTGAATGCTGACTTCTGTTGGCCTCTAAGTGGCCTTAGGTGACTACTTCACTCGTAGC
2. 1	2	[hg19]chr2:118165306-118165346	287	CGTAGTAAGATATGTAGTCCTGCTGCTTTGAGAATTTGATCATACGTACATAACCAAAGTGTGGCGTAGACCGTATCGTT
2. 1	2	[hg19]chr2:118165498-118165538	288	CGTACTATTTCTCACCTGATCCTCCCTTCCTTCCCTTCCTCCCTTCCTTCCCTTCCTTCCGTGACTACTTCACTCGTAGC
2. 1	2	[hg19]chr2:118165607-118165647	289	CGTAGTAAGATATGTAGTCCCCCTTCCCTTTCCTTCCCTTCCCCTTCCTTCGTTCCTTCCGTGGCGTAGACCGTATCGTT
2. 1	2	[hg19]chr2:118165681-118165721	290	CGTACTATTTCTCACCTGATTCGCTGCCATCCATGGAATATCTTGTCCTAAAGCGGAAAGGTGACTACTTCACTCGTAGC
2. 1	2	[hg19]chr2:118165790-118165830	291	CGTAGTAAGATATGTAGTCCTGGAGTGTGCGCATAGTGTGCCTGTGTTTTCTCATTATGGGTGGCGTAGACCGTATCGTT
2. 1	2	[hg19]chr2:118165918-118165958	292	CGTACTATTTCTCACCTGATTTCATGACAATACTGGGGACTACTTTTTTATTGAAAAGGGGTGACTACTTCACTCGTAGC
2. 1	2	[hg19]chr2:118166017-118166057	293	CGTAGTAAGATATGTAGTCCAGAGGGAAGTTTACTACAGCACTTTCTGGACTTTATTTTCGTGGCGTAGACCGTATCGTT
2. 1	2	[hg19]chr2:118166067-118166107	294	CGTACTATTTCTCACCTGATGTTGTTTTTCATTTGTTCTGATGTCTTTCAGATTCCCCATGTGACTACTTCACTCGTAGC
2. 1	2	[hg19]chr2:118166256-118166296	295	CGTAGTAAGATATGTAGTCCCCACAGTTACATGGGCCTGACTAGCTGATGCAACAAAGAGGTGGCGTAGACCGTATCGTT
2. 1	2	[hg19]chr2:118166307-118166347	296	CGTACTATTTCTCACCTGATCTCAGACCTACTTAAGGGAAAGAAACCTTGATTTTGTTTCGTGACTACTTCACTCGTAGC
2. 1	2	[hg19]chr2:118166407-118166447	297	CGTAGTAAGATATGTAGTCCCAGAGTAAGCCGGGTCCCCTTCCTTTTTAACCCCCTTCCCGTGGCGTAGACCGTATCGTT
2. 1	2	[hg19]chr2:118166514-118166554	298	CGTACTATTTCTCACCTGATTCCTGGGTATCAATGGCTCTAAGGAGTTTTTGGCATTCTCGTGACTACTTCACTCGTAGC
2. 1	2	[hg19]chr2:118166650-118166690	299	CGTAGTAAGATATGTAGTCCCACCTAGGCTTCCGGGCCAGCTTAATTTGCTCAATGCATCGTGGCGTAGACCGTATCGTT
2. 1	2	[hg19]chr2:118166715-118166755	300	CGTACTATTTCTCACCTGATCCCCTTACTTATAGTCAATATCATATCATTCAGGTGTTGCGTGACTACTTCACTCGTAGC
2. 1	2	[hg19]chr2:118166824-118166864	301	CGTAGTAAGATATGTAGTCCCTCAGCTTCTGTTTCCCTCTGTGGAAAGTGAGAGTAATAGGTGGCGTAGACCGTATCGTT
2. 1	2	[hg19]chr2:118166884-118166924	302	CGTACTATTTCTCACCTGATTAAGGAGACACCTCTCTCTTCTTCATGTTCCATCCCTACCGTGACTACTTCACTCGTAGC
2. 1	2	[hg19]chr2:118166992-118167032	303	CGTAGTAAGATATGTAGTCCCCACAACTCTCCACCTACTTGCTGTTATCACCAAGAGAGGGTGGCGTAGACCGTATCGTT
2. 1	2	[hg19]chr2:118167134-118167174	304	CGTACTATTTCTCACCTGATCCAGACCAGATTGCTCAGGTGAAGTGGGTGTTCTGCCTCCGTGACTACTTCACTCGTAGC
2. 1	2	[hg19]chr2:118167195-118167235	305	CGTAGTAAGATATGTAGTCCAGCATACCAGGATAAGGCTACCGCATAAGGAAGGGAGTGGGTGGCGTAGACCGTATCGTT
2. 1	2	[hg19]chr2:118167272-118167312	306	CGTACTATTTCTCACCTGATAGCATGCCTGCTCCACTGGCAGCTGGCTGAGAAAGTCAGTGTGACTACTTCACTCGTAGC
2. 1	2	[hg19]chr2:118167322-118167362	307	CGTAGTAAGATATGTAGTCCGACCCAGCACTTGCCCCCAACTTTACGTTAGGGAGCAAAAGTGGCGTAGACCGTATCGTT
2. 1	2	[hg19]chr2:118167378-118167418	308	CGTACTATTTCTCACCTGATGTCCTCTCCCTATTCCTTCTATCCAGCTATAGCGGAGGCCGTGACTACTTCACTCGTAGC
2. 1	2	[hg19]chr2:118167466-118167506	309	CGTAGTAAGATATGTAGTCCTTCACTTGATCCCCTTGTGCCTATTTTCCTGTTGGTCAGGGTGGCGTAGACCGTATCGTT
2. 1	2	[hg19]chr2:118167536-118167576	310	CGTACTATTTCTCACCTGATGCAGTTAACACTCATGCTCCATCATACCCAGCCAAACTTCGTGACTACTTCACTCGTAGC
2. 1	2	[hg19]chr2:118167647-118167687	311	CGTAGTAAGATATGTAGTCCGGCATTTATTACTTTGTGGGCATTTTTCCATCTTGGACAGGTGGCGTAGACCGTATCGTT
2. 1	2	[hg19]chr2:118167723-118167763	312	CGTACTATTTCTCACCTGATGCCTGTAAAGTACAAAGTGGCATATTGGACCTATGGAGAGGTGACTACTTCACTCGTAGC
2. 1	2	[hg19]chr2:118167806-118167846	313	CGTAGTAAGATATGTAGTCCGACAGTGGCTTTTAGATGCTTAGGAGACTCAATACTCTTGGTGGCGTAGACCGTATCGTT
2. 1	2	[hg19]chr2:118168000-118168040	314	CGTACTATTTCTCACCTGATATTTCTGCCATCTAGAATATGATAGGTTTCAATCTCGATCGTGACTACTTCACTCGTAGC
2. 1	2	[hg19]chr2:118168101-118168141	315	CGTAGTAAGATATGTAGTCCCCTTCACCAGCATTTTAAAGAATGTGTAAGTGTGTACTAGGTGGCGTAGACCGTATCGTT
2. 1	2	[hg19]chr2:118168246-118168286	316	CGTACTATTTCTCACCTGATCCAGTTTCATTTGTTCCTATTTCTTCCTTGGGAACATCTGGTGACTACTTCACTCGTAGC
2. 1	2	[hg19]chr2:118168349-118168389	317	CGTAGTAAGATATGTAGTCCGTATTCACCATTTCATTCTTTCCTCTGAGATTTTTGCTCCGTGGCGTAGACCGTATCGTT
2. 1	2	[hg19]chr2:118168417-118168457	318	CGTACTATTTCTCACCTGATGAGAAACTCAAGCTAAGAGATTAAATTATTGGCCTGATGCGTGACTACTTCACTCGTAGC
2. 1	2	[hg19]chr2:118168481-118168521	319	CGTAGTAAGATATGTAGTCCGATTTTAACTTCAGTGCTTTTTCCACCAGACTGAGTGATCGTGGCGTAGACCGTATCGTT
2. 1	2	[hg19]chr2:118168543-118168583	320	CGTACTATTTCTCACCTGATTCCTTAAGGCCCACCTGAATTTATTATTAGATTTGGGATGGTGACTACTTCACTCGTAGC
2. 1	2	[hg19]chr2:118168708-118168748	321	CGTAGTAAGATATGTAGTCCATCCATTCAGACACAGATGTGCCTCTTGTTCAGAAAAAGCGTGGCGTAGACCGTATCGTT
2. 1	2	[hg19]chr2:118168760-118168800	322	CGTACTATTTCTCACCTGATGGATTTAACTTGGCCCTGTGTGCATTTTTATGACGAATTCGTGACTACTTCACTCGTAGC
2. 1	2	[hg19]chr2:118168829-118168869	323	CGTAGTAAGATATGTAGTCCTCCATGCATAACCAACCTTCTATTGGTATCAATTACTAGCGTGGCGTAGACCGTATCGTT
2. 1	2	[hg19]chr2:118168923-118168963	324	CGTACTATTTCTCACCTGATCTCCCAAACTATTTCTTCAGATGACAAAACTGAAGCTCAGGTGACTACTTCACTCGTAGC
2. 1	2	[hg19]chr2:118168999-118169039	325	CGTAGTAAGATATGTAGTCCGCTTAGTGGAAGCTTGAACCCAGGTCCTTTTTTCTACAAAGTGGCGTAGACCGTATCGTT
2. 1	2	[hg19]chr2:118169076-118169116	326	CGTACTATTTCTCACCTGATTGCCTAATCTGAATGAATTTGAAATTTGTGCATAGGAGGCGTGACTACTTCACTCGTAGC
2. 1	2	[hg19]chr2:118169155-118169195	327	CGTAGTAAGATATGTAGTCCAATCACAGCAAATGTGGGTGTCTGATCTTAAGTCACACACGTGGCGTAGACCGTATCGTT
2. 1	2	[hg19]chr2:118169429-118169469	328	CGTACTATTTCTCACCTGATCGAGACACAATGTTGTTTCCTGATTGCCCCTGCCACGTGGGTGACTACTTCACTCGTAGC
2. 1	2	[hg19]chr2:118169507-118169547	329	CGTAGTAAGATATGTAGTCCCCCAGAGAGCCTATTCTAATTAGCTCCTTCTCCCCTTGTCGTGGCGTAGACCGTATCGTT
2. 1	2	[hg19]chr2:118169618-118169658	330	CGTACTATTTCTCACCTGATAGCTCTCCCTGGAAGATAGCCGTGAGCTTTCTGGTAGGTGGTGACTACTTCACTCGTAGC
2. 1	2	[hg19]chr2:118169668-118169708	331	CGTAGTAAGATATGTAGTCCCCCAAGGCTTACTTTGTTCAGCATGTTATATAAGGTGAGTGTGGCGTAGACCGTATCGTT
2. 1	2	[hg19]chr2:118169745-118169785	332	CGTACTATTTCTCACCTGATGTTTTGTCCAGTAGAGGGACCAGGGAGGCAACGTTTAAAGGTGACTACTTCACTCGTAGC
2. 1	2	[hg19]chr2:118169832-118169872	333	CGTAGTAAGATATGTAGTCCGCTTTCAAGTCTTGTTAAATGCAATTGGACTTAGGAACTGGTGGCGTAGACCGTATCGTT
2. 1	2	[hg19]chr2:118169950-118169990	334	CGTACTATTTCTCACCTGATCTCCATTTTTAGGTGAAACTCATTGACATCCAGTGGATGCGTGACTACTTCACTCGTAGC
2. 1	2	[hg19]chr2:118170063-118170103	335	CGTAGTAAGATATGTAGTCCCACAGATACACAACTAAAGATACAGCTTTCACGGAGACACGTGGCGTAGACCGTATCGTT
2. 1	2	[hg19]chr2:118170212-118170252	336	CGTACTATTTCTCACCTGATCCCTAGCTAGGTTGTAAGAATTCATTGGTCCTGACACCAGGTGACTACTTCACTCGTAGC
2. 1	2	[hg19]chr2:118170380-118170420	337	CGTAGTAAGATATGTAGTCCTGGGCAAATCCTATGTGCCAGGGGCTGCACAGAGTCCTGGGTGGCGTAGACCGTATCGTT
2. 1	2	[hg19]chr2:118170472-118170512	338	CGTACTATTTCTCACCTGATCTGGTTAAGCAAAGAAGACTGACACGAAGAAAGTGAAGACGTGACTACTTCACTCGTAGC
2. 1	2	[hg19]chr2:118170557-118170597	339	CGTAGTAAGATATGTAGTCCGCGTACGTACAGAAGCTGAGGCCGGCAGGCTGAAAGGGACGTGGCGTAGACCGTATCGTT
2. 1	2	[hg19]chr2:118170611-118170651	340	CGTACTATTTCTCACCTGATGTTTGGGAGAAAGCAAGGGTGAAGAGAGATACAGGCGGCGGTGACTACTTCACTCGTAGC
2. 1	2	[hg19]chr2:118170665-118170705	341	CGTAGTAAGATATGTAGTCCGAGAGGCAGGCAGAGAGAGAATGAGCGAAGTGAGGAAAAGGTGGCGTAGACCGTATCGTT
2. 1	2	[hg19]chr2:118170718-118170758	342	CGTACTATTTCTCACCTGATGGCAAAGAAATCATAGGCAGATCAAGAAAGACACTCAGTGGTGACTACTTCACTCGTAGC
2. 1	2	[hg19]chr2:118170791-118170831	343	CGTAGTAAGATATGTAGTCCGATGAGGTGATGAGAAATAGGAGGTAGTGAGTTGGGGAGGGTGGCGTAGACCGTATCGTT
2. 1	2	[hg19]chr2:118170858-118170898	344	CGTACTATTTCTCACCTGATCCAAGAATCTCTTTGGACTCCTCTGTGTGACAGAACTCTGGTGACTACTTCACTCGTAGC
2. 1	2	[hg19]chr2:118170972-118171012	345	CGTAGTAAGATATGTAGTCCCTGTCAGTCTGGAGTTGGACATGCATTCCCAGCCTGTCAGGTGGCGTAGACCGTATCGTT
2. 1	2	[hg19]chr2:118171076-118171116	346	CGTACTATTTCTCACCTGATTCTTGCCCTGGGGTGTTAAGCTGATACAGCACGTGCTTAGGTGACTACTTCACTCGTAGC
2. 1	2	[hg19]chr2:118171507-118171547	347	CGTAGTAAGATATGTAGTCCCCTAGGGGCCACTCTTGGTATTACCTAGGGGCACTTGCTGGTGGCGTAGACCGTATCGTT
2. 1	2	[hg19]chr2:118171586-118171626	348	CGTACTATTTCTCACCTGATAGACAAGAATTATGAGATACATTGTTTGAGCACCTGGATGGTGACTACTTCACTCGTAGC
2. 1	2	[hg19]chr2:118171639-118171679	349	CGTAGTAAGATATGTAGTCCTCTATTCATGGATATCTCCTTTTGGCTAGCTGTGAGTTGGGTGGCGTAGACCGTATCGTT
2. 1	2	[hg19]chr2:118171747-118171787	350	CGTACTATTTCTCACCTGATGAAGCTATTGGAGACAAGAGACGAGAAAGAAGCCCCATGCGTGACTACTTCACTCGTAGC
2. 1	2	[hg19]chr2:118171857-118171897	351	CGTAGTAAGATATGTAGTCCGCCTGGGTCAGTTCTGGCTCAACTTCAGCCTGCTGACGACGTGGCGTAGACCGTATCGTT
2. 1	2	[hg19]chr2:118171941-118171981	352	CGTACTATTTCTCACCTGATTCCATAGTGGTGGTCCTAGTTTACATTTCCACCAGCAGGGGTGACTACTTCACTCGTAGC
2. 1	2	[hg19]chr2:118171991-118172031	353	CGTAGTAAGATATGTAGTCCATCTTTTCTTCGCATCCCCGCCAACATCTATTAGTTTTTTGTGGCGTAGACCGTATCGTT
2. 1	2	[hg19]chr2:118172102-118172142	354	CGTACTATTTCTCACCTGATGATCATTAGCTATGCTGAGCATTTTTTCACGTTTGTGGCCGTGACTACTTCACTCGTAGC
2. 1	2	[hg19]chr2:118172160-118172200	355	CGTAGTAAGATATGTAGTCCGAGAATCATCTACTCGTGTCCTTAGCCCATTTTGTGATAGGTGGCGTAGACCGTATCGTT
2. 1	2	[hg19]chr2:118172393-118172433	356	CGTACTATTTCTCACCTGATTTGCTTTTGGGTTCTTGGTCACAAGCTCTTTGCCTAAGCCGTGACTACTTCACTCGTAGC
2. 1	2	[hg19]chr2:118172538-118172578	357	CGTAGTAAGATATGTAGTCCGAGATGAGGACTTAGTTTCATTTTACTACATGTGGCCTGCGTGGCGTAGACCGTATCGTT
2. 1	2	[hg19]chr2:118172657-118172697	358	CGTACTATTTCTCACCTGATGGCTGTAAGTATCTGGCTTTATTTCTGCATTCTCTGTTCTGTGACTACTTCACTCGTAGC
2. 1	2	[hg19]chr2:118172739-118172779	359	CGTAGTAAGATATGTAGTCCCAGAACCATGCTGTTTTGATGACTATGACCTTATAGTATAGTGGCGTAGACCGTATCGTT
2. 1	2	[hg19]chr2:118172822-118172862	360	CGTACTATTTCTCACCTGATGCTTAGTCTTGTTTTGGCTTGGTTCCATATGAATTTTAGGGTGACTACTTCACTCGTAGC
2. 1	2	[hg19]chr2:118172969-118173009	361	CGTAGTAAGATATGTAGTCCACCCATCCACGAGCATGAGGTGTGTTTTCATTTGTTTGTGGTGGCGTAGACCGTATCGTT
2. 1	2	[hg19]chr2:118173021-118173061	362	CGTACTATTTCTCACCTGATTCTTTCAGCAAGTGTTTTGTAGTTATAGAGGTCTTTCACCGTGACTACTTCACTCGTAGC
2. 1	2	[hg19]chr2:118173104-118173144	363	CGTAGTAAGATATGTAGTCCTGCAGCTATTGTGAAGGGGGTTGAGTTCTTGATGTGATTCGTGGCGTAGACCGTATCGTT
2. 1	2	[hg19]chr2:118173154-118173194	364	CGTACTATTTCTCACCTGATTGCTTTTGGTGTATAACAGAGCTACTGATTGGTGTACATTGTGACTACTTCACTCGTAGC
2. 1	2	[hg19]chr2:118173284-118173324	365	CGTAGTAAGATATGTAGTCCATCATCAGCAAAGAGTGAGGGTTTGACTTCCCCTTCACTGGTGGCGTAGACCGTATCGTT
2. 1	2	[hg19]chr2:118173388-118173428	366	CGTACTATTTCTCACCTGATTGAATAAAAGTGGGGAGGGTGGGTATCCTTGTCTTGTTCCGTGACTACTTCACTCGTAGC
2. 1	2	[hg19]chr2:118173445-118173485	367	CGTAGTAAGATATGTAGTCCCTTTCAACTTTTCCCCTTTCAGTGTTATGTTGACTGTGGGGTGGCGTAGACCGTATCGTT
2. 1	2	[hg19]chr2:118173680-118173720	368	CGTACTATTTCTCACCTGATCTGCATCACTGGTATGAAACCCACTTGGCCATGGTGGATTGTGACTACTTCACTCGTAGC
2. 1	2	[hg19]chr2:118173813-118173853	369	CGTAGTAAGATATGTAGTCCTGTTGTTGTTGTTGTTGTTAACGTTCTTTCATGGTTTTGGGTGGCGTAGACCGTATCGTT
2. 1	2	[hg19]chr2:118173900-118173940	370	CGTACTATTTCTCACCTGATCTTTCTCTATCTTGCAGAATAGTGTCACTAGGGTTGGTATGTGACTACTTCACTCGTAGC
2. 1	2	[hg19]chr2:118173972-118174012	371	CGTAGTAAGATATGTAGTCCTTGTGAATCTATCTGGTCCTGGACTTTGTTTTGTTTGTAAGTGGCGTAGACCGTATCGTT
2. 1	2	[hg19]chr2:118174089-118174129	372	CGTACTATTTCTCACCTGATGGAGGTTGTATATTTCCTGATCCAGCAATCCCACTACTGGGTGACTACTTCACTCGTAGC
2. 1	2	[hg19]chr2:118174140-118174180	373	CGTAGTAAGATATGTAGTCCGAGGAAAAGAAGTCAGTATGCAAAAAAGATATTTGCACACGTGGCGTAGACCGTATCGTT
2. 1	2	[hg19]chr2:118174220-118174260	374	CGTACTATTTCTCACCTGATGAACCAGCCCAAATGCCCATTAATCAAAATGTGAATAAAGGTGACTACTTCACTCGTAGC
2. 1	2	[hg19]chr2:118174286-118174326	375	CGTAGTAAGATATGTAGTCCACTATTCAGCCACAAAAAGGAAAGAAATAATGGCATTCACGTGGCGTAGACCGTATCGTT
2. 1	2	[hg19]chr2:118174448-118174488	376	CGTACTATTTCTCACCTGATATGATACGATGGACTTTGAAGACTTCGGAGGGAAGGGGGGGTGACTACTTCACTCGTAGC
2. 1	2	[hg19]chr2:118174504-118174544	377	CGTAGTAAGATATGTAGTCCACAAATTGGGTACAATGTGTGCCTGGGTGATGGGTGAACCGTGGCGTAGACCGTATCGTT
2. 1	2	[hg19]chr2:118174685-118174725	378	CGTACTATTTCTCACCTGATGATTTTGAGACTGTAGTGGATACTCAGTGAATGCTTATTGGTGACTACTTCACTCGTAGC
2. 1	2	[hg19]chr2:118174811-118174851	379	CGTAGTAAGATATGTAGTCCGGCACTGCCTTGATCCTAAGTCCAAACTTAGAGAACCTGGGTGGCGTAGACCGTATCGTT
2. 1	2	[hg19]chr2:118174861-118174901	380	CGTACTATTTCTCACCTGATAGGCCTTTAGCAACAATAGAGTTGGTAAGGCAGGGAATTTGTGACTACTTCACTCGTAGC
2. 1	2	[hg19]chr2:118174934-118174974	381	CGTAGTAAGATATGTAGTCCGAGACGTAATGTCCAGAAGCAATGAGCATTCGATGGCACCGTGGCGTAGACCGTATCGTT
2. 1	2	[hg19]chr2:118175015-118175055	382	CGTACTATTTCTCACCTGATGGGGTTTCACTAATGATTTACTTGGTGCCTACTATGACCCGTGACTACTTCACTCGTAGC
2. 1	2	[hg19]chr2:118175096-118175136	383	CGTAGTAAGATATGTAGTCCGAAAGCACTGTGTCTCCCACTGAAGGACTTGTAGAGGAACGTGGCGTAGACCGTATCGTT
2. 1	2	[hg19]chr2:118175202-118175242	384	CGTACTATTTCTCACCTGATTGCTTGCGAGGAAATCTACAAGCCACCACCAGTAAAAGAGGTGACTACTTCACTCGTAGC
2. 1	2	[hg19]chr2:118175303-118175343	385	CGTAGTAAGATATGTAGTCCGATTTTTAGTGCTTAATATGAGCCACACACTGTGCTAAGCGTGGCGTAGACCGTATCGTT
2. 1	2	[hg19]chr2:118175397-118175437	386	CGTACTATTTCTCACCTGATCTATTAATATCACCATTCTATAGATGAGAAAACTGAGCCCGTGACTACTTCACTCGTAGC
2. 1	2	[hg19]chr2:118175453-118175493	387	CGTAGTAAGATATGTAGTCCCTTGTCTAAGTTTATACAGGTAAGGAACAGTGGAGCTGGGGTGGCGTAGACCGTATCGTT
2. 1	2	[hg19]chr2:118175526-118175566	388	CGTACTATTTCTCACCTGATATCCAAGGGCTGGATGGGTAGCCAAGATCTTCAGAGACTGGTGACTACTTCACTCGTAGC
2. 1	2	[hg19]chr2:118175577-118175617	389	CGTAGTAAGATATGTAGTCCGGAAAACCAGTAACTGAGAGTCGTTCCCCATCTCTCTCACGTGGCGTAGACCGTATCGTT
2. 1	2	[hg19]chr2:118175627-118175667	390	CGTACTATTTCTCACCTGATCTTCTCAGATTGCGTCTCTCTTACTGATTTTTGTATCTAAGTGACTACTTCACTCGTAGC
2. 1	2	[hg19]chr2:118175703-118175743	391	CGTAGTAAGATATGTAGTCCCCCACAATTTATCTTGTTCTTAGCCATATATGGTTGAGTCGTGGCGTAGACCGTATCGTT
2. 1	2	[hg19]chr2:118175773-118175813	392	CGTACTATTTCTCACCTGATACCGCTACCACTGATTTAGCTCAATGATAGCCTCCCAGGCGTGACTACTTCACTCGTAGC
2. 1	2	[hg19]chr2:118175873-118175913	393	CGTAGTAAGATATGTAGTCCGGACTGTGAGCAGGGATAGTTCAAACAACGATTGCACAGGGTGGCGTAGACCGTATCGTT
2. 1	2	[hg19]chr2:118175925-118175965	394	CGTACTATTTCTCACCTGATGCTACAACAATTTCCAAACTGTGTGATCCAAAGCATAGACGTGACTACTTCACTCGTAGC
2. 1	2	[hg19]chr2:118176020-118176060	395	CGTAGTAAGATATGTAGTCCCCTGGACTAGTCTTTAGAAGCTGGGACAATCTGGTCTGGCGTGGCGTAGACCGTATCGTT
2. 1	2	[hg19]chr2:118176083-118176123	396	CGTACTATTTCTCACCTGATCACAGGGACAGTGGAGAGGAAACAAGAAGAGCAGGTTCACGTGACTACTTCACTCGTAGC
2. 1	2	[hg19]chr2:118176140-118176180	397	CGTAGTAAGATATGTAGTCCGTTCTGCCCATACCCAAAGGTTTATGGAGGGAAGCACCAGGTGGCGTAGACCGTATCGTT
2. 1	2	[hg19]chr2:118176202-118176242	398	CGTACTATTTCTCACCTGATTTCTTCTTCCTCCAATGTCTTCTCTCCAATATATGCCTTCGTGACTACTTCACTCGTAGC
2. 1	2	[hg19]chr2:118176332-118176372	399	CGTAGTAAGATATGTAGTCCGCAGGGGAGCTGGTTTCTGGTCACTGCCTCTCAGAACAGGGTGGCGTAGACCGTATCGTT
2. 1	2	[hg19]chr2:118176419-118176459	400	CGTACTATTTCTCACCTGATGCATCTCTCAAACCCTTGCCTACCTTATGGGTCATTATAGGTGACTACTTCACTCGTAGC
2. 1	2	[hg19]chr2:118176580-118176620	401	CGTAGTAAGATATGTAGTCCGCCTGATCACAAGTCTGGCTTGAATCATGAACAAGACTTCGTGGCGTAGACCGTATCGTT
2. 1	2	[hg19]chr2:118176630-118176670	402	CGTACTATTTCTCACCTGATATGTTCCCCATGTCCTTTCCAGATAGGACTGATGGAAATAGTGACTACTTCACTCGTAGC
2. 1	2	[hg19]chr2:118176727-118176767	403	CGTAGTAAGATATGTAGTCCCAGCAGTGGCCACCCACCCCCAACCATTTGTAAGGAGCTCGTGGCGTAGACCGTATCGTT
2. 1	2	[hg19]chr2:118177214-118177254	404	CGTACTATTTCTCACCTGATAGATAGACTAAAAACATTCTACTCTATGCCCTCTGGTCAGGTGACTACTTCACTCGTAGC
2. 1	2	[hg19]chr2:118177320-118177360	405	CGTAGTAAGATATGTAGTCCGTCTGTTCTCACACTGCTATGAAGCACTGCCCGAGACTGGGTGGCGTAGACCGTATCGTT
2. 1	2	[hg19]chr2:118177467-118177507	406	CGTACTATTTCTCACCTGATATGGCAGCAGGTGAGAGAGAGAGAGAGTATGTAGGAAGGGGTGACTACTTCACTCGTAGC
2. 1	2	[hg19]chr2:118177567-118177607	407	CGTAGTAAGATATGTAGTCCGCCCCCATGATCCAATCACCTGCCATTAGGTCTCTCCCTCGTGGCGTAGACCGTATCGTT
2. 1	2	[hg19]chr2:118177641-118177681	408	CGTACTATTTCTCACCTGATGGTGGAGACACAAACCTAACCATATCAGAGGTCAAGGTTAGTGACTACTTCACTCGTAGC
2. 1	2	[hg19]chr2:118177691-118177731	409	CGTAGTAAGATATGTAGTCCCCTCTAGCTGGTCAAGATTCCTTTGCCAGTTTCTTATTGCGTGGCGTAGACCGTATCGTT
2. 1	2	[hg19]chr2:118177833-118177873	410	CGTACTATTTCTCACCTGATGTTTTGGCTGAGCTATGTTCTTTCTGGAAGCTGTAGGGAGGTGACTACTTCACTCGTAGC
2. 1	2	[hg19]chr2:118177894-118177934	411	CGTAGTAAGATATGTAGTCCCTGGCTTTGAGAGGCTAATGGTGTTCCTTGCTCAGGGCCCGTGGCGTAGACCGTATCGTT
2. 1	2	[hg19]chr2:118178001-118178041	412	CGTACTATTTCTCACCTGATTCACACCTTCTCTCTTACTCTGATCCTCCTGTAAAGACCCGTGACTACTTCACTCGTAGC
2. 1	2	[hg19]chr2:118178053-118178093	413	CGTAGTAAGATATGTAGTCCTGAGCCCATTGTGATAATCCATGATAATCTCACAAATCTCGTGGCGTAGACCGTATCGTT
2. 1	2	[hg19]chr2:118178151-118178191	414	CGTACTATTTCTCACCTGATCCCAGGTTCTGGAAATTAGGATGTGCACATCATTGAGGAGGTGACTACTTCACTCGTAGC
2. 1	2	[hg19]chr2:118178243-118178283	415	CGTAGTAAGATATGTAGTCCTTTGACTTGGCCTAGACACTTGCCATTTGACTCATGTCAGGTGGCGTAGACCGTATCGTT
2. 1	2	[hg19]chr2:118178301-118178341	416	CGTACTATTTCTCACCTGATGGATAGGTCCTAATGGATGAGGTGCAATTGAGTTATGGTCGTGACTACTTCACTCGTAGC
2. 1	2	[hg19]chr2:118178396-118178436	417	CGTAGTAAGATATGTAGTCCGCAGAATGGGGCCTGAGGTCGGAGGAGGCATGGACTGTTCGTGGCGTAGACCGTATCGTT
2. 1	2	[hg19]chr2:118178460-118178500	418	CGTACTATTTCTCACCTGATGCAGTGATGCCTCTAGGGAATTCAAAGTTCTGAAGGGGGTGTGACTACTTCACTCGTAGC
2. 1	2	[hg19]chr2:118178520-118178560	419	CGTAGTAAGATATGTAGTCCGCCCATTTCAAGCCTTATATTTCCATGACTCCTGCTGCTGGTGGCGTAGACCGTATCGTT
2. 1	2	[hg19]chr2:118178616-118178656	420	CGTACTATTTCTCACCTGATGGACTTGCGACAGTGTATAGATTAGAGCACAGTACAAGACGTGACTACTTCACTCGTAGC
2. 1	2	[hg19]chr2:118178666-118178706	421	CGTAGTAAGATATGTAGTCCAGAATGGGAAAGAACAGAGTCCATCAGACAGAAGTGGGTTGTGGCGTAGACCGTATCGTT
2. 1	2	[hg19]chr2:118178716-118178756	422	CGTACTATTTCTCACCTGATCAGAATTGAGTATGTTGAAACTCTTGGGCTATAAATGTGTGTGACTACTTCACTCGTAGC
2. 1	2	[hg19]chr2:118178813-118178853	423	CGTAGTAAGATATGTAGTCCCCCTTTGGGGAGGGGGTGGGGAAAGAAGAAGGCAAACTTAGTGGCGTAGACCGTATCGTT
2. 1	2	[hg19]chr2:118178882-118178922	424	CGTACTATTTCTCACCTGATAAAGAACATCCAACAACATAATGGCTAATAACCTCAGCTGGTGACTACTTCACTCGTAGC
2. 1	2	[hg19]chr2:118178953-118178993	425	CGTAGTAAGATATGTAGTCCAACAGTGATTGAAACACAAATACCACTCTGGTGAAAACTCGTGGCGTAGACCGTATCGTT
2. 1	2	[hg19]chr2:118179095-118179135	426	CGTACTATTTCTCACCTGATGGAGTCTTTGGGCTATTATTCACCTCTTTGCACTAATCCCGTGACTACTTCACTCGTAGC
2. 1	2	[hg19]chr2:118179166-118179206	427	CGTAGTAAGATATGTAGTCCCGTACCTTGGAAAAGAAATCCAATTATTCAGTCCTTCACGGTGGCGTAGACCGTATCGTT
2. 1	2	[hg19]chr2:118179315-118179355	428	CGTACTATTTCTCACCTGATGGGGGGTGCCACGAAAGCATTCCTGGGGGCCCTCTCCCTCGTGACTACTTCACTCGTAGC
2. 1	2	[hg19]chr2:118179424-118179464	429	CGTAGTAAGATATGTAGTCCGTCAGTTCTATGGAGAAAGTGCAGAGCCTCACTGCAAGGGGTGGCGTAGACCGTATCGTT
2. 1	2	[hg19]chr2:118179474-118179514	430	CGTACTATTTCTCACCTGATCACCTAAAAGAGTCAGAAGATGCAGTGACTTTTCTGCTGTGTGACTACTTCACTCGTAGC
2. 1	2	[hg19]chr2:118179598-118179638	431	CGTAGTAAGATATGTAGTCCGGGGCATGCTTCCTCTGTCTGAGCTTTTTGTGCTTTATTCGTGGCGTAGACCGTATCGTT
2. 1	2	[hg19]chr2:118179653-118179693	432	CGTACTATTTCTCACCTGATTACTTTTTGTGCACACTTAATCCCACCAGTTTAATGGGGCGTGACTACTTCACTCGTAGC
2. 1	2	[hg19]chr2:118179713-118179753	433	CGTAGTAAGATATGTAGTCCTTTGCCCTTAATCTTAAGCTTGCTGAAAATGAGGACCTGCGTGGCGTAGACCGTATCGTT
2. 1	2	[hg19]chr2:118179896-118179936	434	CGTACTATTTCTCACCTGATGGCTCCAAGGAAGGGCTGGATGCCGGGTGCTATATGGCACGTGACTACTTCACTCGTAGC
2. 1	2	[hg19]chr2:118179953-118179993	435	CGTAGTAAGATATGTAGTCCCTTCACTGATGCCTGGGGAGGGTTTGCCTCATCTGCCAGCGTGGCGTAGACCGTATCGTT
2. 1	2	[hg19]chr2:118180030-118180070	436	CGTACTATTTCTCACCTGATCAGAGTCAGCCCAACCTGTGTTTGGACACCAACCCCACGCGTGACTACTTCACTCGTAGC
2. 1	2	[hg19]chr2:118180121-118180161	437	CGTAGTAAGATATGTAGTCCGTCTTCATCTGTAGAACAGAGTAAGTATACCTTGGGGAGCGTGGCGTAGACCGTATCGTT
2. 1	2	[hg19]chr2:118180222-118180262	438	CGTACTATTTCTCACCTGATGGAAGGAGTAGTAGCCATCAGATAGTGGTTGTAGAAATAGGTGACTACTTCACTCGTAGC
2. 1	2	[hg19]chr2:118180326-118180366	439	CGTAGTAAGATATGTAGTCCCACTTAAGGGGAATGAGCTAATGTTTAAGGGACATGAGGGGTGGCGTAGACCGTATCGTT
2. 1	2	[hg19]chr2:118180433-118180473	440	CGTACTATTTCTCACCTGATACAGAAGCACCTGTCAGAAAGGAGCAAGTGAAAGCTCATGGTGACTACTTCACTCGTAGC
2. 1	2	[hg19]chr2:118180504-118180544	441	CGTAGTAAGATATGTAGTCCGGAAGGTGTTGTTGCATGGTTAGGGAAAATGCAGAGGCGGGTGGCGTAGACCGTATCGTT
2. 1	2	[hg19]chr2:118180592-118180632	442	CGTACTATTTCTCACCTGATCAGCTCAGTCTGCCATAACAGGATATCATAGATTAGGTGGGTGACTACTTCACTCGTAGC
2. 1	2	[hg19]chr2:118180665-118180705	443	CGTAGTAAGATATGTAGTCCGGAGGCTGGGAGTCCAAGATCAAGGTACCATCTGGGTTGCGTGGCGTAGACCGTATCGTT
2. 1	2	[hg19]chr2:118180717-118180757	444	CGTACTATTTCTCACCTGATCCTCTCCTCCCTTCTGTCTATTCTCACATGGTCTTTCCTCGTGACTACTTCACTCGTAGC
2. 1	2	[hg19]chr2:118180767-118180807	445	CGTAGTAAGATATGTAGTCCCAGAGACAGTGAGTTGAGAGACAGAAAGAGAGAGCTCTGGGTGGCGTAGACCGTATCGTT
2. 1	2	[hg19]chr2:118180820-118180860	446	CGTACTATTTCTCACCTGATTCTTACAAGGGCACCAGTCATATCAGATTAGAGCCTCACCGTGACTACTTCACTCGTAGC
2. 1	2	[hg19]chr2:118180896-118180936	447	CGTAGTAAGATATGTAGTCCAAGTCCTATCGCCAAATGTAATCACACGGGAGGTTAGGGCGTGGCGTAGACCGTATCGTT
2. 1	2	[hg19]chr2:118180946-118180986	448	CGTACTATTTCTCACCTGATGAGTTTTGGGGGACAGAATTCATTCCACGGCAGACAGATTGTGACTACTTCACTCGTAGC
2. 1	2	[hg19]chr2:118181000-118181040	449	CGTAGTAAGATATGTAGTCCGTTGTGTATCCCACAACTGTTTCCATTTCAATAAGGGCCTGTGGCGTAGACCGTATCGTT
2. 1	2	[hg19]chr2:118181119-118181159	450	CGTACTATTTCTCACCTGATGGAAACTATTTGGGGGATGGGGACTTTTCTGCTGCTTTCCGTGACTACTTCACTCGTAGC
2. 1	2	[hg19]chr2:118181234-118181274	451	CGTAGTAAGATATGTAGTCCGCTCTAGGGTCCTGCTTGAGTCTTTGTTCATTTAGCGGACGTGGCGTAGACCGTATCGTT
2. 1	2	[hg19]chr2:118181297-118181337	452	CGTACTATTTCTCACCTGATCCCTGGCTCCTGTCAGTTGCCCTAACATATCACAGTGAAGGTGACTACTTCACTCGTAGC
2. 1	2	[hg19]chr2:118181367-118181407	453	CGTAGTAAGATATGTAGTCCCAGGCCTTGACCTCAGGACACTTCATTTGTCTCTCTTCTCGTGGCGTAGACCGTATCGTT
2. 1	2	[hg19]chr2:118181453-118181493	454	CGTACTATTTCTCACCTGATGTCACACTGGGTGTTCCTGACCATTCCATGGAAAGACCTGGTGACTACTTCACTCGTAGC
2. 1	2	[hg19]chr2:118181551-118181591	455	CGTAGTAAGATATGTAGTCCCCTGGGTATCTAATGACCTGCACTCAAGTTGAGCTCTGCCGTGGCGTAGACCGTATCGTT
2. 1	2	[hg19]chr2:118181726-118181766	456	CGTACTATTTCTCACCTGATGGGAGGCCAAGTGAGGAGGATAGCTTTAGACCAGGAGTTCGTGACTACTTCACTCGTAGC
2. 1	2	[hg19]chr2:118181793-118181833	457	CGTAGTAAGATATGTAGTCCCCCCATCTCTACAAAAAATATAAAACATTAGCCTGGCACGGTGGCGTAGACCGTATCGTT
2. 1	2	[hg19]chr2:118181862-118181902	458	CGTACTATTTCTCACCTGATGGGTGGCTGCAGTGGGAAGATCACCTGAGCTCTGGAAGTCGTGACTACTTCACTCGTAGC
2. 1	2	[hg19]chr2:118181914-118181954	459	CGTAGTAAGATATGTAGTCCAGCCATGACCTTGACATTGGGTGAAATGAGTGAGATCCTGGTGGCGTAGACCGTATCGTT
2. 1	2	[hg19]chr2:118182031-118182071	460	CGTACTATTTCTCACCTGATAGGATACTCATAGAATGTAGATTGGAAGACAGCTGCCCAGGTGACTACTTCACTCGTAGC
2. 1	2	[hg19]chr2:118182146-118182186	461	CGTAGTAAGATATGTAGTCCGAGGATGAGGAGGGCGAAGTGAGAAAACAGGGCCGAAGAGGTGGCGTAGACCGTATCGTT
2. 1	2	[hg19]chr2:118182206-118182246	462	CGTACTATTTCTCACCTGATGATTGCCTATTTGACTTTCAGGTGATATTATGCCAAACGCGTGACTACTTCACTCGTAGC
2. 1	2	[hg19]chr2:118182282-118182322	463	CGTAGTAAGATATGTAGTCCGGTCATTAGACATGGGATTACACTTGGAAGGTTTCTAAGGGTGGCGTAGACCGTATCGTT
2. 1	2	[hg19]chr2:118182397-118182437	464	CGTACTATTTCTCACCTGATGCCTTCTTAGAAGCCCCTAAGACCCCTAACTTCTTTTCCCGTGACTACTTCACTCGTAGC
2. 1	2	[hg19]chr2:118182485-118182525	465	CGTAGTAAGATATGTAGTCCCATCTTTGTTCTAAGCAAGTAGAAAGGAGATCCTAGGGAGGTGGCGTAGACCGTATCGTT
2. 1	2	[hg19]chr2:118182562-118182602	466	CGTACTATTTCTCACCTGATGAGGGAGAGGAGCATTAGACATCCAAGATAAAACCAGGAGGTGACTACTTCACTCGTAGC
2. 1	2	[hg19]chr2:118182644-118182684	467	CGTAGTAAGATATGTAGTCCGTCCTTGTCAATGAGAAGGAATGTGTTGGAGAAGGGACTCGTGGCGTAGACCGTATCGTT
2. 1	2	[hg19]chr2:118182768-118182808	468	CGTACTATTTCTCACCTGATCATCTTTGGGGGCTGAAGAATCCAAGGGAAAAGCTTAGGCGTGACTACTTCACTCGTAGC
2. 1	2	[hg19]chr2:118182834-118182874	469	CGTAGTAAGATATGTAGTCCCCGCAGCTTCTTCTTTGACCTTTAACTTTTGTCCTTCCAGGTGGCGTAGACCGTATCGTT
2. 1	2	[hg19]chr2:118182977-118183017	470	CGTACTATTTCTCACCTGATCCCCCAGTGCCTCCGAATGTGGCCTTGTTTGGAGCCAGGGGTGACTACTTCACTCGTAGC
2. 1	2	[hg19]chr2:118183046-118183086	471	CGTAGTAAGATATGTAGTCCAGGCATATGAGTGAACCCTAATCTAATGGGACTGGTGTCCGTGGCGTAGACCGTATCGTT
2. 1	2	[hg19]chr2:118183157-118183197	472	CGTACTATTTCTCACCTGATGCAAACCAAAAAGAGAGGCCTCAGAAGAAGTGGACCCTGCGTGACTACTTCACTCGTAGC
2. 1	2	[hg19]chr2:118183251-118183291	473	CGTAGTAAGATATGTAGTCCGCCACACGATCTTTGGTACTTGTTAGAGCAGCCATAGCAGGTGGCGTAGACCGTATCGTT
2. 1	2	[hg19]chr2:118183402-118183442	474	CGTACTATTTCTCACCTGATGAGAGATGTTCACAGCAGGCCAATGCCCTGATGCAAATGGGTGACTACTTCACTCGTAGC
2. 1	2	[hg19]chr2:118183472-118183512	475	CGTAGTAAGATATGTAGTCCCGATCAGCCAAGTTATGGATGCTTCACCTTTGTAGGAAGCGTGGCGTAGACCGTATCGTT
2. 1	2	[hg19]chr2:118183522-118183562	476	CGTACTATTTCTCACCTGATAGAGGATGTCTAGAGCCTTGAGACTTCATCTGCATATTAAGTGACTACTTCACTCGTAGC
2. 1	2	[hg19]chr2:118183637-118183677	477	CGTAGTAAGATATGTAGTCCTTTCCCTCTGGCTATTAGTCATTGTATTTGCACACAGGGCGTGGCGTAGACCGTATCGTT
2. 1	2	[hg19]chr2:118183708-118183748	478	CGTACTATTTCTCACCTGATTTCTCTGCCAACCTCATAAGAAACAACAGTGTTTATTTCCGTGACTACTTCACTCGTAGC
2. 1	2	[hg19]chr2:118183833-118183873	479	CGTAGTAAGATATGTAGTCCGGCAAGAATGCTAGGCAGGGAGAGACTGTTCCATTCTCCGGTGGCGTAGACCGTATCGTT
2. 1	2	[hg19]chr2:118183912-118183952	480	CGTACTATTTCTCACCTGATGGCTGAGACAGAATCAGAGAGGGCTTCTGATTGGCTGGCCGTGACTACTTCACTCGTAGC
2. 1	2	[hg19]chr2:118183985-118184025	481	CGTAGTAAGATATGTAGTCCACCTCCAAAAACTCACCCAGGAATCTCAGGCCCACAATGCGTGGCGTAGACCGTATCGTT
2. 1	2	[hg19]chr2:118184039-118184079	482	CGTACTATTTCTCACCTGATCTGGAAGTCAGCTGGCAGGTAAGAAGCCATCTACATCCTCGTGACTACTTCACTCGTAGC
2. 1	2	[hg19]chr2:118184090-118184130	483	CGTAGTAAGATATGTAGTCCCCTGCATTTTACTTGCCTCTAAGCATAGCTTACATTAGACGTGGCGTAGACCGTATCGTT
2. 1	2	[hg19]chr2:118184182-118184222	484	CGTACTATTTCTCACCTGATCAAGTTTCCAACGGGAAAAATCATTTGCAGAATACTTGCCGTGACTACTTCACTCGTAGC
2. 1	2	[hg19]chr2:118184326-118184366	485	CGTAGTAAGATATGTAGTCCCCACCTAGGGTGTCAGGGTGGGCCATCTGACCAGGTCTGGGTGGCGTAGACCGTATCGTT
2. 1	2	[hg19]chr2:118184399-118184439	486	CGTACTATTTCTCACCTGATGCCCACGTTGACCCCATATAAAGCATCTCCCAGGTGTGAGGTGACTACTTCACTCGTAGC
2. 1	2	[hg19]chr2:118184517-118184557	487	CGTAGTAAGATATGTAGTCCGGAGCTCTCCCAGGACATCCAACCAACCAGAGACATCTGCGTGGCGTAGACCGTATCGTT
2. 1	2	[hg19]chr2:118184585-118184625	488	CGTACTATTTCTCACCTGATCTGTACAATATGACACTTTAGCATTGTGGAGTATAAGAGCGTGACTACTTCACTCGTAGC
2. 1	2	[hg19]chr2:118184678-118184718	489	CGTAGTAAGATATGTAGTCCAGGAATGGTGATGGCCCTCAAAGGCTGAGTCCCTGTGAAGGTGGCGTAGACCGTATCGTT
2. 1	2	[hg19]chr2:118184814-118184854	490	CGTACTATTTCTCACCTGATTCCTGCCTTCTTCAACCTCCAAATCCAATCAGCAGTGGAGGTGACTACTTCACTCGTAGC
2. 1	2	[hg19]chr2:118184950-118184990	491	CGTAGTAAGATATGTAGTCCGAGTTGGAGTCCCAGTGGTGCACTGACCTGCTGTGGGACCGTGGCGTAGACCGTATCGTT
2. 1	2	[hg19]chr2:118185099-118185139	492	CGTACTATTTCTCACCTGATGACTCAACTTCTCAAATTCAGAGCTTAAAACCCAGAAGCCGTGACTACTTCACTCGTAGC
2. 1	2	[hg19]chr2:118185243-118185283	493	CGTAGTAAGATATGTAGTCCGCTTAAGCTTCACCAACAGCATTTGCTTTTTTCCTATGACGTGGCGTAGACCGTATCGTT
2. 1	2	[hg19]chr2:118185296-118185336	494	CGTACTATTTCTCACCTGATAGCTGAGTAGCCAGCTGCCCTGTTTAGATGAGGTGTGTGTGTGACTACTTCACTCGTAGC
2. 1	2	[hg19]chr2:118185379-118185419	495	CGTAGTAAGATATGTAGTCCTGGGCTAATTCTATCCACCTGGCCAGTGTAGACATTGGAGGTGGCGTAGACCGTATCGTT
2. 1	2	[hg19]chr2:118185457-118185497	496	CGTACTATTTCTCACCTGATACCTGACAACACTAGGGATCCAGGAGGAAAGTCAATACTGGTGACTACTTCACTCGTAGC
2. 1	2	[hg19]chr2:118185559-118185599	497	CGTAGTAAGATATGTAGTCCCTTGAGAGCAAGCATCGGGGTCTGCATCTGTCTGACACCCGTGGCGTAGACCGTATCGTT
2. 1	2	[hg19]chr2:118185657-118185697	498	CGTACTATTTCTCACCTGATTACACTATAGCATCTTTGCCACATCCTTGATAAGTCAGGCGTGACTACTTCACTCGTAGC
2. 1	2	[hg19]chr2:118185770-118185810	499	CGTAGTAAGATATGTAGTCCGGTTGCCAGGGGTTGGGGTAGAAGAAGGGATGACTAGGGGGTGGCGTAGACCGTATCGTT
2. 1	2	[hg19]chr2:118185856-118185896	500	CGTACTATTTCTCACCTGATTGGTAGATACCTGTCGTTATACACTTGTCCAGGTCCACAGGTGACTACTTCACTCGTAGC
2. 1	2	[hg19]chr2:118185989-118186029	501	CGTAGTAAGATATGTAGTCCTCGCTCTGGGGATAATGGGGGCAGCTCTGCATGTGTGGGCGTGGCGTAGACCGTATCGTT
2. 1	2	[hg19]chr2:118186039-118186079	502	CGTACTATTTCTCACCTGATTATGTGAGTATGTGAAATTGATGGGAAACTTAAACTGCTCGTGACTACTTCACTCGTAGC
2. 1	2	[hg19]chr2:118186167-118186207	503	CGTAGTAAGATATGTAGTCCGGGCCTAGTACAAAATAGCCTTCATTAAATGGTAGCCACCGTGGCGTAGACCGTATCGTT
2. 1	2	[hg19]chr2:118186285-118186325	504	CGTACTATTTCTCACCTGATGTGGGGATCTGGGCTTCATTACTGGTACCTGGGGAGACACGTGACTACTTCACTCGTAGC
2. 1	2	[hg19]chr2:118186352-118186392	505	CGTAGTAAGATATGTAGTCCTGCCAGCTCATACCTAAGTTTGTGCTTAACACTCATGTACGTGGCGTAGACCGTATCGTT
2. 1	2	[hg19]chr2:118186446-118186486	506	CGTACTATTTCTCACCTGATCCCTTGCTCAGTATCTTTCAGATCACATGCCACTCTTCTGGTGACTACTTCACTCGTAGC
2. 1	2	[hg19]chr2:118186585-118186625	507	CGTAGTAAGATATGTAGTCCACTAGTATTGACAAAGCACCCACTGTGTGCCCAGCACTGGGTGGCGTAGACCGTATCGTT
2. 1	2	[hg19]chr2:118186635-118186675	508	CGTACTATTTCTCACCTGATGTCCTCCTAAGAATACTGCACATTTGATGTTGTAAATTCCGTGACTACTTCACTCGTAGC
2. 1	2	[hg19]chr2:118186781-118186821	509	CGTAGTAAGATATGTAGTCCCAATTGCTGGTTTGCTTTGCTGCCTATTTGCCCTACTCCGGTGGCGTAGACCGTATCGTT
2. 1	2	[hg19]chr2:118186852-118186892	510	CGTACTATTTCTCACCTGATTCTTCCATATTTTATACCCAGTGCCTAAACAGTACTTGGCGTGACTACTTCACTCGTAGC
2. 1	2	[hg19]chr2:118187027-118187067	511	CGTAGTAAGATATGTAGTCCCTGCTCAGAGGCTTCCTGGGTGATGTAACTGTGCCAGGGGGTGGCGTAGACCGTATCGTT
2. 1	2	[hg19]chr2:118187084-118187124	512	CGTACTATTTCTCACCTGATGCCTCTGGCCTTCCCATCTTTTTCCACTGGTTATGAAAAAGTGACTACTTCACTCGTAGC
2. 1	2	[hg19]chr2:118187134-118187174	513	CGTAGTAAGATATGTAGTCCTATCTCTCTCCTTCTTCCAAAAATGCCTCCTTTTGTAAGTGTGGCGTAGACCGTATCGTT
2. 1	2	[hg19]chr2:118187323-118187363	514	CGTACTATTTCTCACCTGATCTGGGAGGAGGAGACATTCACAGGCATGGTTAGCCGGTCCGTGACTACTTCACTCGTAGC
2. 1	2	[hg19]chr2:118187402-118187442	515	CGTAGTAAGATATGTAGTCCGCTATTCACATCTAGCAGTGCCAGGTCATCTTACCCCTGCGTGGCGTAGACCGTATCGTT
2. 1	2	[hg19]chr2:118187491-118187531	516	CGTACTATTTCTCACCTGATCTCATCCATACTCCCATTTTATCCTCAAAGAACTTCATGCGTGACTACTTCACTCGTAGC
2. 1	2	[hg19]chr2:118187631-118187671	517	CGTAGTAAGATATGTAGTCCGACCACTGTAATGTAGCCACTCCATGGGCCCTTCAAAGTGGTGGCGTAGACCGTATCGTT
2. 1	2	[hg19]chr2:118187681-118187721	518	CGTACTATTTCTCACCTGATTCACTGTCAGTGATGTTAGGTCCCACTTTGCAGGTCACAAGTGACTACTTCACTCGTAGC
2. 1	2	[hg19]chr2:118187731-118187771	519	CGTAGTAAGATATGTAGTCCCAACAAAAAGTTATCAGCAGAGGTAGAGCTCAGACACTTGGTGGCGTAGACCGTATCGTT
2. 1	2	[hg19]chr2:118187785-118187825	520	CGTACTATTTCTCACCTGATTGAGCCATGCAAAATCTTGGCCTCTACATTTATTCCACACGTGACTACTTCACTCGTAGC
2. 1	2	[hg19]chr2:118187876-118187916	521	CGTAGTAAGATATGTAGTCCGCAGAGCCAAGCAGTTTGGTATGGGGGAGATAGCACAGCCGTGGCGTAGACCGTATCGTT
2. 1	2	[hg19]chr2:118187926-118187966	522	CGTACTATTTCTCACCTGATTGGAGACCTGGCACTTTAATTCCTAAGCCTGTGACCAGAAGTGACTACTTCACTCGTAGC
2. 1	2	[hg19]chr2:118188011-118188051	523	CGTAGTAAGATATGTAGTCCATAGGAACACTGATACCTGCTGTCTACCTTGCCATGAGACGTGGCGTAGACCGTATCGTT
2. 1	2	[hg19]chr2:118188081-118188121	524	CGTACTATTTCTCACCTGATGCATTGTGTTTTCCCTTCCTGCCACCTGTCAACGACACAGGTGACTACTTCACTCGTAGC
2. 1	2	[hg19]chr2:118188152-118188192	525	CGTAGTAAGATATGTAGTCCCACGGTTTAGGTGCGTACCTCAAGGTCTGCCAACAAAGGGGTGGCGTAGACCGTATCGTT
2. 1	2	[hg19]chr2:118188217-118188257	526	CGTACTATTTCTCACCTGATGGGTGGCTCTTTTAACCTCAAACACGCACAAAGAGGTGGGGTGACTACTTCACTCGTAGC
2. 1	2	[hg19]chr2:118188291-118188331	527	CGTAGTAAGATATGTAGTCCTGACTGTCAATAACGCTAATGAGGATCTCACCAGCCACCGGTGGCGTAGACCGTATCGTT
2. 1	2	[hg19]chr2:118188410-118188450	528	CGTACTATTTCTCACCTGATGGACAGAGGATAGCTATTGGGTGGGAGATGGGAACAAGACGTGACTACTTCACTCGTAGC
2. 1	2	[hg19]chr2:118188467-118188507	529	CGTAGTAAGATATGTAGTCCACGTAGTCCATGTCATAAAGTACACCAAATACCATACTAAGTGGCGTAGACCGTATCGTT
2. 1	2	[hg19]chr2:118188524-118188564	530	CGTACTATTTCTCACCTGATAGAAAAGGGAACAAAGAGGAAACCAACAGTTTCAGAAGACGTGACTACTTCACTCGTAGC
2. 1	2	[hg19]chr2:118188592-118188632	531	CGTAGTAAGATATGTAGTCCGGATCCAGCCTTCAAGGAAATCCTGGTAACTACAGCACCCGTGGCGTAGACCGTATCGTT
2. 1	2	[hg19]chr2:118188647-118188687	532	CGTACTATTTCTCACCTGATAGAACCTACAGATATCTGATCTCCCCAACCTGATTTTGGGGTGACTACTTCACTCGTAGC
2. 1	2	[hg19]chr2:118188774-118188814	533	CGTAGTAAGATATGTAGTCCGTATTGAATGACCATTATAACGTAGCCACTCTATGGGCCGGTGGCGTAGACCGTATCGTT
2. 1	2	[hg19]chr2:118188834-118188874	534	CGTACTATTTCTCACCTGATCACTGTCAGTGGCTAAAACTTAGCAAGGTCCCAGTCAGTGGTGACTACTTCACTCGTAGC
2. 1	2	[hg19]chr2:118188906-118188946	535	CGTAGTAAGATATGTAGTCCAATCCAAGACATATCCCAGCTTAGTGGGGTTGCAGCTCTGGTGGCGTAGACCGTATCGTT
2. 1	2	[hg19]chr2:118189004-118189044	536	CGTACTATTTCTCACCTGATGATAGAGTGAAATTCAACAGAGTGGAGCTCTTGTCCCGCCGTGACTACTTCACTCGTAGC
2. 1	2	[hg19]chr2:118189100-118189140	537	CGTAGTAAGATATGTAGTCCGTCTGGATGCTCTTCCAAATCCTACTCAGCTTAAACAGTCGTGGCGTAGACCGTATCGTT
2. 1	2	[hg19]chr2:118189219-118189259	538	CGTACTATTTCTCACCTGATCCTGGGAACCTGACATAGCGCCCCCTCCAGCTGAGCAGAGGTGACTACTTCACTCGTAGC
2. 1	2	[hg19]chr2:118189314-118189354	539	CGTAGTAAGATATGTAGTCCGGATGCTTTGAACCAGAGAGACCTGCACCTGGCTTCTCCCGTGGCGTAGACCGTATCGTT
2. 1	2	[hg19]chr2:118189408-118189448	540	CGTACTATTTCTCACCTGATGAGGTTGGCTGGTTTTTGTGGATTTGCACCCTCTACTGTGGTGACTACTTCACTCGTAGC
2. 1	2	[hg19]chr2:118189458-118189498	541	CGTAGTAAGATATGTAGTCCCACATCACTTAGTGCTTGCATGAAAGCGTTTCACATTTCTGTGGCGTAGACCGTATCGTT
2. 1	2	[hg19]chr2:118189510-118189550	542	CGTACTATTTCTCACCTGATTTCATCTCTCCTCATCCAATACAATTTTTCCCACACTACCGTGACTACTTCACTCGTAGC
2. 1	2	[hg19]chr2:118189688-118189728	543	CGTAGTAAGATATGTAGTCCAAGACTACCCGACACTGGAGAGGGATAACCAAAGGACATCGTGGCGTAGACCGTATCGTT
2. 1	2	[hg19]chr2:118189788-118189828	544	CGTACTATTTCTCACCTGATCAGAGGGGATGAGTAACCATTTTGAAACCCAAGATGAGACGTGACTACTTCACTCGTAGC
2. 1	2	[hg19]chr2:118189894-118189934	545	CGTAGTAAGATATGTAGTCCATGTGCCAGGCTTGGTTATTGTCTTAGTCCATTTGGCTGCGTGGCGTAGACCGTATCGTT
2. 1	2	[hg19]chr2:118190017-118190057	546	CGTACTATTTCTCACCTGATAAGGTGCCAGCAGATTAGGTGTCTTGTCAGGGCCCTCTTCGTGACTACTTCACTCGTAGC
2. 1	2	[hg19]chr2:118190110-118190150	547	CGTAGTAAGATATGTAGTCCGGCAACTCTTTGGGGCCTCTCATACAAGGGCACTAATCCCGTGGCGTAGACCGTATCGTT
2. 1	2	[hg19]chr2:118190160-118190200	548	CGTACTATTTCTCACCTGATGCTTCACCTCATGACCTAATTACCTCCAAGGGCCTCATCTGTGACTACTTCACTCGTAGC
2. 1	2	[hg19]chr2:118190238-118190278	549	CGTAGTAAGATATGTAGTCCGAATTTGAGGGAGACACAAACATTCAGCCTATGGCAATAAGTGGCGTAGACCGTATCGTT
2. 1	2	[hg19]chr2:118190309-118190349	550	CGTACTATTTCTCACCTGATCCTCACAGCAATTCCATCAGATAATAGTTATAATATCCCCGTGACTACTTCACTCGTAGC
2. 1	2	[hg19]chr2:118190426-118190466	551	CGTAGTAAGATATGTAGTCCGCAGAAATTAAACCCCCAACAGCCTGACCCACACCTTCGCGTGGCGTAGACCGTATCGTT
2. 1	2	[hg19]chr2:118190494-118190534	552	CGTACTATTTCTCACCTGATCCGGAAGGGTTGGAAAATGTGAACCATGTTATGTTTCCTCGTGACTACTTCACTCGTAGC
2. 1	2	[hg19]chr2:118190620-118190660	553	CGTAGTAAGATATGTAGTCCAGTCCTGACTTCATAATGGGTGACAGTGACCCACTGGAGGGTGGCGTAGACCGTATCGTT
2. 1	2	[hg19]chr2:118190681-118190721	554	CGTACTATTTCTCACCTGATGCATTTCTTCTGTCTACTACCCCCAGGACTCAGCGTCAGCGTGACTACTTCACTCGTAGC
2. 1	2	[hg19]chr2:118190733-118190773	555	CGTAGTAAGATATGTAGTCCAAATTACACCGCGGACTTCTCTCCATTCCCTGACAGCAGGGTGGCGTAGACCGTATCGTT
2. 1	2	[hg19]chr2:118190834-118190874	556	CGTACTATTTCTCACCTGATAATCATCTTGGGCCAATAAACCAAGGTCTGTCTTTACGCCGTGACTACTTCACTCGTAGC
2. 1	2	[hg19]chr2:118190927-118190967	557	CGTAGTAAGATATGTAGTCCCCAGGCCTTCATTGGTTGCAACCAGCCACTTACTTTAGAGGTGGCGTAGACCGTATCGTT
2. 1	2	[hg19]chr2:118191102-118191142	558	CGTACTATTTCTCACCTGATCTATGGGAAGCTGGTTACAAACATATTGCTCTACCCTGCGGTGACTACTTCACTCGTAGC
2. 1	2	[hg19]chr2:118191152-118191192	559	CGTAGTAAGATATGTAGTCCGATGGTGAATGGAGAGTAAAGTTTGTAGAGGAGTCATCCTGTGGCGTAGACCGTATCGTT
2. 1	2	[hg19]chr2:118191205-118191245	560	CGTACTATTTCTCACCTGATCTGTGACTTGCAACCTTACAGAGTGAAAAGGACTTTTAAGGTGACTACTTCACTCGTAGC
2. 1	2	[hg19]chr2:118191263-118191303	561	CGTAGTAAGATATGTAGTCCTTCCAGCAACACTCAATGACTGATAATCACCTCCCTTCAGGTGGCGTAGACCGTATCGTT
2. 1	2	[hg19]chr2:118191345-118191385	562	CGTACTATTTCTCACCTGATAGGGATCATAGTGCAGCTCCCTTTCACAGTTCCCAGAAACGTGACTACTTCACTCGTAGC
2. 1	2	[hg19]chr2:118191395-118191435	563	CGTAGTAAGATATGTAGTCCTGGAATCAGATGAGGGGCAGAGCTAAAGCTAAGGTCTCTTGTGGCGTAGACCGTATCGTT
2. 1	2	[hg19]chr2:118191445-118191485	564	CGTACTATTTCTCACCTGATACTTGAAGAAGAATAGAGTGGCTATCAGGGAACATTTTCCGTGACTACTTCACTCGTAGC
2. 1	2	[hg19]chr2:118191550-118191590	565	CGTAGTAAGATATGTAGTCCTGGCATATTTGTGGTTTGGGAGCCTGGCAAAGTATTGGAGGTGGCGTAGACCGTATCGTT
2. 1	2	[hg19]chr2:118191600-118191640	566	CGTACTATTTCTCACCTGATAGGTTTTACGACTTAGAAGGAATATCAAAAGCCACTAAGCGTGACTACTTCACTCGTAGC
2. 1	2	[hg19]chr2:118191711-118191751	567	CGTAGTAAGATATGTAGTCCAGAGACCCCAGATGTCACCTAACCCCAGTGGAGCAGGCTCGTGGCGTAGACCGTATCGTT
2. 1	2	[hg19]chr2:118191785-118191825	568	CGTACTATTTCTCACCTGATGGCTGCTTGGTGGTCCAGCCCTGACCTGGGACCTCTGGGTGTGACTACTTCACTCGTAGC
2. 1	2	[hg19]chr2:118191867-118191907	569	CGTAGTAAGATATGTAGTCCGGACCTCCATGTTACTTTCATCTCTTTGCCCTAGCAACCCGTGGCGTAGACCGTATCGTT
2. 1	2	[hg19]chr2:118191933-118191973	570	CGTACTATTTCTCACCTGATCATTCAAGGTGTTTACATCCCCAAGGGACATCCTAGCTCCGTGACTACTTCACTCGTAGC
2. 1	2	[hg19]chr2:118191983-118192023	571	CGTAGTAAGATATGTAGTCCAGTTACCTCCTCTGGTCTCTGTCTGGTTTCTCAATCTCCAGTGGCGTAGACCGTATCGTT
2. 1	2	[hg19]chr2:118192123-118192163	572	CGTACTATTTCTCACCTGATGGCATCCTCAGGGTACTTAGGGAGGTTGTTTGGAAGAAGCGTGACTACTTCACTCGTAGC
2. 1	2	[hg19]chr2:118192223-118192263	573	CGTAGTAAGATATGTAGTCCGGCTTTCCTGATAGGGGGAAATGGGAGGGGGAAGGGCTGGGTGGCGTAGACCGTATCGTT
2. 1	2	[hg19]chr2:118192282-118192322	574	CGTACTATTTCTCACCTGATGCCAAAACAGAAAGATAAATGTGAGAGAGGAGAGTGAAGCGTGACTACTTCACTCGTAGC
2. 1	2	[hg19]chr2:118192397-118192437	575	CGTAGTAAGATATGTAGTCCCATTTTGGAGATGCAGAGATGACCTGTGACTTGTAGGCAGGTGGCGTAGACCGTATCGTT
2. 1	2	[hg19]chr2:118192450-118192490	576	CGTACTATTTCTCACCTGATGGGACACTTTCTAGGACTAGAATTCAGATCTCCTAATTTCGTGACTACTTCACTCGTAGC
2. 1	2	[hg19]chr2:118192536-118192576	577	CGTAGTAAGATATGTAGTCCAAGCCTGTTCTGGTGCTAGATTTAGCAATGTGACAACCTGGTGGCGTAGACCGTATCGTT
2. 1	2	[hg19]chr2:118192673-118192713	578	CGTACTATTTCTCACCTGATCGGAGGAATTTTTGCCCATGATGACTCTTTTGTGATGCTTGTGACTACTTCACTCGTAGC
2. 1	2	[hg19]chr2:118192738-118192778	579	CGTAGTAAGATATGTAGTCCCACATGTCATTTCCATGGCCTCTGTTTCCCTTCCACATTCGTGGCGTAGACCGTATCGTT
2. 1	2	[hg19]chr2:118192845-118192885	580	CGTACTATTTCTCACCTGATAGGTGCCAAAGAGCAGAGCCTGGGCTGCAGTGGAAGCTACGTGACTACTTCACTCGTAGC
2. 1	2	[hg19]chr2:118192896-118192936	581	CGTAGTAAGATATGTAGTCCCCTGTTTGGGGAGGCAAATGCCACATTCCACAAGCAGCACGTGGCGTAGACCGTATCGTT
2. 1	2	[hg19]chr2:118192994-118193034	582	CGTACTATTTCTCACCTGATCTGAGCGTTAGGTAATACATGGGTGCTGGTGAAGCCAAGGGTGACTACTTCACTCGTAGC
2. 1	2	[hg19]chr2:118193054-118193094	583	CGTAGTAAGATATGTAGTCCCAGAGTTCAGAGGAAGTGGAAAGGCATTCAGGGAGCACTGGTGGCGTAGACCGTATCGTT
2. 1	2	[hg19]chr2:118193152-118193192	584	CGTACTATTTCTCACCTGATGGAAATGTGGCAAATTGGGGACTATGGTGGTGGTCTGTGGGTGACTACTTCACTCGTAGC
2. 1	2	[hg19]chr2:118193236-118193276	585	CGTAGTAAGATATGTAGTCCGTACATGCCAGCCATGCCAGGCACTGTGGTGGGTGCTGGGGTGGCGTAGACCGTATCGTT
2. 1	2	[hg19]chr2:118193387-118193427	586	CGTACTATTTCTCACCTGATGTGAGCATCACAGAAGCATCTAGCCCAGCCTCAGAAGAGTGTGACTACTTCACTCGTAGC
2. 1	2	[hg19]chr2:118193490-118193530	587	CGTAGTAAGATATGTAGTCCAGGAGAGAAGAGGAGTATTCAGGGTGGAGGAGGGACTAGCGTGGCGTAGACCGTATCGTT
2. 1	2	[hg19]chr2:118193562-118193602	588	CGTACTATTTCTCACCTGATCCTGGAAGATGTTTAGTGTCATCTGAAGTGGTGTGAAGGGGTGACTACTTCACTCGTAGC
2. 1	2	[hg19]chr2:118193622-118193662	589	CGTAGTAAGATATGTAGTCCTGCTGAAAAGGAAGGTGGGAGCTGGTCATGGGCCTTCAGCGTGGCGTAGACCGTATCGTT
2. 1	2	[hg19]chr2:118193674-118193714	590	CGTACTATTTCTCACCTGATGGCAGCACTATGGACAGACAACAGCAAACCAATGAGCATCGTGACTACTTCACTCGTAGC
2. 1	2	[hg19]chr2:118193725-118193765	591	CGTAGTAAGATATGTAGTCCGCCTTGATGGTGTTTACAGCACAGTGGAGTGACAGATAAGGTGGCGTAGACCGTATCGTT
2. 1	2	[hg19]chr2:118193783-118193823	592	CGTACTATTTCTCACCTGATGGCATATGCTAAGTACCACGACATGGATATGCACAGGCAGGTGACTACTTCACTCGTAGC
2. 1	2	[hg19]chr2:118193841-118193881	593	CGTAGTAAGATATGTAGTCCGAATTCATGGATTTTGCCTACAATTTATCCTCACTCATCCGTGGCGTAGACCGTATCGTT
2. 1	2	[hg19]chr2:118193937-118193977	594	CGTACTATTTCTCACCTGATTGAGAATCATTTCCTGTTCTTAAGGAACTCATCTCCTGAGGTGACTACTTCACTCGTAGC
2. 1	2	[hg19]chr2:118194014-118194054	595	CGTAGTAAGATATGTAGTCCGGTAAGTGTCCTGGCAAAGATACTCAGGCGCAATGGGAGGGTGGCGTAGACCGTATCGTT
2. 1	2	[hg19]chr2:118194070-118194110	596	CGTACTATTTCTCACCTGATCACCATCCTGGGGACAAGAGGAGGCTATAAGGTAGAAATGGTGACTACTTCACTCGTAGC
2. 1	2	[hg19]chr2:118194153-118194193	597	CGTAGTAAGATATGTAGTCCTGGGTAGGAGCAACCCGTCTGGGCAGATGGACTGGTGCACGTGGCGTAGACCGTATCGTT
2. 1	2	[hg19]chr2:118194251-118194291	598	CGTACTATTTCTCACCTGATGTGACATGGCTCATAGCACAACGGCTCTCCATTATGGGCCGTGACTACTTCACTCGTAGC
2. 1	2	[hg19]chr2:118194328-118194368	599	CGTAGTAAGATATGTAGTCCCTCCTGAGAGTGGACCATATATTCAGATGGTCTCTCTGGCGTGGCGTAGACCGTATCGTT
2. 1	2	[hg19]chr2:118194445-118194485	600	CGTACTATTTCTCACCTGATTCAGAGATCAAAGTCACATGGGAGGGTTTGGTTGTCTGCCGTGACTACTTCACTCGTAGC
2. 1	2	[hg19]chr2:118194581-118194621	601	CGTAGTAAGATATGTAGTCCAAGTTATGGAATATCGCGTTTGAAGCTGCAGCTCCTGGGGGTGGCGTAGACCGTATCGTT
2. 1	2	[hg19]chr2:118194809-118194849	602	CGTACTATTTCTCACCTGATAGGCATTGGGCTACAGAGGAAATAAAAAAGTGGTATTGGCGTGACTACTTCACTCGTAGC
2. 1	2	[hg19]chr2:118194925-118194965	603	CGTAGTAAGATATGTAGTCCGTAGGAAGATCACTAGATTCAGGATGCCTGGAATTCTGCCGTGGCGTAGACCGTATCGTT
2. 1	2	[hg19]chr2:118195036-118195076	604	CGTACTATTTCTCACCTGATTGGCAAGATCAACTTTCTAAGCCTCAGTTTCTTCATCTGCGTGACTACTTCACTCGTAGC
2. 1	2	[hg19]chr2:118195140-118195180	605	CGTAGTAAGATATGTAGTCCATTGCTACTGGCTGCCCAGGGTTGGTTCTCAGAAGGATGCGTGGCGTAGACCGTATCGTT
2. 1	2	[hg19]chr2:118195190-118195230	606	CGTACTATTTCTCACCTGATACATCCAGGCCCAGATGAAGAGTTCAGTGATTAATTAATAGTGACTACTTCACTCGTAGC
2. 1	2	[hg19]chr2:118195363-118195403	607	CGTAGTAAGATATGTAGTCCCGTGATCTCGGCTCATTGCAACTTCCGACTTCCGAGTTCAGTGGCGTAGACCGTATCGTT
2. 1	2	[hg19]chr2:118195517-118195557	608	CGTACTATTTCTCACCTGATGGTCTTGATCCCCTGACCTTGTAATCCGCCCACCTTGGTCGTGACTACTTCACTCGTAGC
2. 1	2	[hg19]chr2:118195578-118195618	609	CGTAGTAAGATATGTAGTCCGGCGTGATCCACTGCGCCCGGCCAAGACACAAGCTACTAAGTGGCGTAGACCGTATCGTT
2. 1	2	[hg19]chr2:118195636-118195676	610	CGTACTATTTCTCACCTGATTGAGGGAGCAGAGCATTTAGGACTTTACATCTGAAGTACCGTGACTACTTCACTCGTAGC
2. 1	2	[hg19]chr2:118195719-118195759	611	CGTAGTAAGATATGTAGTCCCGTCCCGGATCTCCAAGGGGTTTTGTGGGTCAAGTAGGGCGTGGCGTAGACCGTATCGTT
2. 1	2	[hg19]chr2:118195778-118195818	612	CGTACTATTTCTCACCTGATCACTCTATTTTCACATACCAGTTTTTCAGAGTTGACCGTCGTGACTACTTCACTCGTAGC
2. 1	2	[hg19]chr2:118195853-118195893	613	CGTAGTAAGATATGTAGTCCTGTGATGGTACAATTCAAAATAACTCGAAAGCTCTGCGTGGTGGCGTAGACCGTATCGTT
2. 1	2	[hg19]chr2:118195917-118195957	614	CGTACTATTTCTCACCTGATGCCGCTTCATTTATCAACAGACCACTTACTCTTATTGCTGGTGACTACTTCACTCGTAGC
2. 1	2	[hg19]chr2:118196007-118196047	615	CGTAGTAAGATATGTAGTCCCCTGAGGAATTTCTCATGGGCACAGGCCTGTATAACCTACGTGGCGTAGACCGTATCGTT
2. 1	2	[hg19]chr2:118196061-118196101	616	CGTACTATTTCTCACCTGATTGGTGCTCAGCATACAGTAAGTGATACATTAATTATTCAGGTGACTACTTCACTCGTAGC
2. 1	2	[hg19]chr2:118196143-118196183	617	CGTAGTAAGATATGTAGTCCCCAGAGATGGGTGAACTTAAACATTGTTCAAATGCTGCATGTGGCGTAGACCGTATCGTT
2. 1	2	[hg19]chr2:118196236-118196276	618	CGTACTATTTCTCACCTGATAGTCATCCTAAACTGCCACTTCGAACCTATGAGAGATGGCGTGACTACTTCACTCGTAGC
2. 1	2	[hg19]chr2:118196350-118196390	619	CGTAGTAAGATATGTAGTCCCATTGCTGGTCGGACGCAAAATGATACAGCAGCTGTGGAGGTGGCGTAGACCGTATCGTT
2. 1	2	[hg19]chr2:118196427-118196467	620	CGTACTATTTCTCACCTGATTCAACATATGATTCAGCATTCTATTTCTGGGTATATACCCGTGACTACTTCACTCGTAGC
2. 1	2	[hg19]chr2:118196530-118196570	621	CGTAGTAAGATATGTAGTCCCCCAATAGTTAAGGAGGAAGCAACCCAATGTCTATGGATGGTGGCGTAGACCGTATCGTT
2. 1	2	[hg19]chr2:118196620-118196660	622	CGTACTATTTCTCACCTGATAGCCTTAAAAAGGGTACATGTGGGCCAGGCACAGTGGCTCGTGACTACTTCACTCGTAGC
2. 1	2	[hg19]chr2:118196684-118196724	623	CGTAGTAAGATATGTAGTCCGAGGCCGAGGTATGCAGATCACTTGAGACCAGCCTAGCCAGTGGCGTAGACCGTATCGTT
2. 1	2	[hg19]chr2:118196813-118196853	624	CGTACTATTTCTCACCTGATGGCAGGAGAATCACTTGGGAGGTTGAGGTTGCAGTGAGCCGTGACTACTTCACTCGTAGC
2. 1	2	[hg19]chr2:118196962-118197002	625	CGTAGTAAGATATGTAGTCCGTGCTGTAAGTATTTTGTCCTCACATATACAGATACCTAGGTGGCGTAGACCGTATCGTT
2. 1	2	[hg19]chr2:118197031-118197071	626	CGTACTATTTCTCACCTGATGAACAGTGGTTATCAAGGGCTGGAAGAAATAGGACGTGAGGTGACTACTTCACTCGTAGC
2. 1	2	[hg19]chr2:118197087-118197127	627	CGTAGTAAGATATGTAGTCCCAGCTACAAGGTTTCCGTTTGGGAGGATGAAAAAGTTCTGGTGGCGTAGACCGTATCGTT
2. 1	2	[hg19]chr2:118197149-118197189	628	CGTACTATTTCTCACCTGATGCAAAACAATGTGAATGCACTAAACACCACTGAATTGCACGTGACTACTTCACTCGTAGC
2. 1	2	[hg19]chr2:118197313-118197353	629	CGTAGTAAGATATGTAGTCCTGACACTTCCGTCCTCTCTTCAACAATCTGGTAAGTAATGGTGGCGTAGACCGTATCGTT
2. 1	2	[hg19]chr2:118197380-118197420	630	CGTACTATTTCTCACCTGATCAGCACTTTCTCACTCAGTTCTCTAGTATCTTTAGCCATGGTGACTACTTCACTCGTAGC
2. 1	2	[hg19]chr2:118197516-118197556	631	CGTAGTAAGATATGTAGTCCTACAAACTTTCAGCCATGTGGGAGTACTTGCAAATTTAGGGTGGCGTAGACCGTATCGTT
2. 1	2	[hg19]chr2:118197626-118197666	632	CGTACTATTTCTCACCTGATTTCTGTGGTGTATGAAAGTGAGCATGCCTCAAGGTCGACCGTGACTACTTCACTCGTAGC
2. 1	2	[hg19]chr2:118197736-118197776	633	CGTAGTAAGATATGTAGTCCGCTATGTAATTATAGATCCCCATCCAAGAAAAGAATGGTCGTGGCGTAGACCGTATCGTT
2. 1	2	[hg19]chr2:118197824-118197864	634	CGTACTATTTCTCACCTGATGAAACATGGGTTGTAAGGGACCAAGCCCCACTGATGGATGGTGACTACTTCACTCGTAGC
2. 1	2	[hg19]chr2:118197896-118197936	635	CGTAGTAAGATATGTAGTCCAAGCAAATAAAGGTTGGCAAGGCCTCAGAGATGTTTGAGGGTGGCGTAGACCGTATCGTT
2. 1	2	[hg19]chr2:118198012-118198052	636	CGTACTATTTCTCACCTGATGACAGGTGATTTGTTTTACTATGATTATTCCTGACTAGTGGTGACTACTTCACTCGTAGC
2. 1	2	[hg19]chr2:118198181-118198221	637	CGTAGTAAGATATGTAGTCCACTCATATAAGATTTAGAAGTCATGGCCGAGAGCGGTGGCGTGGCGTAGACCGTATCGTT
2. 1	2	[hg19]chr2:118198245-118198285	638	CGTACTATTTCTCACCTGATGGGAGGCTGAAGAGGGCGGATCACAGGTCAGGAGCTCGAGGTGACTACTTCACTCGTAGC
2. 1	2	[hg19]chr2:118198476-118198516	639	CGTAGTAAGATATGTAGTCCATTACTGGATGATGTACAGAGTACTCATTTAAAAGTGGTGGTGGCGTAGACCGTATCGTT
2. 1	2	[hg19]chr2:118198593-118198633	640	CGTACTATTTCTCACCTGATCTGAAGAGGATATTGGCAAAACCATTAGAAAAGGAACCTCGTGACTACTTCACTCGTAGC
2. 1	2	[hg19]chr2:118198717-118198757	641	CGTAGTAAGATATGTAGTCCTGAAAAAGTACATGCAGACTGGCTATCATTCTTAAGCAACGTGGCGTAGACCGTATCGTT
2. 1	2	[hg19]chr2:118198802-118198842	642	CGTACTATTTCTCACCTGATGCATTTTCCCATGAATAGTTTCATGTATGCAGGCATATACGTGACTACTTCACTCGTAGC
2. 1	2	[hg19]chr2:118198984-118199024	643	CGTAGTAAGATATGTAGTCCTGCATCTAACTCAACCTTCCTCTTGTTAATTCATAGACTGGTGGCGTAGACCGTATCGTT
2. 1	2	[hg19]chr2:118199083-118199123	644	CGTACTATTTCTCACCTGATATAGGGCCAAAGGAGGACAACTTCTAGTCCATACTTAGAGGTGACTACTTCACTCGTAGC
2. 1	2	[hg19]chr2:118199133-118199173	645	CGTAGTAAGATATGTAGTCCTGCTGTGGAAGTGAGATCATCTTCATGAATCCAGATAAGAGTGGCGTAGACCGTATCGTT
2. 1	2	[hg19]chr2:118199228-118199268	646	CGTACTATTTCTCACCTGATACCTCAGAGCAGGGCAATGAGATGCATACTACTGTCTCAGGTGACTACTTCACTCGTAGC
2. 1	2	[hg19]chr2:118199315-118199355	647	CGTAGTAAGATATGTAGTCCGACCTCACAGCTAGTAAACTGCAGGGCCTCTGCTCTTCCCGTGGCGTAGACCGTATCGTT
2. 1	2	[hg19]chr2:118199370-118199410	648	CGTACTATTTCTCACCTGATATTTTAGGAGGCGTTAGGATGTAACACAGGACCATGCTACGTGACTACTTCACTCGTAGC
2. 1	2	[hg19]chr2:118199572-118199612	649	CGTAGTAAGATATGTAGTCCGGAGCGCCTTTTATGAGCAAGCATCTGGTACAAAAATGTGGTGGCGTAGACCGTATCGTT
2. 1	2	[hg19]chr2:118199668-118199708	650	CGTACTATTTCTCACCTGATTATGACCTAGGTACATTGAGTTACACGCTATGGCAAAGACGTGACTACTTCACTCGTAGC
2. 1	2	[hg19]chr2:118199731-118199771	651	CGTAGTAAGATATGTAGTCCGGGGAAAAAGTCTTTCATGTAGATTTGTTATTTGGCAAAGGTGGCGTAGACCGTATCGTT
2. 1	2	[hg19]chr2:118199836-118199876	652	CGTACTATTTCTCACCTGATGGCTTTGATGTCTATGGCTTGAGGATATAACTTGACTTACGTGACTACTTCACTCGTAGC
2. 1	2	[hg19]chr2:118199886-118199926	653	CGTAGTAAGATATGTAGTCCTGAGAAGTATGTCTTCAGCCATGAAAATCAGTAGTAAGTTGTGGCGTAGACCGTATCGTT
2. 1	2	[hg19]chr2:118199965-118200005	654	CGTACTATTTCTCACCTGATACTGAGGTGAGGAATTTTTGATAGATGGGGAAGGGCTTTCGTGACTACTTCACTCGTAGC
2. 1	2	[hg19]chr2:118200021-118200061	655	CGTAGTAAGATATGTAGTCCCGTTGGAATGCGGCAGGTCAATCCTGTGCTTTACTTTTTGGTGGCGTAGACCGTATCGTT
2. 1	2	[hg19]chr2:118200071-118200111	656	CGTACTATTTCTCACCTGATTTGCGTATCCTATTCCTCACTAGATTTTCTTGCAATGTAGGTGACTACTTCACTCGTAGC
2. 1	2	[hg19]chr2:118200162-118200202	657	CGTAGTAAGATATGTAGTCCCATCAAGGTTCACATGGCTGCTAAATGATGGAGTTAAGGCGTGGCGTAGACCGTATCGTT
2. 1	2	[hg19]chr2:118200348-118200388	658	CGTACTATTTCTCACCTGATTGCAAACTAAGTGTCTTAAAGGGTTGGGTGGGTAGGCAGGGTGACTACTTCACTCGTAGC
2. 1	2	[hg19]chr2:118200404-118200444	659	CGTAGTAAGATATGTAGTCCGAAGCTGGTGGTTAACTACAGTTGCTGAGTTCTGTGAAGCGTGGCGTAGACCGTATCGTT
2. 1	2	[hg19]chr2:118200536-118200576	660	CGTACTATTTCTCACCTGATAGTGGCTCCATGTCTCCTTACTCCCATATCCAGACTGATGGTGACTACTTCACTCGTAGC
2. 1	2	[hg19]chr2:118200594-118200634	661	CGTAGTAAGATATGTAGTCCATGCTTACTGTTGCTGAGACAGAGAGGAGATAATGTAGTGGTGGCGTAGACCGTATCGTT
2. 1	2	[hg19]chr2:118200731-118200771	662	CGTACTATTTCTCACCTGATCTAGGAGAAGGGCAGGGGAGCACAGGAAGTGGCATCCTACGTGACTACTTCACTCGTAGC
2. 1	2	[hg19]chr2:118200803-118200843	663	CGTAGTAAGATATGTAGTCCCAGTGATGAGGAATTATGACCACAGGCTCCCCTCCTGCTCGTGGCGTAGACCGTATCGTT
2. 1	2	[hg19]chr2:118200919-118200959	664	CGTACTATTTCTCACCTGATCTCATCTGCTCAAAGTATCGAGCTGAAGGTCTGCACCATCGTGACTACTTCACTCGTAGC
2. 1	2	[hg19]chr2:118201013-118201053	665	CGTAGTAAGATATGTAGTCCGCCTCCTCCACACAACCAACATACACTGGTGTAACAGAGGGTGGCGTAGACCGTATCGTT
2. 1	2	[hg19]chr2:118201068-118201108	666	CGTACTATTTCTCACCTGATGAACACTCCCCTTCAAAATGTATAATAGGAGTTGGACAGCGTGACTACTTCACTCGTAGC
2. 1	2	[hg19]chr2:118201126-118201166	667	CGTAGTAAGATATGTAGTCCATGCTGAAATCCCAAAGGGCAGAAATTTGCAAGGACTACCGTGGCGTAGACCGTATCGTT
2. 1	2	[hg19]chr2:118201234-118201274	668	CGTACTATTTCTCACCTGATAGCACCTTGCTCTCTGTGGCCCTTGGTTCTGCTTTCTAGAGTGACTACTTCACTCGTAGC
2. 1	2	[hg19]chr2:118201284-118201324	669	CGTAGTAAGATATGTAGTCCTCAGTATCTTTGCCCACATGCAAAGCCAGCATTAGAGAATGTGGCGTAGACCGTATCGTT
2. 1	2	[hg19]chr2:118201353-118201393	670	CGTACTATTTCTCACCTGATCAGTCTACTTCCTGATCACAGAAAGTTTGAGGACCCAAGGGTGACTACTTCACTCGTAGC
2. 1	2	[hg19]chr2:118201476-118201516	671	CGTAGTAAGATATGTAGTCCTACCAGGTCTTTTGTCAGGGTTTCCTAGAGAAACAGAGCCGTGGCGTAGACCGTATCGTT
2. 1	2	[hg19]chr2:118201560-118201600	672	CGTACTATTTCTCACCTGATGAGAAATTGGCCCACGATTATGGAGGCTGAGGAATTCCTGGTGACTACTTCACTCGTAGC
2. 1	2	[hg19]chr2:118201626-118201666	673	CGTAGTAAGATATGTAGTCCCCAAGAGATCTAATGGTATGGTTTCAGTCAAAAGGCCAGCGTGGCGTAGACCGTATCGTT
2. 1	2	[hg19]chr2:118201676-118201716	674	CGTACTATTTCTCACCTGATCTCAAGAAGAACACATGATTCACTTCTAGTCTGGAGGTAGGTGACTACTTCACTCGTAGC
2. 1	2	[hg19]chr2:118201781-118201821	675	CGTAGTAAGATATGTAGTCCCCTCCGAGAGGGAGTGTCTTCCGAGAGGGAGGGTCTGCCTGTGGCGTAGACCGTATCGTT
2. 1	2	[hg19]chr2:118201833-118201873	676	CGTACTATTTCTCACCTGATCAGGCCTTCAACTGACTGCATGAGCCTCACCCACATTATGGTGACTACTTCACTCGTAGC
2. 1	2	[hg19]chr2:118201930-118201970	677	CGTAGTAAGATATGTAGTCCCCCTCGCAGTCACATCTAGAATAATGTTCAGTTATCTGGGGTGGCGTAGACCGTATCGTT
2. 1	2	[hg19]chr2:118201981-118202021	678	CGTACTATTTCTCACCTGATCCAGTCAAGTTAACAAATAAAATTAACTGGCTTACCAGGCGTGACTACTTCACTCGTAGC
2. 1	2	[hg19]chr2:118202099-118202139	679	CGTAGTAAGATATGTAGTCCTGTGTGTATTGTGCATGTATGTGTTTGCTTTCTCAGCCCCGTGGCGTAGACCGTATCGTT
2. 1	2	[hg19]chr2:118202171-118202211	680	CGTACTATTTCTCACCTGATGTGTGTACCTTAAGTTCAACAAGATTCAGTGGATAAGCTGGTGACTACTTCACTCGTAGC
2. 1	2	[hg19]chr2:118202249-118202289	681	CGTAGTAAGATATGTAGTCCGAGAGATGCACTGGTGATAGGGCTTGACTGTGTCCCCACCGTGGCGTAGACCGTATCGTT
2. 1	2	[hg19]chr2:118202333-118202373	682	CGTACTATTTCTCACCTGATGGGACTTGGTGGGAGGTCATTGAATCAGGAGGATGAGCATGTGACTACTTCACTCGTAGC
2. 1	2	[hg19]chr2:118202429-118202469	683	CGTAGTAAGATATGTAGTCCAGGAGAGTTCCCCTGCACATGCTTTCTCTTGCCTGCCATCGTGGCGTAGACCGTATCGTT
2. 1	2	[hg19]chr2:118202488-118202528	684	CGTACTATTTCTCACCTGATCCTCCTGTGCATTCTGCCATGATGGTGAGGCCTTCCAAGCGTGACTACTTCACTCGTAGC
2. 1	2	[hg19]chr2:118202611-118202651	685	CGTAGTAAGATATGTAGTCCCAGACTGATACAGTAAATTGGTACTGCTACAGTGGGGTGCGTGGCGTAGACCGTATCGTT
2. 1	2	[hg19]chr2:118202734-118202774	686	CGTACTATTTCTCACCTGATGTAGACAGGAAGATATGGGAAGATTTGGAACTTCCTGGAGGTGACTACTTCACTCGTAGC
2. 1	2	[hg19]chr2:118202800-118202840	687	CGTAGTAAGATATGTAGTCCGCTGATAGTGATTTGGACAATAAGGTCCAGACTGAGGTGGGTGGCGTAGACCGTATCGTT
2. 1	2	[hg19]chr2:118202896-118202936	688	CGTACTATTTCTCACCTGATACAAAGAGACTGGAGGTATTTTGCCCCTACCCTAGAGATCGTGACTACTTCACTCGTAGC
2. 1	2	[hg19]chr2:118202991-118203031	689	CGTAGTAAGATATGTAGTCCTAAGTGGCAAAGTGTTCAAGTGGAAGAAGAGCATAAAAGTGTGGCGTAGACCGTATCGTT
2. 1	2	[hg19]chr2:118203142-118203182	690	CGTACTATTTCTCACCTGATCACCAACACAATGTGGAAAAATCTTCAGGGTATGTCAGAGGTGACTACTTCACTCGTAGC
2. 1	2	[hg19]chr2:118203280-118203320	691	CGTAGTAAGATATGTAGTCCGAGACTTGGTGCCCTGCGTCCAGCTTCTCCAGCCATGGCCGTGGCGTAGACCGTATCGTT
2. 1	2	[hg19]chr2:118203336-118203376	692	CGTACTATTTCTCACCTGATCAGCTCAGGCCATGGCTCCAGAGAATGCGAGCCCCAAGCCGTGACTACTTCACTCGTAGC
2. 1	2	[hg19]chr2:118203392-118203432	693	CGTAGTAAGATATGTAGTCCGGTGTTGAGCTGGCAGGTGCTCCAAAAGTCAAGAATTGAGGTGGCGTAGACCGTATCGTT
2. 1	2	[hg19]chr2:118203478-118203518	694	CGTACTATTTCTCACCTGATGGATGTCCAGGCAGAAGTTTGCAGCAAGGGCAGTGACCTCGTGACTACTTCACTCGTAGC
2. 1	2	[hg19]chr2:118203565-118203605	695	CGTAGTAAGATATGTAGTCCAGCCCCCACACAGAGTCCCCACTGGTAAACTGCCTAGTGGGTGGCGTAGACCGTATCGTT
2. 1	2	[hg19]chr2:118203665-118203705	696	CGTACTATTTCTCACCTGATGCACCATGTGCCTGGAAAAGTCTCAACTCAACACCAGCCCGTGACTACTTCACTCGTAGC
2. 1	2	[hg19]chr2:118203759-118203799	697	CGTAGTAAGATATGTAGTCCCCCAAGATCATGGGAACCCAGCTCTTGCATCATCATGACCGTGGCGTAGACCGTATCGTT
2. 1	2	[hg19]chr2:118203853-118203893	698	CGTACTATTTCTCACCTGATGCTCTGCTGGATTTCAGACTTGCATGGATCCTGAGGACCTGTGACTACTTCACTCGTAGC
2. 1	2	[hg19]chr2:118203912-118203952	699	CGTAGTAAGATATGTAGTCCCTCATTTGGAATGGATTTATTTACCCAATTCCTATACCCCGTGGCGTAGACCGTATCGTT
2. 1	2	[hg19]chr2:118204015-118204055	700	CGTACTATTTCTCACCTGATGCTTTGTCTCAGATGAGATTTTGAACTATAGACTTTTGAGGTGACTACTTCACTCGTAGC
2. 2	2	[hg19]chr2:137737263-137737303	1	TGATATGCCGATTCCAAGCGTTCTTGGCTTCTTTGCATTGGGTTAAAACATACTCCTTTAGATTTCGGTGTGTCGGTACT
2. 2	2	[hg19]chr2:137737351-137737391	2	TGATATGCCGATTCCAAGCGCTCAGCCTCAGCCCAGTTCTGTGCCTTCCTGAAGAGGTGTGATTTCGGTGTGTCGGTACT
2. 2	2	[hg19]chr2:137737401-137737441	3	TGATATGCCGATTCCAAGCGTGGAGAAGAGACACTCTTGCTTTTTTAATTTTCAGCGTGTGATTTCGGTGTGTCGGTACT
2. 2	2	[hg19]chr2:137737475-137737515	4	TGATATGCCGATTCCAAGCGGTCTACTTTCAATCTTTGAGGCTACTGACTTTTGGCTGGCGATTTCGGTGTGTCGGTACT
2. 2	2	[hg19]chr2:137737591-137737631	5	TGATATGCCGATTCCAAGCGCCTTAGGGCTGCTGTGCTTTGCTGGGGGTTCACTCCATACGATTTCGGTGTGTCGGTACT
2. 2	2	[hg19]chr2:137737697-137737737	6	TGATATGCCGATTCCAAGCGGGCTGCCTACTCCTTCCTCTGTGCAGTGGCCTGATGGAGGGATTTCGGTGTGTCGGTACT
2. 2	2	[hg19]chr2:137737839-137737879	7	TGATATGCCGATTCCAAGCGCTGGCTGCCCCTTGGTGGAACAAGTGCTTGGCGCTGGGGGGATTTCGGTGTGTCGGTACT
2. 2	2	[hg19]chr2:137737889-137737929	8	TGATATGCCGATTCCAAGCGTAGGACTCCTCAGAGCCACCAGGTGGGAAAAATTAAGTCCGATTTCGGTGTGTCGGTACT
2. 2	2	[hg19]chr2:137738020-137738060	9	TGATATGCCGATTCCAAGCGTGAAATTCCTGCAGGGAGGCCCCACCCCATGAGGAGGAGGGATTTCGGTGTGTCGGTACT
2. 2	2	[hg19]chr2:137738070-137738110	10	TGATATGCCGATTCCAAGCGGGTCCCACCTAAAGAAGCCCGGCCACGATCTGTCACAGCTGATTTCGGTGTGTCGGTACT
2. 2	2	[hg19]chr2:137738136-137738176	11	TGATATGCCGATTCCAAGCGCCCAGTTCAAACTACCCAGTCTCCCTGGCACCGACAGGGGGATTTCGGTGTGTCGGTACT
2. 2	2	[hg19]chr2:137738197-137738237	12	TGATATGCCGATTCCAAGCGGGTCACCCCTCCCCTGGGAACTTACTTGGTCATCTGAGGCGATTTCGGTGTGTCGGTACT
2. 2	2	[hg19]chr2:137738256-137738296	13	TGATATGCCGATTCCAAGCGCTGGCTGCCAGCTGAGCGGTCCCAAGAGTCTTCACAGTTCGATTTCGGTGTGTCGGTACT
2. 2	2	[hg19]chr2:137738312-137738352	14	TGATATGCCGATTCCAAGCGGGCCCTGGTGGTGTGGGTTCATGAGGGTATCTTCTGATCTGATTTCGGTGTGTCGGTACT
2. 2	2	[hg19]chr2:137738429-137738469	15	TGATATGCCGATTCCAAGCGGGGATGGGAGATCCCCTTGCTCCATGTGGCTCCTGGGTGGGATTTCGGTGTGTCGGTACT
2. 2	2	[hg19]chr2:137738490-137738530	16	TGATATGCCGATTCCAAGCGTCCTCGCTCTCTGGGGTCTCACCAACTGCCTAGTCAGTCCGATTTCGGTGTGTCGGTACT
2. 2	2	[hg19]chr2:137738601-137738641	17	TGATATGCCGATTCCAAGCGGCCACAGTGGGAGCTGCTTCTAATCAGGCATCTTGGCCCCGATTTCGGTGTGTCGGTACT
2. 2	2	[hg19]chr2:137738802-137738842	18	TGATATGCCGATTCCAAGCGCAGTGGCCTTAGCCTTGTGAATGGTGGTAAGTGCTGCAGCGATTTCGGTGTGTCGGTACT
2. 2	2	[hg19]chr2:137738859-137738899	19	TGATATGCCGATTCCAAGCGTCCACCCAGTACAGTGTGCTGAGATGATTAAAGAGAGCAGGATTTCGGTGTGTCGGTACT
2. 2	2	[hg19]chr2:137738931-137738971	20	TGATATGCCGATTCCAAGCGCACTATGGGCCCTGGGATGTGTGCTTATTAGTTGTGAGGGGATTTCGGTGTGTCGGTACT
2. 2	2	[hg19]chr2:137739082-137739122	21	TGATATGCCGATTCCAAGCGCTAGCCATCCCTCCCTCTGTGCTCTTTCTCTGAGGTGCTCGATTTCGGTGTGTCGGTACT
2. 2	2	[hg19]chr2:137739138-137739178	22	TGATATGCCGATTCCAAGCGCTCATTGACCTTGTAGCATGGCCTGCAGAAGCCTGGGTTCGATTTCGGTGTGTCGGTACT
2. 2	2	[hg19]chr2:137739222-137739262	23	TGATATGCCGATTCCAAGCGAGTGAACCTCAGTTGGGTGCCCTCTGTTTATTCCTTCGACGATTTCGGTGTGTCGGTACT
2. 2	2	[hg19]chr2:137739306-137739346	24	TGATATGCCGATTCCAAGCGCTCCTCCAGGCTGAGTAGGAACCCTCTGCCCACTGAAGACGATTTCGGTGTGTCGGTACT
2. 2	2	[hg19]chr2:137739391-137739431	25	TGATATGCCGATTCCAAGCGCTTTGGCTCACCCACCCCTCTTTCTTATCTGCCTGTGAGCGATTTCGGTGTGTCGGTACT
2. 2	2	[hg19]chr2:137739456-137739496	26	TGATATGCCGATTCCAAGCGGCTCATTTGTTGTCCAGCACGTGTCCAGTGTCAGTCGCACGATTTCGGTGTGTCGGTACT
2. 2	2	[hg19]chr2:137739518-137739558	27	TGATATGCCGATTCCAAGCGGGGAACCACTACGCAGGAGGCACTGGGTGAATTTCTAGGGGATTTCGGTGTGTCGGTACT
2. 2	2	[hg19]chr2:137739612-137739652	28	TGATATGCCGATTCCAAGCGGGGAGATAGACACACAAGCCACTAACTGTAACATGGTGTGGATTTCGGTGTGTCGGTACT
2. 2	2	[hg19]chr2:137739690-137739730	29	TGATATGCCGATTCCAAGCGTGAACTCCTAAATTCAAGTGATGCACCCACCTCAGCCTCCGATTTCGGTGTGTCGGTACT
2. 2	2	[hg19]chr2:137739749-137739789	30	TGATATGCCGATTCCAAGCGGTGTGAGACACCACACCTGGCCCCAAATTTTAGATATTCTGATTTCGGTGTGTCGGTACT
2. 2	2	[hg19]chr2:137739850-137739890	31	TGATATGCCGATTCCAAGCGATAAGGCTCTTACATTTGGTGCTATGTGAGCAAATTGTACGATTTCGGTGTGTCGGTACT
2. 2	2	[hg19]chr2:137739904-137739944	32	TGATATGCCGATTCCAAGCGGTTTTCTTAACAATAGCGACAGGGTCTCCTTATGTTGCCCGATTTCGGTGTGTCGGTACT
2. 2	2	[hg19]chr2:137739985-137740025	33	TGATATGCCGATTCCAAGCGCGGCCTCCCGAAGTGCTAGTTTCAGGATTATAAGCATGAAGATTTCGGTGTGTCGGTACT
2. 2	2	[hg19]chr2:137740060-137740100	34	TGATATGCCGATTCCAAGCGCTCCAGCCTCTTTTATATAAACTGTAGTAAGGGATGTGGGGATTTCGGTGTGTCGGTACT
2. 2	2	[hg19]chr2:137740173-137740213	35	TGATATGCCGATTCCAAGCGGTGGAATTGTCTTGGGAGTCTAACCTAGTATATCAGGCCCGATTTCGGTGTGTCGGTACT
2. 2	2	[hg19]chr2:137740235-137740275	36	TGATATGCCGATTCCAAGCGTCCTTTTCAGGATTTAGTGGGATCTGTTGTTTCCCCTAAGGATTTCGGTGTGTCGGTACT
2. 2	2	[hg19]chr2:137740296-137740336	37	TGATATGCCGATTCCAAGCGCTTTTAAGTACCTGCTTGGGCTGGATACATGGTTCCCAGCGATTTCGGTGTGTCGGTACT
2. 2	2	[hg19]chr2:137740352-137740392	38	TGATATGCCGATTCCAAGCGTGATTAAGGCCAGTTTTAGAAAACTGTGAATTCAGAAAGGGATTTCGGTGTGTCGGTACT
2. 2	2	[hg19]chr2:137740540-137740580	39	TGATATGCCGATTCCAAGCGTCCTCTCAAGTGCCATGTTTGGTCAGTAGAGGCCCATGCGGATTTCGGTGTGTCGGTACT
2. 2	2	[hg19]chr2:137740595-137740635	40	TGATATGCCGATTCCAAGCGCTGAGAAGTGTTAGTTTCTTTTGGGGCCCATCTACCCTGGGATTTCGGTGTGTCGGTACT
2. 2	2	[hg19]chr2:137740829-137740869	41	TGATATGCCGATTCCAAGCGAAGCTTAGAATAGGCCAGAGGGATAATTTTGCACAGCAGCGATTTCGGTGTGTCGGTACT
2. 2	2	[hg19]chr2:137740879-137740919	42	TGATATGCCGATTCCAAGCGGTAGCTTGTTACATTGTTGCTTCAACACACACACACACACGATTTCGGTGTGTCGGTACT
2. 2	2	[hg19]chr2:137740930-137740970	43	TGATATGCCGATTCCAAGCGCACACACACACGCACACACACTCACTCTCTCTCTCTCTGTGATTTCGGTGTGTCGGTACT
2. 2	2	[hg19]chr2:137741003-137741043	44	TGATATGCCGATTCCAAGCGACTCCCTTTGGAGGTCTTCAAAGCATTATTTGGAGTTGACGATTTCGGTGTGTCGGTACT
2. 2	2	[hg19]chr2:137741356-137741396	45	TGATATGCCGATTCCAAGCGGTGCAGGGTGGAATTTGGTAAGTCCCTCCTTTCAGGAACCGATTTCGGTGTGTCGGTACT
2. 2	2	[hg19]chr2:137741492-137741532	46	TGATATGCCGATTCCAAGCGGACAGTAAAGATTCACTGATCACTAGTCTATAGACTGAAGGATTTCGGTGTGTCGGTACT
2. 2	2	[hg19]chr2:137741556-137741596	47	TGATATGCCGATTCCAAGCGGCATAGCTTTTGCTTTTAAGATAGTAACTCTCAAATGGGGGATTTCGGTGTGTCGGTACT
2. 2	2	[hg19]chr2:137741703-137741743	48	TGATATGCCGATTCCAAGCGGGTCATACCTATTGAAATGGAAGAGCATGGACCTCATAGCGATTTCGGTGTGTCGGTACT
2. 2	2	[hg19]chr2:137741797-137741837	49	TGATATGCCGATTCCAAGCGGGACAGGTTTGTTGATATGGTCTGGATGTTTGTCCTCTCCGATTTCGGTGTGTCGGTACT
2. 2	2	[hg19]chr2:137741925-137741965	50	TGATATGCCGATTCCAAGCGGGTTTAGCACCATCCTCTAGAAAATAAGGAGTTCTCGCTCGATTTCGGTGTGTCGGTACT
2. 2	2	[hg19]chr2:137741999-137742039	51	TGATATGCCGATTCCAAGCGGTGGGATCTCCTTGCTCCTTCTCTTGCTCCTGCTCTCACCGATTTCGGTGTGTCGGTACT
2. 2	2	[hg19]chr2:137742056-137742096	52	TGATATGCCGATTCCAAGCGTGCCCTTTGCTTCCACCATGGTTGTAAGCCTCCTGGGTCCGATTTCGGTGTGTCGGTACT
2. 2	2	[hg19]chr2:137742114-137742154	53	TGATATGCCGATTCCAAGCGATGTTGGTGCCATGCATGTATAGCCTGTAGAACCATGATCGATTTCGGTGTGTCGGTACT
2. 2	2	[hg19]chr2:137742242-137742282	54	TGATATGCCGATTCCAAGCGCCAAGAATGGGGTGTTATGTGGAAACAGCTTTGGAACTGGGATTTCGGTGTGTCGGTACT
2. 2	2	[hg19]chr2:137742312-137742352	55	TGATATGCCGATTCCAAGCGGGCTCAGAAGAAGACTGGAAGATAAGGAAAAGTTTGAAATGATTTCGGTGTGTCGGTACT
2. 2	2	[hg19]chr2:137742386-137742426	56	TGATATGCCGATTCCAAGCGGCTGATAGAAAAATGGACAGCGAAGGCCAGGCTGAAGAGGGATTTCGGTGTGTCGGTACT
2. 2	2	[hg19]chr2:137742451-137742491	57	TGATATGCCGATTCCAAGCGTGGGAAGGGGAGTGAAGATCGCCCATGTATACCTTAGCAGGATTTCGGTGTGTCGGTACT
2. 2	2	[hg19]chr2:137742550-137742590	58	TGATATGCCGATTCCAAGCGGATGACTTAGGGTATGTGGTTGAGGAAGCTTCTAAGCAGCGATTTCGGTGTGTCGGTACT
2. 2	2	[hg19]chr2:137742603-137742643	59	TGATATGCCGATTCCAAGCGAGTGACATGCCCGCATCTAACAACCTACCATCAGATGTGGGATTTCGGTGTGTCGGTACT
2. 2	2	[hg19]chr2:137742706-137742746	60	TGATATGCCGATTCCAAGCGTGTAGCCTGGGCCTGTGGTAGGGAAGGAATCCAAGCAGCCGATTTCGGTGTGTCGGTACT
2. 2	2	[hg19]chr2:137742759-137742799	61	TGATATGCCGATTCCAAGCGCTTGCTAGAGAGATTAGCAGGATTGGAAGGGAGCCAGGTGGATTTCGGTGTGTCGGTACT
2. 2	2	[hg19]chr2:137742853-137742893	62	TGATATGCCGATTCCAAGCGGTCAGCCGCTCTCATCACAGCCCCAGAGACCTCGGAGGAGGATTTCGGTGTGTCGGTACT
2. 2	2	[hg19]chr2:137742965-137743005	63	TGATATGCCGATTCCAAGCGGGCTGCTCTAGCCCCTGCCACAGCTGAAAGGGCCCCAGATGATTTCGGTGTGTCGGTACT
2. 2	2	[hg19]chr2:137743082-137743122	64	TGATATGCCGATTCCAAGCGGCAGAATGCAGGAGAGAAGTGGGGCTTGGCAGCTTCCCCCGATTTCGGTGTGTCGGTACT
2. 2	2	[hg19]chr2:137743235-137743275	65	TGATATGCCGATTCCAAGCGGGCTGGAGCCCCCACACAGAGTCCTCAACAGGGTACTGCCGATTTCGGTGTGTCGGTACT
2. 2	2	[hg19]chr2:137743295-137743335	66	TGATATGCCGATTCCAAGCGGGCCATCGCTCTCCAGACCTGAGAATTATGTAGCCACCAGGATTTCGGTGTGTCGGTACT
2. 2	2	[hg19]chr2:137743345-137743385	67	TGATATGCCGATTCCAAGCGCCTGTGCCTGGAAAAGCCACAGCGTTGGAAAACTCTAGCTGATTTCGGTGTGTCGGTACT
2. 2	2	[hg19]chr2:137743445-137743485	68	TGATATGCCGATTCCAAGCGTTGGGAGCCCACTCCTTGCATCAGCGTGCCCTGGATGTGGGATTTCGGTGTGTCGGTACT
2. 2	2	[hg19]chr2:137743533-137743573	69	TGATATGCCGATTCCAAGCGGCCCTCCTGGGTTTCATATTTGTGTGGGTCTTGTAGCCCCGATTTCGGTGTGTCGGTACT
2. 2	2	[hg19]chr2:137743606-137743646	70	TGATATGCCGATTCCAAGCGAAATGGATACCTAATGCATGTACCACAATTGTATCTTGGGGATTTCGGTGTGTCGGTACT
2. 2	2	[hg19]chr2:137743666-137743706	71	TGATATGCCGATTCCAAGCGTCTCACAGGCTCATAGGTGGAAGGAACCCATTTCCAGATAGATTTCGGTGTGTCGGTACT
2. 2	2	[hg19]chr2:137743797-137743837	72	TGATATGCCGATTCCAAGCGGAAATGTGAGAAGGACATTAGATTTGGGCAGCCAGGGATGGATTTCGGTGTGTCGGTACT
2. 2	2	[hg19]chr2:137743861-137743901	73	TGATATGCCGATTCCAAGCGCCCCTCCAAATCTCATGTTGAAATTCCCTTTAATGGTGAGGATTTCGGTGTGTCGGTACT
2. 2	2	[hg19]chr2:137743947-137743987	74	TGATATGCCGATTCCAAGCGAGGACCACCCCCTCCTCACTTTCTTGCTTCTGCTCTCGCCGATTTCGGTGTGTCGGTACT
2. 2	2	[hg19]chr2:137744009-137744049	75	TGATATGCCGATTCCAAGCGTGCCTTCCACCATGATTTTAAGTATCCTGAGGCCCTCACCGATTTCGGTGTGTCGGTACT
2. 2	2	[hg19]chr2:137744069-137744109	76	TGATATGCCGATTCCAAGCGTGCTTGTACAGCCTGCAGAACCAAGAACCAGTTAAACCTCGATTTCGGTGTGTCGGTACT
2. 2	2	[hg19]chr2:137744153-137744193	77	TGATATGCCGATTCCAAGCGTGCACACGGAGTAACACATGCAAGGAAGCAAATAACAAGCGATTTCGGTGTGTCGGTACT
2. 2	2	[hg19]chr2:137744221-137744261	78	TGATATGCCGATTCCAAGCGTCTCCTGCATTTTTTAAGGAAATGTCAAACAGCGCTAGTGGATTTCGGTGTGTCGGTACT
2. 2	2	[hg19]chr2:137744303-137744343	79	TGATATGCCGATTCCAAGCGCTGAGAACATGAATTGACAGATAACCATTCCTGCCAACAGGATTTCGGTGTGTCGGTACT
2. 2	2	[hg19]chr2:137744379-137744419	80	TGATATGCCGATTCCAAGCGCTTATTTCTGTCACTCTGTCAGCTCCCACTGGTAAGAATGGATTTCGGTGTGTCGGTACT
2. 2	2	[hg19]chr2:137744507-137744547	81	TGATATGCCGATTCCAAGCGACTTGGTGCCGTCCCAGAGTCCAGAGACGTTAGTGACAGCGATTTCGGTGTGTCGGTACT
2. 2	2	[hg19]chr2:137744572-137744612	82	TGATATGCCGATTCCAAGCGGCCACCTGAAATTGGACACCTACTTTGTGACAGAACATGCGATTTCGGTGTGTCGGTACT
2. 2	2	[hg19]chr2:137744656-137744696	83	TGATATGCCGATTCCAAGCGTCAGTACCTCCATTTCACAGAAGAGAACTCAGACTCACAGGATTTCGGTGTGTCGGTACT
2. 2	2	[hg19]chr2:137744708-137744748	84	TGATATGCCGATTCCAAGCGCATTTCAATATGTCGCATATCTAGGTCTGTCTCAGCTGTCGATTTCGGTGTGTCGGTACT
2. 2	2	[hg19]chr2:137744800-137744840	85	TGATATGCCGATTCCAAGCGGCTGTTTAGCCAGGGTAGAGGACTGTGACTCCTACCCAATGATTTCGGTGTGTCGGTACT
2. 2	2	[hg19]chr2:137744872-137744912	86	TGATATGCCGATTCCAAGCGGCCACATCTGTAGCAATTCCATGGTGGAGAACCACTGGGGGATTTCGGTGTGTCGGTACT
2. 2	2	[hg19]chr2:137745010-137745050	87	TGATATGCCGATTCCAAGCGACCACATAGAGAAGTCAGGCATGTGAGGATAGGTTAAAGGGATTTCGGTGTGTCGGTACT
2. 2	2	[hg19]chr2:137745080-137745120	88	TGATATGCCGATTCCAAGCGGAAGAGAGGGATGAGGTAGCCGTGGAAGTGGAAAACATGGGATTTCGGTGTGTCGGTACT
2. 2	2	[hg19]chr2:137745157-137745197	89	TGATATGCCGATTCCAAGCGGTACTCATGGAAGCTCATTCTTCTCGCCAGCTTTCCCACCGATTTCGGTGTGTCGGTACT
2. 2	2	[hg19]chr2:137745221-137745261	90	TGATATGCCGATTCCAAGCGGCTCCAAGACTGGTGTCATAACTTTGCTTGGATTATCCCCGATTTCGGTGTGTCGGTACT
2. 2	2	[hg19]chr2:137745286-137745326	91	TGATATGCCGATTCCAAGCGTGTGTCCTTTTGCATTTGGTCAAGTGCCAAAGATTGTGCCGATTTCGGTGTGTCGGTACT
2. 2	2	[hg19]chr2:137745336-137745376	92	TGATATGCCGATTCCAAGCGCACCTACTCACTTTCCATTTGACAAAAAGGATGAAAGAAGGATTTCGGTGTGTCGGTACT
2. 2	2	[hg19]chr2:137745410-137745450	93	TGATATGCCGATTCCAAGCGCTGGGAAACTCCAGCAACATTATTAAGCCAAGACTTCCCCGATTTCGGTGTGTCGGTACT
2. 2	2	[hg19]chr2:137745507-137745547	94	TGATATGCCGATTCCAAGCGCCCCTTGAAACTGAAGGTCAGGGAAAATCAGCTGATGAAGGATTTCGGTGTGTCGGTACT
2. 2	2	[hg19]chr2:137745651-137745691	95	TGATATGCCGATTCCAAGCGGTCACCACAATCCGGTTTTAGAATATGGCCGTCTCCCCAGGATTTCGGTGTGTCGGTACT
2. 2	2	[hg19]chr2:137745704-137745744	96	TGATATGCCGATTCCAAGCGGTCCTTTTACAGTTACTTCTTCTCACCTTCAGCCCCAGGCGATTTCGGTGTGTCGGTACT
2. 2	2	[hg19]chr2:137745823-137745863	97	TGATATGCCGATTCCAAGCGGGGCTGGATTTTGGTGTCTCTGGCCTCAGAAGTGGAGCAGGATTTCGGTGTGTCGGTACT
2. 2	2	[hg19]chr2:137745915-137745955	98	TGATATGCCGATTCCAAGCGTTTACCTATTGTGGAAAAGAATGTCCATGAGCAGTGGAGGGATTTCGGTGTGTCGGTACT
2. 2	2	[hg19]chr2:137746080-137746120	99	TGATATGCCGATTCCAAGCGGGGAAGACTGGCCTCCACTGGTGTGTGAGTAAACTGGCTCGATTTCGGTGTGTCGGTACT
2. 2	2	[hg19]chr2:137746130-137746170	100	TGATATGCCGATTCCAAGCGGCTTCCAGCAGAGACCATCCTTGTGGCTGTAAGCTAGAGAGATTTCGGTGTGTCGGTACT
2. 2	2	[hg19]chr2:137746217-137746257	101	TGATATGCCGATTCCAAGCGCACTTGAGAAGTCTCTCATGGATTTCCAATTTTGGGCATGGATTTCGGTGTGTCGGTACT
2. 2	2	[hg19]chr2:137746288-137746328	102	TGATATGCCGATTCCAAGCGTCTGTTTTCCATTCAAAATCTGCTCCACTCCTGCTTAACCGATTTCGGTGTGTCGGTACT
2. 2	2	[hg19]chr2:137746353-137746393	103	TGATATGCCGATTCCAAGCGTGTCCAAGAAGTCTTCACTGCCCGAGTAACTTCTTCTGTCGATTTCGGTGTGTCGGTACT
2. 2	2	[hg19]chr2:137746424-137746464	104	TGATATGCCGATTCCAAGCGGTGCACTGGCCTAGGTGATAAGGATGCAGGAATGAATCAGGATTTCGGTGTGTCGGTACT
2. 2	2	[hg19]chr2:137746485-137746525	105	TGATATGCCGATTCCAAGCGCAAATGTTCCCCAAAAGTTTACATTTTACCAAGGCTAGAGGATTTCGGTGTGTCGGTACT
2. 2	2	[hg19]chr2:137746577-137746617	106	TGATATGCCGATTCCAAGCGGAAATGAAAGCAGGGTATTGGGGTAAGGATGGTTGATGGGGATTTCGGTGTGTCGGTACT
2. 2	2	[hg19]chr2:137746629-137746669	107	TGATATGCCGATTCCAAGCGGGGTGGTCAGGAGAAAATCTCTAGGAGCAGATGGACATTCGATTTCGGTGTGTCGGTACT
2. 2	2	[hg19]chr2:137746729-137746769	108	TGATATGCCGATTCCAAGCGCCCAGTAGAAGGAAGAGCAAATGCCAAGCCAGAAGGAGAGGATTTCGGTGTGTCGGTACT
2. 2	2	[hg19]chr2:137746837-137746877	109	TGATATGCCGATTCCAAGCGTCCCCAGTGTTGGTGGAGGGCCTAGTGGGAGGTATTTGGGGATTTCGGTGTGTCGGTACT
2. 2	2	[hg19]chr2:137747031-137747071	110	TGATATGCCGATTCCAAGCGCTGGCTGCCCCTTTGCCTTTTGCCCTGACTGTAAGCTTCCGATTTCGGTGTGTCGGTACT
2. 2	2	[hg19]chr2:137747113-137747153	111	TGATATGCCGATTCCAAGCGGTATAGCCTGCAGAAGCATGAGCCAAAGAAGGAAACCTAAGATTTCGGTGTGTCGGTACT
2. 2	2	[hg19]chr2:137747167-137747207	112	TGATATGCCGATTCCAAGCGACCCAGCCTCAGGTATTCCTTCATGGCGCACAAAACTAACGATTTCGGTGTGTCGGTACT
2. 2	2	[hg19]chr2:137747264-137747304	113	TGATATGCCGATTCCAAGCGGAGTGACCCAAGATGAGCTCAGAGAGGCTGGAACCCGTGGGATTTCGGTGTGTCGGTACT
2. 2	2	[hg19]chr2:137747321-137747361	114	TGATATGCCGATTCCAAGCGTTCCAAGTGCAGTGGGCAGCCAGCTGGGAGAGGGGTAGAGGATTTCGGTGTGTCGGTACT
2. 2	2	[hg19]chr2:137747412-137747452	115	TGATATGCCGATTCCAAGCGTCTAGGTGTCATGGGAGGAAGCTAGGAGATCATTTGGAGGGATTTCGGTGTGTCGGTACT
2. 2	2	[hg19]chr2:137747462-137747502	116	TGATATGCCGATTCCAAGCGAGTGGCTAGTACTAGGGTCATACAGCATTCTAATGGTTTCGATTTCGGTGTGTCGGTACT
2. 2	2	[hg19]chr2:137747526-137747566	117	TGATATGCCGATTCCAAGCGGCTTTCTTTCTTTATTCTGTGTATCTGTCCTGTCTTCTGCGATTTCGGTGTGTCGGTACT
2. 2	2	[hg19]chr2:137747586-137747626	118	TGATATGCCGATTCCAAGCGATAGTCCTCATTGAATTGGCTAACCTAAAGTGACGATGGCGATTTCGGTGTGTCGGTACT
2. 2	2	[hg19]chr2:137747683-137747723	119	TGATATGCCGATTCCAAGCGAAGAACTGAGGCAACCGAGGTCAAAAGGGAAATCAGCGACGATTTCGGTGTGTCGGTACT
2. 2	2	[hg19]chr2:137747751-137747791	120	TGATATGCCGATTCCAAGCGGCGGAGCCCAGAGTAGAACTTAGAACTCTCATTGATTGCAGATTTCGGTGTGTCGGTACT
2. 2	2	[hg19]chr2:137747943-137747983	121	TGATATGCCGATTCCAAGCGGTCAGCCCAAGGTGATCAAGATGCCTGAGCAAGAGTGGCCGATTTCGGTGTGTCGGTACT
2. 2	2	[hg19]chr2:137748064-137748104	122	TGATATGCCGATTCCAAGCGGCCAGGCAGGGAGCAGATGAACCTGAGACTGTCTGAGGGCGATTTCGGTGTGTCGGTACT
2. 2	2	[hg19]chr2:137748114-137748154	123	TGATATGCCGATTCCAAGCGGTGCAGCAGATGGGCTGTGCTGGAATGTGGGGCAAGAAACGATTTCGGTGTGTCGGTACT
2. 2	2	[hg19]chr2:137748176-137748216	124	TGATATGCCGATTCCAAGCGCGTGATGGAGGTGCTTTGCAAAATGTGGGGGAAAATGGCCGATTTCGGTGTGTCGGTACT
2. 2	2	[hg19]chr2:137748226-137748266	125	TGATATGCCGATTCCAAGCGGGACATTTACTGTAATGGCAGACAAGTTCACAACAGCTTTGATTTCGGTGTGTCGGTACT
2. 2	2	[hg19]chr2:137748361-137748401	126	TGATATGCCGATTCCAAGCGGGACACGCCACAGTGCCTGGCCGATGGTGTTTCTTCTGAGGATTTCGGTGTGTCGGTACT
2. 2	2	[hg19]chr2:137748447-137748487	127	TGATATGCCGATTCCAAGCGTTCAGAGGCGAAACGATGCATAACACAGCAGATGAGGTGGGATTTCGGTGTGTCGGTACT
2. 2	2	[hg19]chr2:137748528-137748568	128	TGATATGCCGATTCCAAGCGGTGGGAAAGACATCAAAACTATCACATCGTCTCTGCTGGCGATTTCGGTGTGTCGGTACT
2. 2	2	[hg19]chr2:137748578-137748618	129	TGATATGCCGATTCCAAGCGACCTGTCCTCCCCAAAAAAGGAGAAAGAAAGATGGTTATGGATTTCGGTGTGTCGGTACT
2. 2	2	[hg19]chr2:137748628-137748668	130	TGATATGCCGATTCCAAGCGAAAGGACCTGGACAAATGAAGTTCAATAGAAAGGCTGTACGATTTCGGTGTGTCGGTACT
2. 2	2	[hg19]chr2:137748801-137748841	131	TGATATGCCGATTCCAAGCGGCTCAAAGAGCTCACCATTTAGTCAGAGAGAACGCATGCAGATTTCGGTGTGTCGGTACT
2. 2	2	[hg19]chr2:137748886-137748926	132	TGATATGCCGATTCCAAGCGGCTTTGGTCACATGAAGGATATGCTTCTATGATAATAGAGGATTTCGGTGTGTCGGTACT
2. 2	2	[hg19]chr2:137748949-137748989	133	TGATATGCCGATTCCAAGCGAAGTCAACCATGTTCTATAGAAAGGTATATTGGCTAAGTGGATTTCGGTGTGTCGGTACT
2. 2	2	[hg19]chr2:137749058-137749098	134	TGATATGCCGATTCCAAGCGTATACCTGGGTATGCAGTGGAGAGGGGGACATCTTCTCTCGATTTCGGTGTGTCGGTACT
2. 2	2	[hg19]chr2:137749148-137749188	135	TGATATGCCGATTCCAAGCGTGCCAGCTGGGTGGTTTTCAGTGCATCTGAGTAGCTGGAGGATTTCGGTGTGTCGGTACT
2. 2	2	[hg19]chr2:137749201-137749241	136	TGATATGCCGATTCCAAGCGGAGTGTAGTGCATCAGTTTGTTTGTACGCTCTTTCATATGGATTTCGGTGTGTCGGTACT
2. 2	2	[hg19]chr2:137749273-137749313	137	TGATATGCCGATTCCAAGCGTTCTTGTTGGCCTTATTGTTTGCATTCTGTCCTCATAGCCGATTTCGGTGTGTCGGTACT
2. 2	2	[hg19]chr2:137749355-137749395	138	TGATATGCCGATTCCAAGCGTCTTCAGATTCTCCTATTTCCTTGCCACTGCCCCAAGGCCGATTTCGGTGTGTCGGTACT
2. 2	2	[hg19]chr2:137749487-137749527	139	TGATATGCCGATTCCAAGCGTGTCTGGCCCTAAAACGGGATTTCTTATTTGGCTTCTGCCGATTTCGGTGTGTCGGTACT
2. 2	2	[hg19]chr2:137749561-137749601	140	TGATATGCCGATTCCAAGCGCAGAGTCCCCTTCAGCAGTCACATAAGCTACAAAGTCACGGATTTCGGTGTGTCGGTACT
2. 2	2	[hg19]chr2:137749615-137749655	141	TGATATGCCGATTCCAAGCGTTAAAATTTTATCCTCATTGTCTCTCTTGCCCAACACACCGATTTCGGTGTGTCGGTACT
2. 2	2	[hg19]chr2:137749718-137749758	142	TGATATGCCGATTCCAAGCGGCATTTCAGATCAACCAAGATAAAAAGCCTGACTAAACTGGATTTCGGTGTGTCGGTACT
2. 2	2	[hg19]chr2:137749783-137749823	143	TGATATGCCGATTCCAAGCGCTGAAGTTACCAAGACCTTAATTAAATGACTCAAGTGTGGGATTTCGGTGTGTCGGTACT
2. 2	2	[hg19]chr2:137749834-137749874	144	TGATATGCCGATTCCAAGCGTGTTCTCTTAGCAGAACTTGTACTGATTGAAGGCTGTAACGATTTCGGTGTGTCGGTACT
2. 2	2	[hg19]chr2:137749992-137750032	145	TGATATGCCGATTCCAAGCGGTGGGTTCTCCCAGTAGCTGACCTGAAGACCACACTTGAGGATTTCGGTGTGTCGGTACT
2. 2	2	[hg19]chr2:137750042-137750082	146	TGATATGCCGATTCCAAGCGCTACTTGGAAAGCTCAGGAAAAGCCTATGGGGGATGGAGAGATTTCGGTGTGTCGGTACT
2. 2	2	[hg19]chr2:137750128-137750168	147	TGATATGCCGATTCCAAGCGGGCAGCACTACAGTGGGTGCCTAGACTTGATTCTGAGGGCGATTTCGGTGTGTCGGTACT
2. 2	2	[hg19]chr2:137750179-137750219	148	TGATATGCCGATTCCAAGCGAGCAAGGCAACACACACACTCAAGGCATGAAGGAGGTAGGGATTTCGGTGTGTCGGTACT
2. 2	2	[hg19]chr2:137750258-137750298	149	TGATATGCCGATTCCAAGCGGCCCTGTCCCTGGGGGTGTTAACAACTTGGAACTTCTGGCGATTTCGGTGTGTCGGTACT
2. 2	2	[hg19]chr2:137750377-137750417	150	TGATATGCCGATTCCAAGCGCAGCCTGATACCAGCCCATAGAGTGGACCCAAGACTACGCGATTTCGGTGTGTCGGTACT
2. 2	2	[hg19]chr2:137750427-137750467	151	TGATATGCCGATTCCAAGCGCGCAATGTCTGTTAAAACATGTTTGCCCAACTTTAGATTAGATTTCGGTGTGTCGGTACT
2. 2	2	[hg19]chr2:137750515-137750555	152	TGATATGCCGATTCCAAGCGTGCTCTCTTTTTGAGTTCCAACTGTTCCTCTCATCAGCAGGATTTCGGTGTGTCGGTACT
2. 2	2	[hg19]chr2:137750594-137750634	153	TGATATGCCGATTCCAAGCGTGCTCTCGCACTGGAGCAAATACTCAGTCAAGTGATGAGCGATTTCGGTGTGTCGGTACT
2. 2	2	[hg19]chr2:137750694-137750734	154	TGATATGCCGATTCCAAGCGAACCGAGGATTGTCAGTACTGGCCTTTGCAACCAAGAAGGGATTTCGGTGTGTCGGTACT
2. 2	2	[hg19]chr2:137750785-137750825	155	TGATATGCCGATTCCAAGCGCATTGTCATCATTAATGTCACACATTTCTTAGGCATCTCCGATTTCGGTGTGTCGGTACT
2. 2	2	[hg19]chr2:137750855-137750895	156	TGATATGCCGATTCCAAGCGAAAGCAAGTCAAACCAGTGTGCTCCTTTCCTCCTGGAATCGATTTCGGTGTGTCGGTACT
2. 2	2	[hg19]chr2:137750930-137750970	157	TGATATGCCGATTCCAAGCGGCATAGTCCAGAGTGCACAAAGTGAAATACCCATAAAGGCGATTTCGGTGTGTCGGTACT
2. 2	2	[hg19]chr2:137750981-137751021	158	TGATATGCCGATTCCAAGCGAGTGAATGAGGAAAGAAGCCAGGTGTAATAAGACAAATAGGATTTCGGTGTGTCGGTACT
2. 2	2	[hg19]chr2:137751056-137751096	159	TGATATGCCGATTCCAAGCGAGTGAGTGATAGAGCCTTTAGTATAACTGAGAGCTTGAGCGATTTCGGTGTGTCGGTACT
2. 2	2	[hg19]chr2:137751118-137751158	160	TGATATGCCGATTCCAAGCGCCATATAGGGATGCACACTCAGTACATCAGTACATAGTACGATTTCGGTGTGTCGGTACT
2. 2	2	[hg19]chr2:137751213-137751253	161	TGATATGCCGATTCCAAGCGACACATTTGAAATACTCTGTGGCCCAAATCTGTTCACGTGGATTTCGGTGTGTCGGTACT
2. 2	2	[hg19]chr2:137751371-137751411	162	TGATATGCCGATTCCAAGCGCCCATGGCCAAAGGTGGGGTCATGTGTGTCTGTGTCTGCGGATTTCGGTGTGTCGGTACT
2. 2	2	[hg19]chr2:137751426-137751466	163	TGATATGCCGATTCCAAGCGGAAAGACAGAAGGGGAGACAAAGAATCACCTGATGTGCTCGATTTCGGTGTGTCGGTACT
2. 2	2	[hg19]chr2:137751556-137751596	164	TGATATGCCGATTCCAAGCGCTGAGGTTATGGTTGGGGAGAACAGCAGGTATAACTCTTGGATTTCGGTGTGTCGGTACT
2. 2	2	[hg19]chr2:137751631-137751671	165	TGATATGCCGATTCCAAGCGCAAGGTCACTCAGCCATTGCCACATCACAGATGACTTGCCGATTTCGGTGTGTCGGTACT
2. 2	2	[hg19]chr2:137751686-137751726	166	TGATATGCCGATTCCAAGCGTGTTGCAGGAGGGATTTGCTTGGTGGATAGGTGAATTTGGGATTTCGGTGTGTCGGTACT
2. 2	2	[hg19]chr2:137751768-137751808	167	TGATATGCCGATTCCAAGCGAAACTGCTCAGTTTGTAAGACAGAGAAAAGCATGAAGAGGGATTTCGGTGTGTCGGTACT
2. 2	2	[hg19]chr2:137751837-137751877	168	TGATATGCCGATTCCAAGCGATCTAAGAAAGCCTATAGGGCCGGGCGCGGTGGCTCACGCGATTTCGGTGTGTCGGTACT
2. 2	2	[hg19]chr2:137752091-137752131	169	TGATATGCCGATTCCAAGCGCGCACCACTGCACTCCAGCCTGGGACTGAGGGAAGCTCTGGATTTCGGTGTGTCGGTACT
2. 2	2	[hg19]chr2:137752146-137752186	170	TGATATGCCGATTCCAAGCGGAAAGCCTATGTTGAGAATTCCTGGGTGCTGAGTCCTGAGGATTTCGGTGTGTCGGTACT
2. 2	2	[hg19]chr2:137752257-137752297	171	TGATATGCCGATTCCAAGCGGAGAAGGGAAAACACACTCCTTTACACGTATATGTACAACGATTTCGGTGTGTCGGTACT
2. 2	2	[hg19]chr2:137752333-137752373	172	TGATATGCCGATTCCAAGCGAAGCATCAATACTAACATTCAAATACAGATTACCCTCCTGGATTTCGGTGTGTCGGTACT
2. 2	2	[hg19]chr2:137752547-137752587	173	TGATATGCCGATTCCAAGCGTGATGCCTGAGCTAGCCTGACTCTGCAGTAGTCCTATCCCGATTTCGGTGTGTCGGTACT
2. 2	2	[hg19]chr2:137752689-137752729	174	TGATATGCCGATTCCAAGCGGAGTAGGGTAGAAGGATCAATCCTACCCAACCCAGGACTCGATTTCGGTGTGTCGGTACT
2. 2	2	[hg19]chr2:137752764-137752804	175	TGATATGCCGATTCCAAGCGGTGGGGTCTGTGACCAGAAGGTGGGAGTTGATGTATGCAGGATTTCGGTGTGTCGGTACT
2. 2	2	[hg19]chr2:137752826-137752866	176	TGATATGCCGATTCCAAGCGCCCAAAGCAGGGAAAGCTGGGATGGTGTGGCAGGAGCTGGGATTTCGGTGTGTCGGTACT
2. 2	2	[hg19]chr2:137752885-137752925	177	TGATATGCCGATTCCAAGCGGGGCAGTAGGGAAGCCTAGGATCACAGAGACTCATGGACCGATTTCGGTGTGTCGGTACT
2. 2	2	[hg19]chr2:137752940-137752980	178	TGATATGCCGATTCCAAGCGCTGGAATACAGAGGCAGCAACAACATTCCTCACCTCTTGCGATTTCGGTGTGTCGGTACT
2. 2	2	[hg19]chr2:137753021-137753061	179	TGATATGCCGATTCCAAGCGCTGTTCTCTTAATTTTCCCAAAATGTCCCCTTAGATGGGGGATTTCGGTGTGTCGGTACT
2. 2	2	[hg19]chr2:137753147-137753187	180	TGATATGCCGATTCCAAGCGCCCATCTAAGGGGACATTTTTTGGGAAAGTGTGATGTGAAGATTTCGGTGTGTCGGTACT
2. 2	2	[hg19]chr2:137753297-137753337	181	TGATATGCCGATTCCAAGCGCCTCACCTAACAAGGAGGTGGTTGTTACCTGCCTTTGTCCGATTTCGGTGTGTCGGTACT
2. 2	2	[hg19]chr2:137753357-137753397	182	TGATATGCCGATTCCAAGCGGAGAAAAGCTTGTCGAAGGTAGAATTTTAATGCTATATGGGATTTCGGTGTGTCGGTACT
2. 2	2	[hg19]chr2:137753428-137753468	183	TGATATGCCGATTCCAAGCGTGCTAGGCCTTATTTATAGATGGATGTAATGAGGACAGGGGATTTCGGTGTGTCGGTACT
2. 2	2	[hg19]chr2:137753506-137753546	184	TGATATGCCGATTCCAAGCGTTCTGCAGTAGATTCTGTCAGCTCTCACTACTTGATCCACGATTTCGGTGTGTCGGTACT
2. 2	2	[hg19]chr2:137753743-137753783	185	TGATATGCCGATTCCAAGCGCCTTCGTCTGTCTGTGTGCACTAAGCTAGCAGACTGGATGGATTTCGGTGTGTCGGTACT
2. 2	2	[hg19]chr2:137753852-137753892	186	TGATATGCCGATTCCAAGCGGTCAGACTGGTCTCTCTCTCTGTCCCTGTCTCTTTCTTTCGATTTCGGTGTGTCGGTACT
2. 2	2	[hg19]chr2:137753993-137754033	187	TGATATGCCGATTCCAAGCGCCTGAAACCCCCAGGCTCAGGCAATCCTCCCTTCTCAGCCGATTTCGGTGTGTCGGTACT
2. 2	2	[hg19]chr2:137754142-137754182	188	TGATATGCCGATTCCAAGCGCTGGGCTCAAGCAATCCACCTGCCTAAACCTCCTAAAGTGGATTTCGGTGTGTCGGTACT
2. 2	2	[hg19]chr2:137754192-137754232	189	TGATATGCCGATTCCAAGCGAGGCGTGAGTCACTGCATCTAGCCACTTTGTTTTTAATGTGATTTCGGTGTGTCGGTACT
2. 2	2	[hg19]chr2:137754325-137754365	190	TGATATGCCGATTCCAAGCGCAGCATGTTGGATGCCAAAACAAATACTTCTAGCAAATGCGATTTCGGTGTGTCGGTACT
2. 2	2	[hg19]chr2:137754455-137754495	191	TGATATGCCGATTCCAAGCGCACTTATAAACTGCTGTGGACTACAGTGATTGGAGAGTGGGATTTCGGTGTGTCGGTACT
2. 2	2	[hg19]chr2:137754558-137754598	192	TGATATGCCGATTCCAAGCGGCCAAAAATCTAGAACACTGTTTTGTCTACTCTTTATCCCGATTTCGGTGTGTCGGTACT
2. 2	2	[hg19]chr2:137754623-137754663	193	TGATATGCCGATTCCAAGCGTGGTATCTCTTTCCATCCTGGATTTTCTTACATTACCACCGATTTCGGTGTGTCGGTACT
2. 2	2	[hg19]chr2:137754746-137754786	194	TGATATGCCGATTCCAAGCGTTCCCTGGTGTAGGAAACCACTCCTCTTTTCTTTCTCCCCGATTTCGGTGTGTCGGTACT
2. 2	2	[hg19]chr2:137754796-137754836	195	TGATATGCCGATTCCAAGCGTTAGTCTACTCCTTGCCCTCCTTTTTCTTCCCTTTCATCTGATTTCGGTGTGTCGGTACT
2. 2	2	[hg19]chr2:137754913-137754953	196	TGATATGCCGATTCCAAGCGAGACAACATCTACGTGCTGGGGAGATTTGTTTCATTGGGGGATTTCGGTGTGTCGGTACT
2. 2	2	[hg19]chr2:137754976-137755016	197	TGATATGCCGATTCCAAGCGCAAGTTTTGTGCTTGATTTTGTATGGATACTGTCATATCCGATTTCGGTGTGTCGGTACT
2. 2	2	[hg19]chr2:137755050-137755090	198	TGATATGCCGATTCCAAGCGCACCAAATGGGTGTGTTTCTTTTAGGTTACCTTCCTCTGTGATTTCGGTGTGTCGGTACT
2. 2	2	[hg19]chr2:137755138-137755178	199	TGATATGCCGATTCCAAGCGGCCACCAGAAGTGGGAAGAGGATGTGATAAAGCCCTTAGGGATTTCGGTGTGTCGGTACT
2. 2	2	[hg19]chr2:137755224-137755264	200	TGATATGCCGATTCCAAGCGAGCAAGCTGTCTGATTCTTGTGTCCTAGTTTCCTCCCTCCGATTTCGGTGTGTCGGTACT
2. 2	2	[hg19]chr2:137755288-137755328	201	TGATATGCCGATTCCAAGCGGCCTAGTCATAGAGAGGGAATGAGTTAATGACTCCTTGCCGATTTCGGTGTGTCGGTACT
2. 2	2	[hg19]chr2:137755338-137755378	202	TGATATGCCGATTCCAAGCGGATTTATGTCATGGAAGTGATTCAGAGGTCATCTTATGACGATTTCGGTGTGTCGGTACT
2. 2	2	[hg19]chr2:137755404-137755444	203	TGATATGCCGATTCCAAGCGGCTCAAAGCTTGGGACCCTACCACACAGGCCTCAGGGAGCGATTTCGGTGTGTCGGTACT
2. 2	2	[hg19]chr2:137755454-137755494	204	TGATATGCCGATTCCAAGCGCCAGTCAAGCGGGAGGACATGGCTAAGACACAAAGGGTTCGATTTCGGTGTGTCGGTACT
2. 2	2	[hg19]chr2:137755507-137755547	205	TGATATGCCGATTCCAAGCGGGGCAAAGGTAAGGCAGAGTGAGCAAGGGAAGGTAACCTGGATTTCGGTGTGTCGGTACT
2. 2	2	[hg19]chr2:137755608-137755648	206	TGATATGCCGATTCCAAGCGGGAGCTCGGGACAGGATTAGACCAGCTGGAGACACTGACCGATTTCGGTGTGTCGGTACT
2. 2	2	[hg19]chr2:137755658-137755698	207	TGATATGCCGATTCCAAGCGCGAAAAATCTGAAACCTCACTCAATGCCGTGGCCCCATCCGATTTCGGTGTGTCGGTACT
2. 2	2	[hg19]chr2:137755721-137755761	208	TGATATGCCGATTCCAAGCGGCCATTCTGGGGAGAGGAAGCATTAGGAACCTTGAAAGCCGATTTCGGTGTGTCGGTACT
2. 2	2	[hg19]chr2:137755779-137755819	209	TGATATGCCGATTCCAAGCGGACAGAGATTACCTCCTAAAATATTCCTATACATGGAAAGGATTTCGGTGTGTCGGTACT
2. 2	2	[hg19]chr2:137756024-137756064	210	TGATATGCCGATTCCAAGCGGCTCCTTATCTCATCTGTGGGAGGAAGGGGTGGGCACTCCGATTTCGGTGTGTCGGTACT
2. 2	2	[hg19]chr2:137756118-137756158	211	TGATATGCCGATTCCAAGCGAGTGTGAAGCTTCACAGTATCAAGTTATGTGGCATATCGGGATTTCGGTGTGTCGGTACT
2. 2	2	[hg19]chr2:137756197-137756237	212	TGATATGCCGATTCCAAGCGGCTAGCTGTAGAATGGAGAATGTCCTGTTACCTAGCATAGGATTTCGGTGTGTCGGTACT
2. 2	2	[hg19]chr2:137756286-137756326	213	TGATATGCCGATTCCAAGCGCTGCTGCTGGTGGTTTCTTTCTGGAGGATAGGAACTTCAGGATTTCGGTGTGTCGGTACT
2. 2	2	[hg19]chr2:137756336-137756376	214	TGATATGCCGATTCCAAGCGCTCAAGTTCTGAGTCTAAAGTTGTTTCAAGAGGCAGAAACGATTTCGGTGTGTCGGTACT
2. 2	2	[hg19]chr2:137756448-137756488	215	TGATATGCCGATTCCAAGCGCTGCTGTTTCATGCTCCTTGAATACCCAACAGACACACACGATTTCGGTGTGTCGGTACT
2. 2	2	[hg19]chr2:137756512-137756552	216	TGATATGCCGATTCCAAGCGACACACACACACACACACCCCTGCTTTCTTTTTATCCAAGGATTTCGGTGTGTCGGTACT
2. 2	2	[hg19]chr2:137756584-137756624	217	TGATATGCCGATTCCAAGCGTCACCTCCTTGTTGAAGTCTTAGCCAATCACTCCCATCTCGATTTCGGTGTGTCGGTACT
2. 2	2	[hg19]chr2:137756655-137756695	218	TGATATGCCGATTCCAAGCGCCTTATTTAAGGACTTCATTGTATTTTGCCTGCAGAGTTCGATTTCGGTGTGTCGGTACT
2. 2	2	[hg19]chr2:137756740-137756780	219	TGATATGCCGATTCCAAGCGAACCCCAAGTAGATAGTAGCCATGGTTTTTGATCTTACCCGATTTCGGTGTGTCGGTACT
2. 2	2	[hg19]chr2:137756814-137756854	220	TGATATGCCGATTCCAAGCGGCTAACTATAATGAAAGCCATACAGCTACCCCTAATAAACGATTTCGGTGTGTCGGTACT
2. 2	2	[hg19]chr2:137756873-137756913	221	TGATATGCCGATTCCAAGCGTCCTGGTGAATCCTTTTATCTAACCTTTGCTAGATCATGGGATTTCGGTGTGTCGGTACT
2. 2	2	[hg19]chr2:137756944-137756984	222	TGATATGCCGATTCCAAGCGGATGAACCTGTGTGTTGACTGAAAAAGAAGGAAAGCTAGGGATTTCGGTGTGTCGGTACT
2. 2	2	[hg19]chr2:137757073-137757113	223	TGATATGCCGATTCCAAGCGTCCCTTTTGTGTGTCAATATGAACTTGGCTGAATTCACCCGATTTCGGTGTGTCGGTACT
2. 2	2	[hg19]chr2:137757181-137757221	224	TGATATGCCGATTCCAAGCGCCCTACCCTCCTGGCATAAGATTTTGGCATCTGTCTCACCGATTTCGGTGTGTCGGTACT
2. 2	2	[hg19]chr2:137757313-137757353	225	TGATATGCCGATTCCAAGCGTGCACCCCCCTTAATGTCTGACTAAAGCCCAGCTGGAAAGGATTTCGGTGTGTCGGTACT
2. 2	2	[hg19]chr2:137757403-137757443	226	TGATATGCCGATTCCAAGCGGCTTCAAGGCTCAGTCAAGAGAATCCATCCTGTGCTAACGGATTTCGGTGTGTCGGTACT
2. 2	2	[hg19]chr2:137757453-137757493	227	TGATATGCCGATTCCAAGCGGGCACATTTTGGAAATGGATGGAGAGCAGTTAGGGTTCCAGATTTCGGTGTGTCGGTACT
2. 2	2	[hg19]chr2:137757511-137757551	228	TGATATGCCGATTCCAAGCGATTCCAGGCATTTTAGGGTAGATTCCAATTCCAATTGAAGGATTTCGGTGTGTCGGTACT
2. 2	2	[hg19]chr2:137757561-137757601	229	TGATATGCCGATTCCAAGCGGACAGTTCTACCTTAAGACAAATTAACACTTCCCGTCTTTGATTTCGGTGTGTCGGTACT
2. 2	2	[hg19]chr2:137757656-137757696	230	TGATATGCCGATTCCAAGCGGGCATGGGGAGGAGGGTTCATCCTTTCAGGAGGCTGGAGGGATTTCGGTGTGTCGGTACT
2. 2	2	[hg19]chr2:137757773-137757813	231	TGATATGCCGATTCCAAGCGGTTTCCTGAGTCCCTCCTCCTTCACCATTTTTCCCCTAGGGATTTCGGTGTGTCGGTACT
2. 2	2	[hg19]chr2:137757885-137757925	232	TGATATGCCGATTCCAAGCGCCTATCACTCAGAGTTTAACTGGGAAGCTGTGTTGTCATCGATTTCGGTGTGTCGGTACT
2. 2	2	[hg19]chr2:137758014-137758054	233	TGATATGCCGATTCCAAGCGAGTATCTTTAGCATTAAGAAGGAAAACTGATACTATGGGGGATTTCGGTGTGTCGGTACT
2. 2	2	[hg19]chr2:137758072-137758112	234	TGATATGCCGATTCCAAGCGATTACATTCTTAGTGTACTCATGAAACTGGTAATGCACCCGATTTCGGTGTGTCGGTACT
2. 2	2	[hg19]chr2:137758217-137758257	235	TGATATGCCGATTCCAAGCGGTTCTTTTGGGAATCCGATTGCATTAAGGAATGATTAGTCGATTTCGGTGTGTCGGTACT
2. 2	2	[hg19]chr2:137758342-137758382	236	TGATATGCCGATTCCAAGCGTTGATCATTAATTAGATAGCTACCAGGCATACCTTTGGAGGATTTCGGTGTGTCGGTACT
2. 2	2	[hg19]chr2:137758424-137758464	237	TGATATGCCGATTCCAAGCGCCTCACCTACAAGCCATTGCATTTCAAAAGGGTGCCTCTCGATTTCGGTGTGTCGGTACT
2. 2	2	[hg19]chr2:137758537-137758577	238	TGATATGCCGATTCCAAGCGAAAGTGTCCTCAGCTGTTACTTATCCACCCTCCAGGTAGCGATTTCGGTGTGTCGGTACT
2. 2	2	[hg19]chr2:137758609-137758649	239	TGATATGCCGATTCCAAGCGGAGGCTGAAGGTTTTAAGAGCATGTGTTCTATTATATTGCGATTTCGGTGTGTCGGTACT
2. 2	2	[hg19]chr2:137758769-137758809	240	TGATATGCCGATTCCAAGCGCTTCCCCAGTGTGGTGATGACTGATGAGTTTTCTTTGCCCGATTTCGGTGTGTCGGTACT
2. 2	2	[hg19]chr2:137758898-137758938	241	TGATATGCCGATTCCAAGCGTCTGGCCACCCACATCTTTTTCTGTCCTCTCATAGGAAGCGATTTCGGTGTGTCGGTACT
2. 2	2	[hg19]chr2:137758951-137758991	242	TGATATGCCGATTCCAAGCGGTGCCTTCACAATATAACACACCCTGGTTCTTGATGCAAGGATTTCGGTGTGTCGGTACT
2. 2	2	[hg19]chr2:137759037-137759077	243	TGATATGCCGATTCCAAGCGTGCATTGCATTTGGTATTTCTGGAAGTCCAATTTTAGACCGATTTCGGTGTGTCGGTACT
2. 2	2	[hg19]chr2:137759090-137759130	244	TGATATGCCGATTCCAAGCGTGAGCTCAGGAGGAAGAAAAGTATTACATCAGAATCCTCCGATTTCGGTGTGTCGGTACT
2. 2	2	[hg19]chr2:137759194-137759234	245	TGATATGCCGATTCCAAGCGCGCTTACAGAAGCCAAACTTTCTGGCCTGATGCAATGACCGATTTCGGTGTGTCGGTACT
2. 2	2	[hg19]chr2:137759244-137759284	246	TGATATGCCGATTCCAAGCGCATTTGATGCAGTACTAAAGGCTCCAATTCAGAAATATGTGATTTCGGTGTGTCGGTACT
2. 2	2	[hg19]chr2:137759329-137759369	247	TGATATGCCGATTCCAAGCGTCGAAACCACCTACTCATTCATTTTCTCACAACCAGTCACGATTTCGGTGTGTCGGTACT
2. 2	2	[hg19]chr2:137759388-137759428	248	TGATATGCCGATTCCAAGCGACCCAAGAGCTGTTTTTCTACTTTTCTGACTTTTAATTGCGATTTCGGTGTGTCGGTACT
2. 2	2	[hg19]chr2:137759545-137759585	249	TGATATGCCGATTCCAAGCGCAGCTGAGCTGCTGATCTACAGGACCCTATTTTCTTTCCCGATTTCGGTGTGTCGGTACT
2. 2	2	[hg19]chr2:137759615-137759655	250	TGATATGCCGATTCCAAGCGGTCCATATTCCAGCAAGAAGGTATGACTTTTGCCTTCCGCGATTTCGGTGTGTCGGTACT
2. 2	2	[hg19]chr2:137759668-137759708	251	TGATATGCCGATTCCAAGCGCTTTCTAGCTCTGGGTTTTGTGCACATTTTTTGCATTGCCGATTTCGGTGTGTCGGTACT
2. 2	2	[hg19]chr2:137759735-137759775	252	TGATATGCCGATTCCAAGCGTAACCTCTACTCATCTCCCCTCCTTGAAGTTCCTCCTCAGGATTTCGGTGTGTCGGTACT
2. 2	2	[hg19]chr2:137759801-137759841	253	TGATATGCCGATTCCAAGCGCATCTAGAGTATGGGGTATACCTCCTCATGGGTGTTTCTCGATTTCGGTGTGTCGGTACT
2. 2	2	[hg19]chr2:137759948-137759988	254	TGATATGCCGATTCCAAGCGTGAGATCCTTCAGGAGCAGAATAGGGGACTAGGACCTGGGGATTTCGGTGTGTCGGTACT
2. 2	2	[hg19]chr2:137759998-137760038	255	TGATATGCCGATTCCAAGCGCCCCATGCTGTTTTCTCTTGCATCTGCTGTATCTTAGGACGATTTCGGTGTGTCGGTACT
2. 2	2	[hg19]chr2:137760076-137760116	256	TGATATGCCGATTCCAAGCGTAAAAACTTCCTTCATGTAAGAGGCTCTTTTCCCCCTCAGGATTTCGGTGTGTCGGTACT
2. 2	2	[hg19]chr2:137760134-137760174	257	TGATATGCCGATTCCAAGCGGAAGACAGAGGTCGCACCCCTTTGCTTTTATTCTCTGTTCGATTTCGGTGTGTCGGTACT
2. 2	2	[hg19]chr2:137760191-137760231	258	TGATATGCCGATTCCAAGCGCATCTAACACAAATTGGATTCTTAACAGGGGTCCACTGACGATTTCGGTGTGTCGGTACT
2. 2	2	[hg19]chr2:137760248-137760288	259	TGATATGCCGATTCCAAGCGGTCTGTATCACTCTAGCATTTGAATTTTCTGTGTCTTGTCGATTTCGGTGTGTCGGTACT
2. 2	2	[hg19]chr2:137760503-137760543	260	TGATATGCCGATTCCAAGCGCCAATACCAGGAGGGTCAATGATTGTTGAAGTCACTGAGCGATTTCGGTGTGTCGGTACT
2. 2	2	[hg19]chr2:137760568-137760608	261	TGATATGCCGATTCCAAGCGCCCTGCATATACTAACTCAAGGCTTTTATCCAGTTGACTGGATTTCGGTGTGTCGGTACT
2. 2	2	[hg19]chr2:137760723-137760763	262	TGATATGCCGATTCCAAGCGGAGGTTATGTTCTCGTGCTGATGGAATGGGAAGGCCACACGATTTCGGTGTGTCGGTACT
2. 2	2	[hg19]chr2:137760792-137760832	263	TGATATGCCGATTCCAAGCGAACTCAGAGGCATATTTTGATTGTCTCAGAGTCCTGCTCCGATTTCGGTGTGTCGGTACT
2. 2	2	[hg19]chr2:137760902-137760942	264	TGATATGCCGATTCCAAGCGAAAGGTGTGATTAACTGCTCAGAGGGAGAGAGGACACAGGGATTTCGGTGTGTCGGTACT
2. 2	2	[hg19]chr2:137760961-137761001	265	TGATATGCCGATTCCAAGCGGTAACAGAAAGTAGAGATAGGATTATGGAGATAAGAGGGGGATTTCGGTGTGTCGGTACT
2. 2	2	[hg19]chr2:137761031-137761071	266	TGATATGCCGATTCCAAGCGGAAGTCAGTGACCAGAATCTCTCATTTGAAATAAAGCGGGGATTTCGGTGTGTCGGTACT
2. 2	2	[hg19]chr2:137761147-137761187	267	TGATATGCCGATTCCAAGCGCATTGCGAGAAATGGTTCCTTCTCTTGTAGCACTGGGAAGGATTTCGGTGTGTCGGTACT
2. 2	2	[hg19]chr2:137761214-137761254	268	TGATATGCCGATTCCAAGCGCAGCAGCTTCTCCAGAAGTCATTCTCCTAGCCAAGACTCCGATTTCGGTGTGTCGGTACT
2. 2	2	[hg19]chr2:137761291-137761331	269	TGATATGCCGATTCCAAGCGGGCCTCTCCATGCATTTGCTAGCTCTTCAGTCATCACAGCGATTTCGGTGTGTCGGTACT
2. 2	2	[hg19]chr2:137761347-137761387	270	TGATATGCCGATTCCAAGCGGGTATCAGTTCCAGCTTACAGGTAAAGGAAAAAGAGTCACGATTTCGGTGTGTCGGTACT
2. 2	2	[hg19]chr2:137761436-137761476	271	TGATATGCCGATTCCAAGCGTATCCAGGATTCAAACCTGACATTTATCAGACTTTACCGCGATTTCGGTGTGTCGGTACT
2. 2	2	[hg19]chr2:137761555-137761595	272	TGATATGCCGATTCCAAGCGGATGCCTAAGAAGTGCCCTTCACCCTCCCCTGTTGCTTCCGATTTCGGTGTGTCGGTACT
2. 2	2	[hg19]chr2:137761606-137761646	273	TGATATGCCGATTCCAAGCGAGCCTTAAGCTGCAATTCCAATGTTGCTTTAGGGTCTTATGATTTCGGTGTGTCGGTACT
2. 2	2	[hg19]chr2:137761823-137761863	274	TGATATGCCGATTCCAAGCGCCACCTTCATCCTCCTTCCCGTGACCCAGTGTGTGTGCACGATTTCGGTGTGTCGGTACT
2. 2	2	[hg19]chr2:137761899-137761939	275	TGATATGCCGATTCCAAGCGACACACACACACACACACAAACTTATTCCAGGAGAACCATGATTTCGGTGTGTCGGTACT
2. 2	2	[hg19]chr2:137762019-137762059	276	TGATATGCCGATTCCAAGCGGGGTTCATAGTTACCAAAGTCTTTCAATATGCCTCCTATGGATTTCGGTGTGTCGGTACT
2. 2	2	[hg19]chr2:137762094-137762134	277	TGATATGCCGATTCCAAGCGCAAATACATCCCACTGGAAAAACTGCTTATCTGACTCAGGGATTTCGGTGTGTCGGTACT
2. 2	2	[hg19]chr2:137762195-137762235	278	TGATATGCCGATTCCAAGCGCTCCCAATGACAGTCAGTGTGTGTTTGGATAAATGTTTTCGATTTCGGTGTGTCGGTACT
2. 2	2	[hg19]chr2:137762246-137762286	279	TGATATGCCGATTCCAAGCGACCATCTCAAATTCGGGTAAAATAATCAGATAGCTATTGGGATTTCGGTGTGTCGGTACT
2. 2	2	[hg19]chr2:137762350-137762390	280	TGATATGCCGATTCCAAGCGCAATCTGTGGCCTTCATTTTGTTAGGTTTGTAGTGCTTTGGATTTCGGTGTGTCGGTACT
2. 2	2	[hg19]chr2:137762437-137762477	281	TGATATGCCGATTCCAAGCGCCTTCCTTAGATCACTTCTGTTCTAAATAACTATGAAGAGGATTTCGGTGTGTCGGTACT
2. 2	2	[hg19]chr2:137762668-137762708	282	TGATATGCCGATTCCAAGCGGCAGAAGAGAGTCTATTCTGCCAGTCCTTTAAAGCATTATGATTTCGGTGTGTCGGTACT
2. 2	2	[hg19]chr2:137762737-137762777	283	TGATATGCCGATTCCAAGCGGTCAGGCTTTTTCAATGAAAATGTGATTTCAGTGCTCAGCGATTTCGGTGTGTCGGTACT
2. 2	2	[hg19]chr2:137762826-137762866	284	TGATATGCCGATTCCAAGCGACAAGTCAGCTGGAAGAGTTGAAAGGTTCTGAAATCTGCCGATTTCGGTGTGTCGGTACT
2. 2	2	[hg19]chr2:137762964-137763004	285	TGATATGCCGATTCCAAGCGTGGCTCTGCATTGCCATCAGTGAAACGGCCCATCCTTTACGATTTCGGTGTGTCGGTACT
2. 2	2	[hg19]chr2:137763014-137763054	286	TGATATGCCGATTCCAAGCGTGGCACCTTGTGACTTTCACGTCAGTGGAGTTGTGAGATCGATTTCGGTGTGTCGGTACT
2. 2	2	[hg19]chr2:137763064-137763104	287	TGATATGCCGATTCCAAGCGATAGCTCAGACTGTGTATGTTGGCATTACTGCAGGAAGAAGATTTCGGTGTGTCGGTACT
2. 2	2	[hg19]chr2:137763142-137763182	288	TGATATGCCGATTCCAAGCGTGTTGGCTACTCTGTCATAATTACTTCTGCAATTGCCAAGGATTTCGGTGTGTCGGTACT
2. 2	2	[hg19]chr2:137763201-137763241	289	TGATATGCCGATTCCAAGCGGCCTATTAATTTGGCTTCTATTGTAGAGAAAAATCTAGGCGATTTCGGTGTGTCGGTACT
2. 2	2	[hg19]chr2:137763309-137763349	290	TGATATGCCGATTCCAAGCGAGCAGAATCGTGTTGTATTGTTAGCTGAAATTTCACCTTCGATTTCGGTGTGTCGGTACT
2. 2	2	[hg19]chr2:137763404-137763444	291	TGATATGCCGATTCCAAGCGGGCTCAAATTACATAGTTTTGGGTGTTACTGGATTGGAGGGATTTCGGTGTGTCGGTACT
2. 2	2	[hg19]chr2:137763463-137763503	292	TGATATGCCGATTCCAAGCGTATGTGTGTATGTGCATATACGTATGTGTCTGTGTATCCCGATTTCGGTGTGTCGGTACT
2. 2	2	[hg19]chr2:137763542-137763582	293	TGATATGCCGATTCCAAGCGATCAAGAGGAATAACCTCAACTAATGACAAGGCTGAATGGGATTTCGGTGTGTCGGTACT
2. 2	2	[hg19]chr2:137763657-137763697	294	TGATATGCCGATTCCAAGCGGAGCTGTTTTAATAAATACGTATAGGGCCGGGAGCGGTGGGATTTCGGTGTGTCGGTACT
2. 2	2	[hg19]chr2:137763946-137763986	295	TGATATGCCGATTCCAAGCGCAGAGTGAGACTCCGTCTCAAGAAATACATACATACATACGATTTCGGTGTGTCGGTACT
2. 2	2	[hg19]chr2:137764041-137764081	296	TGATATGCCGATTCCAAGCGCATTTGGCTGTGACATGGCCTGGAATTTATGTACAGGAGGGATTTCGGTGTGTCGGTACT
2. 2	2	[hg19]chr2:137764112-137764152	297	TGATATGCCGATTCCAAGCGCTGGTTTGCTTGACAAGTCTCTTCTATACTGCCTGTTCACGATTTCGGTGTGTCGGTACT
2. 2	2	[hg19]chr2:137764162-137764202	298	TGATATGCCGATTCCAAGCGCAATGCAGAGAATAAATGCCACCAACTCCCCCAAATTCTTGATTTCGGTGTGTCGGTACT
2. 2	2	[hg19]chr2:137764227-137764267	299	TGATATGCCGATTCCAAGCGATAACTAAATATTTAGCTCAGCCCAAGTTAACGCTGCAACGATTTCGGTGTGTCGGTACT
2. 2	2	[hg19]chr2:137764329-137764369	300	TGATATGCCGATTCCAAGCGCAAAGTGCTTTTGTATGAAAATGCCCTCCATACTAAGGGGGATTTCGGTGTGTCGGTACT
2. 2	2	[hg19]chr2:137764452-137764492	301	TGATATGCCGATTCCAAGCGGAACCAGCACTAATGTTGGACACTATGAAACTGTGAGGTCGATTTCGGTGTGTCGGTACT
2. 2	2	[hg19]chr2:137764562-137764602	302	TGATATGCCGATTCCAAGCGTTGCTCAAAACATTTCTTCCTAGCTGTGTAGAGGACAAGCGATTTCGGTGTGTCGGTACT
2. 2	2	[hg19]chr2:137764668-137764708	303	TGATATGCCGATTCCAAGCGCTTTACCATGTGGCATCGTTGCATATGACTAATAGTGAGGGATTTCGGTGTGTCGGTACT
2. 2	2	[hg19]chr2:137764720-137764760	304	TGATATGCCGATTCCAAGCGCAGACATTCCTGAATGTAAATGTGTAGGCTGTCTCACACCGATTTCGGTGTGTCGGTACT
2. 2	2	[hg19]chr2:137764820-137764860	305	TGATATGCCGATTCCAAGCGCAGACATTTGTCACTTTAAGGGAGAGGCTTTGTGGGCAGCGATTTCGGTGTGTCGGTACT
2. 2	2	[hg19]chr2:137765017-137765057	306	TGATATGCCGATTCCAAGCGTAAAGGCAGAAGCTGTATGGAAAAGACTAGAGGTGTCCAGGATTTCGGTGTGTCGGTACT
2. 2	2	[hg19]chr2:137765086-137765126	307	TGATATGCCGATTCCAAGCGCAACTCATGGAGAAAGTACAAGCTGATGGAAGATGGCTTGGATTTCGGTGTGTCGGTACT
2. 2	2	[hg19]chr2:137765139-137765179	308	TGATATGCCGATTCCAAGCGGGTGAGTGATAAATGAAGTTTCTGGCCTGGTCAGATCTTGGATTTCGGTGTGTCGGTACT
2. 2	2	[hg19]chr2:137765189-137765229	309	TGATATGCCGATTCCAAGCGTTGGACCATTGACTGTTGCAAAGGTACAACACAATGAGATGATTTCGGTGTGTCGGTACT
2. 2	2	[hg19]chr2:137765347-137765387	310	TGATATGCCGATTCCAAGCGACTCAGAGAAGTCTGTATGATGAATTCACTAGGCCAGCAGGATTTCGGTGTGTCGGTACT
2. 2	2	[hg19]chr2:137765404-137765444	311	TGATATGCCGATTCCAAGCGGAGTCACCTAAATACCACTTTAATTCCAGGTCAATTGATGGATTTCGGTGTGTCGGTACT
2. 2	2	[hg19]chr2:137765537-137765577	312	TGATATGCCGATTCCAAGCGGTTGGCTTGGTTTCAGCAATAGTTAGTTGAGGGGGTCAGCGATTTCGGTGTGTCGGTACT
2. 2	2	[hg19]chr2:137765691-137765731	313	TGATATGCCGATTCCAAGCGTATCTTAGGTTGGAATGGATCAGAAAAATACCCTCTGGCCGATTTCGGTGTGTCGGTACT
2. 2	2	[hg19]chr2:137765753-137765793	314	TGATATGCCGATTCCAAGCGAGTGAAAAGCCCTTTCTGCATTCTACACTCTTTGCAGTGCGATTTCGGTGTGTCGGTACT
2. 2	2	[hg19]chr2:137765841-137765881	315	TGATATGCCGATTCCAAGCGTGAGCATGTCCTCTGGCAGACAGTGAGTTGAACATGTGGCGATTTCGGTGTGTCGGTACT
2. 2	2	[hg19]chr2:137765977-137766017	316	TGATATGCCGATTCCAAGCGACCCTAAGGGTGCATTGTGTCTTTAGATGTCATCCAGTAAGATTTCGGTGTGTCGGTACT
2. 2	2	[hg19]chr2:137766049-137766089	317	TGATATGCCGATTCCAAGCGTTATGACCTATTGGACAATCTGAAGTGGTTGGTATAGTACGATTTCGGTGTGTCGGTACT
2. 2	2	[hg19]chr2:137766151-137766191	318	TGATATGCCGATTCCAAGCGGTTTGATGTGGCTGATTTCTCTGGGATTTGTGTGTGTGTGGATTTCGGTGTGTCGGTACT
2. 2	2	[hg19]chr2:137766247-137766287	319	TGATATGCCGATTCCAAGCGGATACTCTTATATTTGCATGGGCATCACAATTTGTGGAACGATTTCGGTGTGTCGGTACT
2. 2	2	[hg19]chr2:137766334-137766374	320	TGATATGCCGATTCCAAGCGGCTTATGAAGGAGATAGTGCCAGTTCATAAATTGTGCCTGGATTTCGGTGTGTCGGTACT
2. 2	2	[hg19]chr2:137766423-137766463	321	TGATATGCCGATTCCAAGCGTTTCATTTTTGAATGAAGTCCCCACATACAAACTACAGTGGATTTCGGTGTGTCGGTACT
2. 2	2	[hg19]chr2:137766521-137766561	322	TGATATGCCGATTCCAAGCGGCTTTGACAGTCTCTAAACCTAATTTACCATGTGGGGCTCGATTTCGGTGTGTCGGTACT
2. 2	2	[hg19]chr2:137766619-137766659	323	TGATATGCCGATTCCAAGCGTCACTAACTCTTTGAGGCTATGTGATCTCTGGCAGCAATGGATTTCGGTGTGTCGGTACT
2. 2	2	[hg19]chr2:137766695-137766735	324	TGATATGCCGATTCCAAGCGCTGAGTGTCAGAGAGTGAGGGTGGGGAAGCATAGTTTGCCGATTTCGGTGTGTCGGTACT
2. 2	2	[hg19]chr2:137766749-137766789	325	TGATATGCCGATTCCAAGCGCAGGAGTTGCTTTCCCGTGTGTTACTAAGACATCTTAGACGATTTCGGTGTGTCGGTACT
2. 2	2	[hg19]chr2:137766801-137766841	326	TGATATGCCGATTCCAAGCGGGGGCTTATCATATACTATTGTCGTTATTTGCCTGCCTTGGATTTCGGTGTGTCGGTACT
2. 2	2	[hg19]chr2:137766878-137766918	327	TGATATGCCGATTCCAAGCGGGTCTACAGCAGTATTTTTCAATCTTGGGATCATTGACTCGATTTCGGTGTGTCGGTACT
2. 2	2	[hg19]chr2:137766984-137767024	328	TGATATGCCGATTCCAAGCGCTGGTCTCTACCCAATAGAAGTCAGAAAAACCTCCTCCCCGATTTCGGTGTGTCGGTACT
2. 2	2	[hg19]chr2:137767153-137767193	329	TGATATGCCGATTCCAAGCGGGAAGGGGAAAGGTGCGTCTTACATGGTGCCAGACAAGAGGATTTCGGTGTGTCGGTACT
2. 2	2	[hg19]chr2:137767240-137767280	330	TGATATGCCGATTCCAAGCGCTCGTGAGACTTATGACTTACCATGAGAACAGTATGGGGGGATTTCGGTGTGTCGGTACT
2. 2	2	[hg19]chr2:137767321-137767361	331	TGATATGCCGATTCCAAGCGCCACAACATGTGGGAATTATCCGGGGCTACAATTCAAGATGATTTCGGTGTGTCGGTACT
2. 2	2	[hg19]chr2:137767424-137767464	332	TGATATGCCGATTCCAAGCGGCCAATGTTCCCAGAGGGAAGAGCTCTATGTCTGGCACACGATTTCGGTGTGTCGGTACT
2. 2	2	[hg19]chr2:137767502-137767542	333	TGATATGCCGATTCCAAGCGCAGCTATTGCTGCAGCATAAAACAGTAACACCTTTATCAGGATTTCGGTGTGTCGGTACT
2. 2	2	[hg19]chr2:137767602-137767642	334	TGATATGCCGATTCCAAGCGCTTCCACCCTCACCCCCTCCCATCCTTCCCAGACCTAAGCGATTTCGGTGTGTCGGTACT
2. 2	2	[hg19]chr2:137767659-137767699	335	TGATATGCCGATTCCAAGCGTGCAGTTCTAGCCTAGCACTGACAAAATGTCATCTCACTGGATTTCGGTGTGTCGGTACT
2. 2	2	[hg19]chr2:137767758-137767798	336	TGATATGCCGATTCCAAGCGCAGAATCATGTGCAGAAACCCTCACAGTCAGCAACAGTGGGATTTCGGTGTGTCGGTACT
2. 2	2	[hg19]chr2:137767812-137767852	337	TGATATGCCGATTCCAAGCGTGGCACAGTGAAGATAAGGCTGCTACTTCAGTTATGTGTGGATTTCGGTGTGTCGGTACT
2. 2	2	[hg19]chr2:137767912-137767952	338	TGATATGCCGATTCCAAGCGAAGAATCTCATCTTCACCTCTCACCTAGATGACTTGGAACGATTTCGGTGTGTCGGTACT
2. 2	2	[hg19]chr2:137768011-137768051	339	TGATATGCCGATTCCAAGCGCCTCCCCTGACACGGTTATGGGTCTCTGCTATGTTCTACCGATTTCGGTGTGTCGGTACT
2. 2	2	[hg19]chr2:137768109-137768149	340	TGATATGCCGATTCCAAGCGCTGCCTCTCAGGCTGGCCTGTAAGGTGTGTAAGGGGCAGGGATTTCGGTGTGTCGGTACT
2. 2	2	[hg19]chr2:137768164-137768204	341	TGATATGCCGATTCCAAGCGACCACAGTCTCTGCTGTAGTGCCAACACATGTTATTTCTCGATTTCGGTGTGTCGGTACT
2. 2	2	[hg19]chr2:137768351-137768391	342	TGATATGCCGATTCCAAGCGGTTCCTGCCCTCATGTAGCTTGCATTCTACTGGGCCAGGCGATTTCGGTGTGTCGGTACT
2. 2	2	[hg19]chr2:137768492-137768532	343	TGATATGCCGATTCCAAGCGGAGAGTGATGAAGAGTGGCAGGGAGAGGCCTCTCAGGAGGGATTTCGGTGTGTCGGTACT
2. 2	2	[hg19]chr2:137768652-137768692	344	TGATATGCCGATTCCAAGCGTTACATTCTCTGACCTACTTCCCCTTCACACCAACAGGAGGATTTCGGTGTGTCGGTACT
2. 2	2	[hg19]chr2:137768769-137768809	345	TGATATGCCGATTCCAAGCGCCTGTGGGCTTAATCCAGCTACTCTGCACTTGAGGCCATCGATTTCGGTGTGTCGGTACT
2. 2	2	[hg19]chr2:137768824-137768864	346	TGATATGCCGATTCCAAGCGCCCCTAAAGCTTTATATTCCATTTGTTTCCTAAACATCCCGATTTCGGTGTGTCGGTACT
2. 2	2	[hg19]chr2:137768938-137768978	347	TGATATGCCGATTCCAAGCGGCTCTTCTTACAGGAGGGTTTCTGAAACTTAGCTGTTTTGGATTTCGGTGTGTCGGTACT
2. 2	2	[hg19]chr2:137769019-137769059	348	TGATATGCCGATTCCAAGCGGTGCATGGTAAGATGTTTAGTGGCATCTCTGACCTGCACCGATTTCGGTGTGTCGGTACT
2. 2	2	[hg19]chr2:137769108-137769148	349	TGATATGCCGATTCCAAGCGCCCCCGACATTGCCAAATGTCTCTTGGGGACAAAATAGGCGATTTCGGTGTGTCGGTACT
2. 2	2	[hg19]chr2:137769190-137769230	350	TGATATGCCGATTCCAAGCGTCCAACTCTGGTGCACTGTGTCTCCAGCAGGTGCTTCTGCGATTTCGGTGTGTCGGTACT
2. 2	2	[hg19]chr2:137769296-137769336	351	TGATATGCCGATTCCAAGCGCATCCATCCTTCAAGACCCAGCTAGAGCCACATCTACCGCGATTTCGGTGTGTCGGTACT
2. 2	2	[hg19]chr2:137769346-137769386	352	TGATATGCCGATTCCAAGCGCTCTAAGCACTAGAGTCTGTTCCATCTCTTCTATTTCTGAGATTTCGGTGTGTCGGTACT
2. 2	2	[hg19]chr2:137769406-137769446	353	TGATATGCCGATTCCAAGCGGTTTGATCACTACCGTCTTCATCTATTAGCTGAATCCATCGATTTCGGTGTGTCGGTACT
2. 2	2	[hg19]chr2:137769495-137769535	354	TGATATGCCGATTCCAAGCGTCTTGGAAAGGAGAAACCTTGCTTTAGTCACCTCTGCATCGATTTCGGTGTGTCGGTACT
2. 2	2	[hg19]chr2:137769612-137769652	355	TGATATGCCGATTCCAAGCGTTCACAAAAATTCCACTAAAAACCCCATCCTCAATCAGGCGATTTCGGTGTGTCGGTACT
2. 2	2	[hg19]chr2:137769757-137769797	356	TGATATGCCGATTCCAAGCGGGAGGTTCAGTACTGATGGAACTGAGTATGAGTGGAGCTGGATTTCGGTGTGTCGGTACT
2. 2	2	[hg19]chr2:137769829-137769869	357	TGATATGCCGATTCCAAGCGATCAGTCTAGGATGATCCAGAGTTTGGGGAGTCTGACCACGATTTCGGTGTGTCGGTACT
2. 2	2	[hg19]chr2:137769947-137769987	358	TGATATGCCGATTCCAAGCGCCACTTGAAACCCTGAGCTTGATCTGTTTTGGTAACAAGCGATTTCGGTGTGTCGGTACT
2. 2	2	[hg19]chr2:137770042-137770082	359	TGATATGCCGATTCCAAGCGTCATTGCAGAAGTGAATGGTTTGGTTTAACTCTCGAAGGGGATTTCGGTGTGTCGGTACT
2. 2	2	[hg19]chr2:137770158-137770198	360	TGATATGCCGATTCCAAGCGCTAGTTGTTCAGCAAGTTCAGTGCTCATGTGGCATTCAGGGATTTCGGTGTGTCGGTACT
2. 2	2	[hg19]chr2:137770284-137770324	361	TGATATGCCGATTCCAAGCGGTGGGCAGCTCTGGTTTCCCAGTGTGTTCACTCCACTTCGGATTTCGGTGTGTCGGTACT
2. 2	2	[hg19]chr2:137770456-137770496	362	TGATATGCCGATTCCAAGCGGTCTCTGGACAACTGGACAGAAACTACCTGGAGTATAGACGATTTCGGTGTGTCGGTACT
2. 2	2	[hg19]chr2:137770509-137770549	363	TGATATGCCGATTCCAAGCGTGCCCATGTGGTGAGAAATTCATGCAGCAAACTCCACACCGATTTCGGTGTGTCGGTACT
2. 2	2	[hg19]chr2:137770559-137770599	364	TGATATGCCGATTCCAAGCGGTTTCATCTTAGCCGGTCAAGATAACTCAATGAAATGAATGATTTCGGTGTGTCGGTACT
2. 2	2	[hg19]chr2:137770730-137770770	365	TGATATGCCGATTCCAAGCGGACTTCCACTTCTGGCCAAGATTGAGTAACAGGGACTGGCGATTTCGGTGTGTCGGTACT
2. 2	2	[hg19]chr2:137770862-137770902	366	TGATATGCCGATTCCAAGCGGATCCCTGAGAGATGTAATGAGGTGAGTGCTACAGCTGCCGATTTCGGTGTGTCGGTACT
2. 2	2	[hg19]chr2:137770940-137770980	367	TGATATGCCGATTCCAAGCGGGGAACCCAGGTAGACCCAGGCAAACTTCATGAGTTGAGAGATTTCGGTGTGTCGGTACT
2. 2	2	[hg19]chr2:137771053-137771093	368	TGATATGCCGATTCCAAGCGGCACAGAGAGAGGAAGTTCCAGAGGTGGGCAGAGGGTTCCGATTTCGGTGTGTCGGTACT
2. 2	2	[hg19]chr2:137771126-137771166	369	TGATATGCCGATTCCAAGCGTGTGAGGGTCCAAAGGCTATAACATGTTGAGCATTTTCTGGATTTCGGTGTGTCGGTACT
2. 2	2	[hg19]chr2:137771278-137771318	370	TGATATGCCGATTCCAAGCGCCCATCCTCCACCCCCTACACTCTGCCCTGCTTCAAGGAGGATTTCGGTGTGTCGGTACT
2. 2	2	[hg19]chr2:137771368-137771408	371	TGATATGCCGATTCCAAGCGCTGGGCCTACCAGGTGACTTCCTAGGAATTAGAAATTAAGGATTTCGGTGTGTCGGTACT
2. 2	2	[hg19]chr2:137771454-137771494	372	TGATATGCCGATTCCAAGCGGCCTGGGGTTTACGGGGAGCCACAGCAGTCTGTTACATTCGATTTCGGTGTGTCGGTACT
2. 2	2	[hg19]chr2:137771532-137771572	373	TGATATGCCGATTCCAAGCGCAGGTGGAGAGATGCAGCCAGTGGGAGAACAGTTGCTTCCGATTTCGGTGTGTCGGTACT
2. 2	2	[hg19]chr2:137771598-137771638	374	TGATATGCCGATTCCAAGCGTCCCTTGGGAGAGCTGACTGCACGCCCTGCCATCAGGTGGGATTTCGGTGTGTCGGTACT
2. 2	2	[hg19]chr2:137771675-137771715	375	TGATATGCCGATTCCAAGCGGCTTGTGCTCATTGACTGGGTTTCTGCCATCAATACAGCCGATTTCGGTGTGTCGGTACT
2. 2	2	[hg19]chr2:137771794-137771834	376	TGATATGCCGATTCCAAGCGTAGGACGTGGTCGAGGAAGGCTTCAGGCCCCTGGCTCAGCGATTTCGGTGTGTCGGTACT
2. 2	2	[hg19]chr2:137771855-137771895	377	TGATATGCCGATTCCAAGCGCTCACATGGTTGTGGTTTTCATCAGCCCAGTGTAATGGGGGATTTCGGTGTGTCGGTACT
2. 2	2	[hg19]chr2:137771969-137772009	378	TGATATGCCGATTCCAAGCGCCTAGGTGCTGCGGAGAGTGGTCAGAGCGAGGCTCATCGCGATTTCGGTGTGTCGGTACT
2. 2	2	[hg19]chr2:137772026-137772066	379	TGATATGCCGATTCCAAGCGCACCTGTAGGCCAAGATCAACTGTCCTTTGCTGCTTTTGCGATTTCGGTGTGTCGGTACT
2. 2	2	[hg19]chr2:137772099-137772139	380	TGATATGCCGATTCCAAGCGGGCATTCCTGTGTCTTGATGTTTTCAACATTGTCAGCCTGGATTTCGGTGTGTCGGTACT
2. 2	2	[hg19]chr2:137772192-137772232	381	TGATATGCCGATTCCAAGCGCCCAATTCAGGCTGCCCAGTGTTGGCCTGTTGGGGTTGGTGATTTCGGTGTGTCGGTACT
2. 2	2	[hg19]chr2:137772247-137772287	382	TGATATGCCGATTCCAAGCGACGGCAACCAGCTTCCGTGACTCCAACATGAGCTGCTCTCGATTTCGGTGTGTCGGTACT
2. 2	2	[hg19]chr2:137772313-137772353	383	TGATATGCCGATTCCAAGCGTCCCTCCACAGTCAGACCTCCGTTTTCCTCACACCGCATCGATTTCGGTGTGTCGGTACT
2. 2	2	[hg19]chr2:137772456-137772496	384	TGATATGCCGATTCCAAGCGGCACACTGCTCACCCAGCCTGGAACCCCTCCCCTGTGTCCGATTTCGGTGTGTCGGTACT
2. 2	2	[hg19]chr2:137772543-137772583	385	TGATATGCCGATTCCAAGCGCTCCTCACTCCCTCTAAGAGGTCTTCTCTGGCCCCTCAGCGATTTCGGTGTGTCGGTACT
2. 2	2	[hg19]chr2:137772611-137772651	386	TGATATGCCGATTCCAAGCGGTCTCATATCCCCTGCATCGTGATACTTATCACCACTTACGATTTCGGTGTGTCGGTACT
2. 2	2	[hg19]chr2:137772691-137772731	387	TGATATGCCGATTCCAAGCGTAGACTCCCAGGGGGCAACGGCTGTATGTCTTGCTCACTGGATTTCGGTGTGTCGGTACT
2. 2	2	[hg19]chr2:137772781-137772821	388	TGATATGCCGATTCCAAGCGAACTAGAGGACACGTGTCTCATTCTAAATGCCAGTTATCCGATTTCGGTGTGTCGGTACT
2. 2	2	[hg19]chr2:137772918-137772958	389	TGATATGCCGATTCCAAGCGAGGGCTCCCCTCTCACTTCAGTCATGCCACAATCCTGGGGGATTTCGGTGTGTCGGTACT
2. 2	2	[hg19]chr2:137772985-137773025	390	TGATATGCCGATTCCAAGCGCAGGGGTTATTGCTGAGGGGGCATATTGCACTAGTACCCCGATTTCGGTGTGTCGGTACT
2. 2	2	[hg19]chr2:137773071-137773111	391	TGATATGCCGATTCCAAGCGGAGCATCGTGGGTGTGGCTAGGTACTTTCAGGCTTCTGGGGATTTCGGTGTGTCGGTACT
2. 2	2	[hg19]chr2:137773202-137773242	392	TGATATGCCGATTCCAAGCGGCTGTCTTCCTGGTGCAGCTGGTGTTAAAAGAGCAGAGTCGATTTCGGTGTGTCGGTACT
2. 2	2	[hg19]chr2:137773309-137773349	393	TGATATGCCGATTCCAAGCGTCTTGGGAAACTCCTCCTTATCGCCTGCTTTTCTGGCTACGATTTCGGTGTGTCGGTACT
2. 2	2	[hg19]chr2:137773368-137773408	394	TGATATGCCGATTCCAAGCGCAGCCACTCTATTTCTCTCTCAGAAGTGGACTTTGATGTCGATTTCGGTGTGTCGGTACT
2. 2	2	[hg19]chr2:137773438-137773478	395	TGATATGCCGATTCCAAGCGCACAGAGCTCAGTTCCCCTTTCCTCGAGAGGAGGGAGGGCGATTTCGGTGTGTCGGTACT
2. 2	2	[hg19]chr2:137773524-137773564	396	TGATATGCCGATTCCAAGCGGTGCTCTTCTCTTCTAGGACAGCAGTGAATGGTAAAACAGGATTTCGGTGTGTCGGTACT
2. 2	2	[hg19]chr2:137773634-137773674	397	TGATATGCCGATTCCAAGCGTACTGTATGTCAGCCACTGTGCTAAATGCTTTACAGGGGGGATTTCGGTGTGTCGGTACT
2. 2	2	[hg19]chr2:137773723-137773763	398	TGATATGCCGATTCCAAGCGCTCATCTATGAGGAAATTGAGGCTTGGGGGGTGAGGTGGCGATTTCGGTGTGTCGGTACT
2. 2	2	[hg19]chr2:137773790-137773830	399	TGATATGCCGATTCCAAGCGGCCTGGCCAGCCTGATGTCAGAGTCTGCAATCTCACCTCCGATTTCGGTGTGTCGGTACT
2. 2	2	[hg19]chr2:137773935-137773975	400	TGATATGCCGATTCCAAGCGGGGGAGATATTTTTGACAAAGTCGTCTGTCACCATTTCTCGATTTCGGTGTGTCGGTACT
2. 2	2	[hg19]chr2:137774048-137774088	401	TGATATGCCGATTCCAAGCGCAAACGCTGCCATCTTACTGTGAAACCTACTTGCCACCGCGATTTCGGTGTGTCGGTACT
2. 2	2	[hg19]chr2:137774111-137774151	402	TGATATGCCGATTCCAAGCGTCTGCAGAGCCCCTAGCAGAGAAAGAGGCACACTGTAATTGATTTCGGTGTGTCGGTACT
2. 2	2	[hg19]chr2:137774208-137774248	403	TGATATGCCGATTCCAAGCGACACTACTTTCCATATTTGGGCCAGGGTATATTCTCAGAGGATTTCGGTGTGTCGGTACT
2. 2	2	[hg19]chr2:137774271-137774311	404	TGATATGCCGATTCCAAGCGTGTCTAGACATGTTAATGCACCTTAATGTAGTACTGTAGCGATTTCGGTGTGTCGGTACT
2. 2	2	[hg19]chr2:137774329-137774369	405	TGATATGCCGATTCCAAGCGCTTTAGAGGAACTTCTTAAGTAGGAAACCACTGGTGTTTCGATTTCGGTGTGTCGGTACT
2. 2	2	[hg19]chr2:137774404-137774444	406	TGATATGCCGATTCCAAGCGCTTTTGCAAGTGCTTCTAACTATCAAGATTGGCGTGAAAGGATTTCGGTGTGTCGGTACT
2. 2	2	[hg19]chr2:137774469-137774509	407	TGATATGCCGATTCCAAGCGCCCAAATCCTTGGGGTCAGATGCTTTTCAAAATACAGATAGATTTCGGTGTGTCGGTACT
2. 2	2	[hg19]chr2:137774556-137774596	408	TGATATGCCGATTCCAAGCGCATAGCACTCCCATTATGTTGTAAATAGGAATTTACCCTGGATTTCGGTGTGTCGGTACT
2. 2	2	[hg19]chr2:137774646-137774686	409	TGATATGCCGATTCCAAGCGGGGTACCAAATGAGCAGATCAGGTTTTGCCCTCAAATGAGGATTTCGGTGTGTCGGTACT
2. 2	2	[hg19]chr2:137774716-137774756	410	TGATATGCCGATTCCAAGCGGAGCTTCTTGCATTTTAGCACTGTGGATGAGGGATTGTGGGATTTCGGTGTGTCGGTACT
2. 2	2	[hg19]chr2:137774812-137774852	411	TGATATGCCGATTCCAAGCGGGTAGCTGAGGCGAAACTGAAGTTGAACGAAGGGGCTTCCGATTTCGGTGTGTCGGTACT
2. 2	2	[hg19]chr2:137775025-137775065	412	TGATATGCCGATTCCAAGCGGTGAGGTTGAAAGAGGGCGGAGCTTGGGAGTCTGGGTCTGGATTTCGGTGTGTCGGTACT
2. 2	2	[hg19]chr2:137775104-137775144	413	TGATATGCCGATTCCAAGCGCTGCTGTGTGTCACAGGGATGATATTTGGGTTGGAAATGGGATTTCGGTGTGTCGGTACT
2. 2	2	[hg19]chr2:137775191-137775231	414	TGATATGCCGATTCCAAGCGCTGAAGCACAGATTCCTGACTCACGCTTTCCAGTGTCAGGGATTTCGGTGTGTCGGTACT
2. 2	2	[hg19]chr2:137775256-137775296	415	TGATATGCCGATTCCAAGCGACAGGCTTCATTAGTCCCTCAGGAATCTCCCATCAGTGCCGATTTCGGTGTGTCGGTACT
2. 2	2	[hg19]chr2:137775429-137775469	416	TGATATGCCGATTCCAAGCGGAGCAACTGGATTCAAAATTAATGCTGTGTTTCAGCTTGCGATTTCGGTGTGTCGGTACT
2. 2	2	[hg19]chr2:137775504-137775544	417	TGATATGCCGATTCCAAGCGAATGTGGTAAGAGCATCTGTGAGGCCGAGGGAAAGACACCGATTTCGGTGTGTCGGTACT
2. 2	2	[hg19]chr2:137775580-137775620	418	TGATATGCCGATTCCAAGCGGGAGTTGATCCTTCTCTTTTATGAGTGAAAAACTCTGATCGATTTCGGTGTGTCGGTACT
2. 2	2	[hg19]chr2:137775646-137775686	419	TGATATGCCGATTCCAAGCGTGCTATTGCTGTGTGTTGAAAATGTAAGTCTTCAATGCTCGATTTCGGTGTGTCGGTACT
2. 2	2	[hg19]chr2:137775867-137775907	420	TGATATGCCGATTCCAAGCGGTGTTTTCCCATAGGCATAAGGACATTTTTAAGGTTTCCCGATTTCGGTGTGTCGGTACT
2. 2	2	[hg19]chr2:137775937-137775977	421	TGATATGCCGATTCCAAGCGACAAAGATGTTAGCAGGTGCAACCAAAGAAAACTAGTAGGGATTTCGGTGTGTCGGTACT
2. 2	2	[hg19]chr2:137776061-137776101	422	TGATATGCCGATTCCAAGCGCACAAGGATTCACCAGCACATGTTTCATTCACTCTTACAGGATTTCGGTGTGTCGGTACT
2. 2	2	[hg19]chr2:137776171-137776211	423	TGATATGCCGATTCCAAGCGCTTGCAGGGCATTCAATTTGTACAGTACAAGACATCTGAGGATTTCGGTGTGTCGGTACT
2. 2	2	[hg19]chr2:137776271-137776311	424	TGATATGCCGATTCCAAGCGGGTAAGTGAGATGGCATAGTATTGACCATTATTAGCCAAGGATTTCGGTGTGTCGGTACT
2. 2	2	[hg19]chr2:137776340-137776380	425	TGATATGCCGATTCCAAGCGCAAAAGTATGATGTTATTGTTGTCTGTCAAGTGTTATCCCGATTTCGGTGTGTCGGTACT
2. 2	2	[hg19]chr2:137776437-137776477	426	TGATATGCCGATTCCAAGCGCCTCTTGTTTTTAAAACTCTACCCAGACTCTTTCCTCTGCGATTTCGGTGTGTCGGTACT
2. 2	2	[hg19]chr2:137776563-137776603	427	TGATATGCCGATTCCAAGCGGCCTCCAGTCCTCTCTTTACTTCTTTCTTGTCCCTGCCCCGATTTCGGTGTGTCGGTACT
2. 2	2	[hg19]chr2:137776673-137776713	428	TGATATGCCGATTCCAAGCGTGCCATGTCCTCACCCCTTCCACTGCATCCTCTGGGCACCGATTTCGGTGTGTCGGTACT
2. 2	2	[hg19]chr2:137776727-137776767	429	TGATATGCCGATTCCAAGCGCCACGAGGGACACCCCACTCGCCTCCATTCCAATCCATGCGATTTCGGTGTGTCGGTACT
2. 2	2	[hg19]chr2:137776826-137776866	430	TGATATGCCGATTCCAAGCGTGGTTTATTTGAGTCTCTCTGCCATTCTACTGAAAACCCGGATTTCGGTGTGTCGGTACT
2. 2	2	[hg19]chr2:137776969-137777009	431	TGATATGCCGATTCCAAGCGGTGGCTGTCAGTTACCACGGAATAACTTCCAACTCCTGTGGATTTCGGTGTGTCGGTACT
2. 2	2	[hg19]chr2:137777023-137777063	432	TGATATGCCGATTCCAAGCGCCCTTATAACCTGTCTTTGACTGTGTTTCTAGCATGCTGCGATTTCGGTGTGTCGGTACT
2. 2	2	[hg19]chr2:137777126-137777166	433	TGATATGCCGATTCCAAGCGCATCTCACATTTCCATATCGCCAGCCTATCCTTTGCCAGGGATTTCGGTGTGTCGGTACT
2. 2	2	[hg19]chr2:137777176-137777216	434	TGATATGCCGATTCCAAGCGCTGATACCTTTCAAACATCTTGCAAACCCACTGTAAATGTGATTTCGGTGTGTCGGTACT
2. 2	2	[hg19]chr2:137777313-137777353	435	TGATATGCCGATTCCAAGCGGTCTCCTTAGAGACTAGCTCAGTGCCTGGCACCTATTAGAGATTTCGGTGTGTCGGTACT
2. 2	2	[hg19]chr2:137777386-137777426	436	TGATATGCCGATTCCAAGCGGCACTCAGTTAATACTGTAGTGCAGGGATAAAAGCACAGGGATTTCGGTGTGTCGGTACT
2. 2	2	[hg19]chr2:137777460-137777500	437	TGATATGCCGATTCCAAGCGCTGGCTCTGATAGTTACCCGTGGTGTAATTTTAGTCCAGCGATTTCGGTGTGTCGGTACT
2. 2	2	[hg19]chr2:137777595-137777635	438	TGATATGCCGATTCCAAGCGCGCCAGGCACAGACCTCGAAACATATCCTTGCCCAGTCACGATTTCGGTGTGTCGGTACT
2. 2	2	[hg19]chr2:137777661-137777701	439	TGATATGCCGATTCCAAGCGGGAAGTCCCACAGAAGGCAAGGTCATTAACAGCTGGGTTGGATTTCGGTGTGTCGGTACT
2. 2	2	[hg19]chr2:137777713-137777753	440	TGATATGCCGATTCCAAGCGGTGTGGTTCTAACTACACGTTAAAGGGCTTATCAAGACCCGATTTCGGTGTGTCGGTACT
2. 2	2	[hg19]chr2:137777782-137777822	441	TGATATGCCGATTCCAAGCGCCAGGCAGCAGGAATAGCTTGAGCAAAAGCAGAGGGGGTGGATTTCGGTGTGTCGGTACT
2. 2	2	[hg19]chr2:137777865-137777905	442	TGATATGCCGATTCCAAGCGGGAGCACGGTGGCACATAAAGCCTGGAGGCAGAAAGGCCCGATTTCGGTGTGTCGGTACT
2. 2	2	[hg19]chr2:137777915-137777955	443	TGATATGCCGATTCCAAGCGGGGCCCTGAATGCTAGACTGAGAGACTATTGACTTCTTTCGATTTCGGTGTGTCGGTACT
2. 2	2	[hg19]chr2:137778089-137778129	444	TGATATGCCGATTCCAAGCGGCACAGCAAGTTCGTCTGTGCCAGGACCCCCCGTTATTTCGATTTCGGTGTGTCGGTACT
2. 2	2	[hg19]chr2:137778170-137778210	445	TGATATGCCGATTCCAAGCGCCCCTGTACCCTGCACATCCCTCCCCAGAGCTCCACTGACGATTTCGGTGTGTCGGTACT
2. 2	2	[hg19]chr2:137778248-137778288	446	TGATATGCCGATTCCAAGCGGAGGGAGCCGCAAGCACTCCTTCGCTTTGCCCCGGGATTGGATTTCGGTGTGTCGGTACT
2. 2	2	[hg19]chr2:137778342-137778382	447	TGATATGCCGATTCCAAGCGGCAGGGCATCGACTTTTTTGTATTGTGAATGGGGGCCACCGATTTCGGTGTGTCGGTACT
2. 2	2	[hg19]chr2:137778413-137778453	448	TGATATGCCGATTCCAAGCGCACCTGGACATAAAGGTTGATGGGAAAAGCTGCAATCTACGATTTCGGTGTGTCGGTACT
2. 2	2	[hg19]chr2:137778538-137778578	449	TGATATGCCGATTCCAAGCGGGCTGAGGAGCTATCTAGCGAACAATGCTTCTCTGTAAGCGATTTCGGTGTGTCGGTACT
2. 2	2	[hg19]chr2:137778588-137778628	450	TGATATGCCGATTCCAAGCGAACTGGTTAGTTCTTACTACCATGGAGGGTTCATTACCACGATTTCGGTGTGTCGGTACT
2. 2	2	[hg19]chr2:137778667-137778707	451	TGATATGCCGATTCCAAGCGTCTATGTAGGAAGTGTGCTTTCTGGGAGTAGTTTTGTGTGGATTTCGGTGTGTCGGTACT
2. 2	2	[hg19]chr2:137778749-137778789	452	TGATATGCCGATTCCAAGCGGCCATTCTGGCCCCAAATGAGGGTCTAGAGCCACTCTGTCGATTTCGGTGTGTCGGTACT
2. 2	2	[hg19]chr2:137778804-137778844	453	TGATATGCCGATTCCAAGCGCCACTAGCTACATATGGCTACTGAGCATTTGAAATGTTACGATTTCGGTGTGTCGGTACT
2. 2	2	[hg19]chr2:137778950-137778990	454	TGATATGCCGATTCCAAGCGTGTCTGGGCTTTTCATGTAACCATTACCTGAACAGTGTGCGATTTCGGTGTGTCGGTACT
2. 2	2	[hg19]chr2:137779151-137779191	455	TGATATGCCGATTCCAAGCGATAGTACAGATTTCCCATGTGTCTTTTACTCAGTTTCTCCGATTTCGGTGTGTCGGTACT
2. 2	2	[hg19]chr2:137779305-137779345	456	TGATATGCCGATTCCAAGCGGACACACCCATACTCACCATCCCTGACTCCTGGCAACCACGATTTCGGTGTGTCGGTACT
2. 2	2	[hg19]chr2:137779431-137779471	457	TGATATGCCGATTCCAAGCGGTCTTTCACTGAATGGACACTTTCTTGGTACTGATCTGGGGATTTCGGTGTGTCGGTACT
2. 2	2	[hg19]chr2:137779483-137779523	458	TGATATGCCGATTCCAAGCGCAGAGATCAGCAGGGCTCAGGATGGAGGGCCTTGTTTTATGATTTCGGTGTGTCGGTACT
2. 2	2	[hg19]chr2:137779612-137779652	459	TGATATGCCGATTCCAAGCGGAGCAATTAACCATGGTAGAGCTGTACCATTGTTTAACCGGATTTCGGTGTGTCGGTACT
2. 2	2	[hg19]chr2:137779680-137779720	460	TGATATGCCGATTCCAAGCGTTTCCAGTTTGGGGCTACGATGAATAAAACTATAGTGAACGATTTCGGTGTGTCGGTACT
2. 2	2	[hg19]chr2:137779772-137779812	461	TGATATGCCGATTCCAAGCGGCCCAAGGGTGCAATTAGTGCATTGTATGATAGCTGCATGGATTTCGGTGTGTCGGTACT
2. 2	2	[hg19]chr2:137779860-137779900	462	TGATATGCCGATTCCAAGCGGCATTCTCACTAGTAATGTACGAATGAGTCAGTTTCTCTGGATTTCGGTGTGTCGGTACT
2. 2	2	[hg19]chr2:137779940-137779980	463	TGATATGCCGATTCCAAGCGTCATCATTCTGATAGACGAATAATGTGCATCTCCTTTTTCGATTTCGGTGTGTCGGTACT
2. 2	2	[hg19]chr2:137780242-137780282	464	TGATATGCCGATTCCAAGCGGATGGTCTGGTAGATCACACTTTCTGTTGGACAGTGCTGGGATTTCGGTGTGTCGGTACT
2. 2	2	[hg19]chr2:137780342-137780382	465	TGATATGCCGATTCCAAGCGAGTGCATGGGTCAGCAAACATTCTGTGGAAGGCCAGCAGCGATTTCGGTGTGTCGGTACT
2. 2	2	[hg19]chr2:137780402-137780442	466	TGATATGCCGATTCCAAGCGGGGGCCATAAAGTTTCTGTTGCAACTACTTAATTCTGCTGGATTTCGGTGTGTCGGTACT
2. 2	2	[hg19]chr2:137780524-137780564	467	TGATATGCCGATTCCAAGCGTAGACAGTGGGCCCAAGGTTCATAGTTTGCCAATCCCTGGGATTTCGGTGTGTCGGTACT
2. 2	2	[hg19]chr2:137780577-137780617	468	TGATATGCCGATTCCAAGCGCAAACACACAAGAAGACAGTTAGCTTTATAAGAATGGCTCGATTTCGGTGTGTCGGTACT
2. 2	2	[hg19]chr2:137780627-137780667	469	TGATATGCCGATTCCAAGCGGCTGCAGTCAAGAAACAAGAAAACACCATAGGTACTTTAAGATTTCGGTGTGTCGGTACT
2. 2	2	[hg19]chr2:137780754-137780794	470	TGATATGCCGATTCCAAGCGGCAACCACTGGAAGCTGCTACCATTCCTAGACTTGGAGGGGATTTCGGTGTGTCGGTACT
2. 2	2	[hg19]chr2:137780872-137780912	471	TGATATGCCGATTCCAAGCGGCAGAATGAATGGCTGTCCAGTGGCACCAGACACCGGGGGGATTTCGGTGTGTCGGTACT
2. 2	2	[hg19]chr2:137780942-137780982	472	TGATATGCCGATTCCAAGCGTGCTTCCACCACTCAGTCTTCTGTCAGTGCCCTGTAGCGGGATTTCGGTGTGTCGGTACT
2. 2	2	[hg19]chr2:137781037-137781077	473	TGATATGCCGATTCCAAGCGGAGCCTGGGAAGCATAGGGAAAGGATCTGAGAGCAATGCCGATTTCGGTGTGTCGGTACT
2. 2	2	[hg19]chr2:137781126-137781166	474	TGATATGCCGATTCCAAGCGGAGCTAGCCTGGTGGCCAAGAACAGAAGCATTTTGTGCAGGATTTCGGTGTGTCGGTACT
2. 2	2	[hg19]chr2:137781294-137781334	475	TGATATGCCGATTCCAAGCGCCTGTCAGTAAATCGTCAGGAGCATGGGAGATGTGATGGCGATTTCGGTGTGTCGGTACT
2. 2	2	[hg19]chr2:137781366-137781406	476	TGATATGCCGATTCCAAGCGGGAGGAATTGTGACATTTTTTCCCTGTGGGTATGAGCCACGATTTCGGTGTGTCGGTACT
2. 2	2	[hg19]chr2:137781446-137781486	477	TGATATGCCGATTCCAAGCGCTTCAAATTCGACAAATGAACAAGACATTTCTCTTCGTCCGATTTCGGTGTGTCGGTACT
2. 2	2	[hg19]chr2:137781547-137781587	478	TGATATGCCGATTCCAAGCGGCTTCAATCCACTCCTGAGTTCCAAGAACTGGGTTGGAAGGATTTCGGTGTGTCGGTACT
2. 2	2	[hg19]chr2:137781631-137781671	479	TGATATGCCGATTCCAAGCGTGACATCCATTTGTTGAAAAGTCCCTCCTTGGGTCCTCACGATTTCGGTGTGTCGGTACT
2. 2	2	[hg19]chr2:137781765-137781805	480	TGATATGCCGATTCCAAGCGCGCGATCTGTCACCTCACTCTCTCCTCAGGAGAATGGGGGGATTTCGGTGTGTCGGTACT
2. 2	2	[hg19]chr2:137781924-137781964	481	TGATATGCCGATTCCAAGCGGCAGTGTAGCCATGCTTTTGTTCAGCCTGAGGCAGGGTGGGATTTCGGTGTGTCGGTACT
2. 2	2	[hg19]chr2:137781983-137782023	482	TGATATGCCGATTCCAAGCGGGCTGCTTCGCTGAGGATAGTACGTTTCTATCATAATCCGGATTTCGGTGTGTCGGTACT
2. 2	2	[hg19]chr2:137782034-137782074	483	TGATATGCCGATTCCAAGCGATAAAAGTCATACTGAAATCTCCCTGCAACTGATTTCTGGGATTTCGGTGTGTCGGTACT
2. 2	2	[hg19]chr2:137782097-137782137	484	TGATATGCCGATTCCAAGCGTGAAGAGGAGAAACAGAGTGTGATATATTTCTTAGGTTCCGATTTCGGTGTGTCGGTACT
2. 2	2	[hg19]chr2:137782257-137782297	485	TGATATGCCGATTCCAAGCGGTGTACACACACACACACACTCTTCCTGTTCTTCCCACACGATTTCGGTGTGTCGGTACT
2. 2	2	[hg19]chr2:137782331-137782371	486	TGATATGCCGATTCCAAGCGCTCATCAAATAATACCTCTCTCTACTCAGCATTTCAGGCCGATTTCGGTGTGTCGGTACT
2. 2	2	[hg19]chr2:137782385-137782425	487	TGATATGCCGATTCCAAGCGCATTGGCTCCTCATTTTTGCCTTGCTGACAATATCTTATCGATTTCGGTGTGTCGGTACT
2. 2	2	[hg19]chr2:137782512-137782552	488	TGATATGCCGATTCCAAGCGGGGGCCCACCACTGTCTCATTCCCGGAGTCCTGCAGCGGCGATTTCGGTGTGTCGGTACT
2. 2	2	[hg19]chr2:137782599-137782639	489	TGATATGCCGATTCCAAGCGCCATGCAGCAGCCACAAGGATGAAGTAGCCCATCCGTACCGATTTCGGTGTGTCGGTACT
2. 2	2	[hg19]chr2:137782708-137782748	490	TGATATGCCGATTCCAAGCGGAAGCTGGGAAGATCCAAATAACAGATGGCCCTGCCTCTCGATTTCGGTGTGTCGGTACT
2. 2	2	[hg19]chr2:137782758-137782798	491	TGATATGCCGATTCCAAGCGCACTATGCCTCCCTTCACACTGGCCTTTTTGCTTTTCCTTGATTTCGGTGTGTCGGTACT
2. 2	2	[hg19]chr2:137782833-137782873	492	TGATATGCCGATTCCAAGCGGTGTGTGCCACGATTTTGGCCCCAAATGCTCATTCCACAGGATTTCGGTGTGTCGGTACT
2. 2	2	[hg19]chr2:137782940-137782980	493	TGATATGCCGATTCCAAGCGTTCAGTGCATTGTCCCAGCTCATAGGACATGGCTCTGTCCGATTTCGGTGTGTCGGTACT
2. 2	2	[hg19]chr2:137783023-137783063	494	TGATATGCCGATTCCAAGCGATGTGTGGATGTCGATTATTTAGGGTAGGCTGAGTCCTGGGATTTCGGTGTGTCGGTACT
2. 2	2	[hg19]chr2:137783140-137783180	495	TGATATGCCGATTCCAAGCGGGCAGACAGCTCTCTTCTGTGTGAGGATTCAGGGTCCCAGGATTTCGGTGTGTCGGTACT
2. 2	2	[hg19]chr2:137783194-137783234	496	TGATATGCCGATTCCAAGCGGTGGCTCTGCTATTCCCTAGAGTCTGAAGTCAACAGAAGGGATTTCGGTGTGTCGGTACT
2. 2	2	[hg19]chr2:137783245-137783285	497	TGATATGCCGATTCCAAGCGGTGTGGGAAGCATTCTCACTTCTTAAAATATTTAGCTCAGGATTTCGGTGTGTCGGTACT
2. 2	2	[hg19]chr2:137783327-137783367	498	TGATATGCCGATTCCAAGCGCTCATCGCATGGCTTCATCTACTTGCAAGGAGATTGGGGGGATTTCGGTGTGTCGGTACT
2. 2	2	[hg19]chr2:137783377-137783417	499	TGATATGCCGATTCCAAGCGTAGAGTTCCTGACTGGCAGGTTGCACACTACCAATTATAAGATTTCGGTGTGTCGGTACT
2. 2	2	[hg19]chr2:137783449-137783489	500	TGATATGCCGATTCCAAGCGAGATATCAGCCATCTCTGCCACATCTACTCCTCTGGACACGATTTCGGTGTGTCGGTACT
2. 2	2	[hg19]chr2:137783525-137783565	501	TGATATGCCGATTCCAAGCGTACACTCAACCCCTTCCCAGGTGAGACAGATACTGCTTCCGATTTCGGTGTGTCGGTACT
2. 2	2	[hg19]chr2:137783585-137783625	502	TGATATGCCGATTCCAAGCGTGAGCAATGCTCAGTTCTTTCCATCAGGTCCACATGTTTTGATTTCGGTGTGTCGGTACT
2. 2	2	[hg19]chr2:137783758-137783798	503	TGATATGCCGATTCCAAGCGCTCAGCAGTCCAGGGCCAGCGGTGGAGACTTTGGGACAGGGATTTCGGTGTGTCGGTACT
2. 2	2	[hg19]chr2:137783862-137783902	504	TGATATGCCGATTCCAAGCGGGAGGAGTCCTCTTCTACATCGTTCCCTATAGTTCCTTGCGATTTCGGTGTGTCGGTACT
2. 2	2	[hg19]chr2:137783927-137783967	505	TGATATGCCGATTCCAAGCGGTCCACTTTCTTCCATGGCCACATCTGAAGTGAGTTTGGGGATTTCGGTGTGTCGGTACT
2. 2	2	[hg19]chr2:137783977-137784017	506	TGATATGCCGATTCCAAGCGGCTTTAGCTGTGTAGTTTCTGCACATGGCTTCTTGCTCGTGATTTCGGTGTGTCGGTACT
2. 2	2	[hg19]chr2:137784050-137784090	507	TGATATGCCGATTCCAAGCGGAGAGTCCATGGTTTTTTATAGTACTAGGCTCATGGCTTCGATTTCGGTGTGTCGGTACT
2. 2	2	[hg19]chr2:137784137-137784177	508	TGATATGCCGATTCCAAGCGGCTTCCATTCAATGTTGTGTGTCTATCTCCCTACCCCCAGGATTTCGGTGTGTCGGTACT
2. 2	2	[hg19]chr2:137784205-137784245	509	TGATATGCCGATTCCAAGCGGCTTTGCTTCTTTGCTTCCTCAAACCCATGCTTCTCACCCGATTTCGGTGTGTCGGTACT
2. 2	2	[hg19]chr2:137784259-137784299	510	TGATATGCCGATTCCAAGCGGCCACCTCCTGGCCATCTGAAACAATATATTTGCAACACTGATTTCGGTGTGTCGGTACT
2. 2	2	[hg19]chr2:137784350-137784390	511	TGATATGCCGATTCCAAGCGCTGATAAGGATTTGTCCTCCTTTTTCACTCTCGTGTCCTGGATTTCGGTGTGTCGGTACT
2. 2	2	[hg19]chr2:137784424-137784464	512	TGATATGCCGATTCCAAGCGCTCGGCAGTTTCCTTAGTGTTTGTCAATTTTCCCCTGAGGGATTTCGGTGTGTCGGTACT
2. 2	2	[hg19]chr2:137784561-137784601	513	TGATATGCCGATTCCAAGCGGGTGTTTGGTAAGCCTTTCCCATTATTGCAGGCAGCAGTGGATTTCGGTGTGTCGGTACT
2. 2	2	[hg19]chr2:137784643-137784683	514	TGATATGCCGATTCCAAGCGTCTAGCCTGTGATATCTGTTCCATGCCATTCACTGCGTGGGATTTCGGTGTGTCGGTACT
2. 2	2	[hg19]chr2:137784708-137784748	515	TGATATGCCGATTCCAAGCGGGTTACATTAATGGTGGCACCAAAATCAAGCCCACACTTCGATTTCGGTGTGTCGGTACT
2. 2	2	[hg19]chr2:137784808-137784848	516	TGATATGCCGATTCCAAGCGGCCCACAGATGGCTCTTTCTCGCTTAGAGAGCAGTCTAGGGATTTCGGTGTGTCGGTACT
2. 2	2	[hg19]chr2:137784858-137784898	517	TGATATGCCGATTCCAAGCGCTGGTTGGCGTGTGTCTTTCCTCCAAGTAGTGATTTTGAGGATTTCGGTGTGTCGGTACT
2. 2	2	[hg19]chr2:137784916-137784956	518	TGATATGCCGATTCCAAGCGTGGCAGCTCCTCTATTCCTTAGGACTTTATCATTGTCTGCGATTTCGGTGTGTCGGTACT
2. 2	2	[hg19]chr2:137784996-137785036	519	TGATATGCCGATTCCAAGCGCCCACACCTGATTTCTTGAAACCTTTGCCCAGAAGGAACGGATTTCGGTGTGTCGGTACT
2. 2	2	[hg19]chr2:137785093-137785133	520	TGATATGCCGATTCCAAGCGGAGGAGCTGAAACGAAAGGTAATCCTCACTGAAGAAGTGCGATTTCGGTGTGTCGGTACT
2. 2	2	[hg19]chr2:137785186-137785226	521	TGATATGCCGATTCCAAGCGCAGCCACCTTTACCACAGTATGTGTGCAGGCATGTGCTGCGATTTCGGTGTGTCGGTACT
2. 2	2	[hg19]chr2:137785303-137785343	522	TGATATGCCGATTCCAAGCGTTCTCAGGGCACAGAACAGTGTGTTGCTGAGGGTAGGCACGATTTCGGTGTGTCGGTACT
2. 2	2	[hg19]chr2:137785382-137785422	523	TGATATGCCGATTCCAAGCGAAGGGAGACACTGGGATTTATAGCCCTGACTCTGGCACTCGATTTCGGTGTGTCGGTACT
2. 2	2	[hg19]chr2:137785458-137785498	524	TGATATGCCGATTCCAAGCGCTTCATCATCAGAGAGGAAAGTCATATTATCCACCTCATGGATTTCGGTGTGTCGGTACT
2. 2	2	[hg19]chr2:137785528-137785568	525	TGATATGCCGATTCCAAGCGTATTGCTTATCATAGTTCCCTGCACATAATAAGCATTCAGGATTTCGGTGTGTCGGTACT
2. 2	2	[hg19]chr2:137785708-137785748	526	TGATATGCCGATTCCAAGCGTGGACCTAGTTAGGAGTTTGGTGTCAAAGCAATGCAGTCGGATTTCGGTGTGTCGGTACT
2. 2	2	[hg19]chr2:137785773-137785813	527	TGATATGCCGATTCCAAGCGGTCTTCCAACTTGAAGCAAACAGAAAGACTCAAGTATGAGGATTTCGGTGTGTCGGTACT
2. 2	2	[hg19]chr2:137785870-137785910	528	TGATATGCCGATTCCAAGCGCAAATGGCAGGAATCCCTGTTACTGTTAAAACTGGGTGTGGATTTCGGTGTGTCGGTACT
2. 2	2	[hg19]chr2:137785996-137786036	529	TGATATGCCGATTCCAAGCGGTCACTTAAAGGGAAATTTCATTGTTGCTCCAGAATGTAGGATTTCGGTGTGTCGGTACT
2. 2	2	[hg19]chr2:137786046-137786086	530	TGATATGCCGATTCCAAGCGATCTTTGCCATACTATAGGCAACACATTTAGGAAATGAGAGATTTCGGTGTGTCGGTACT
2. 2	2	[hg19]chr2:137786132-137786172	531	TGATATGCCGATTCCAAGCGCCATGTTCCAGTTACTGTGCGAGGCACTGGGGTTACAGGGGATTTCGGTGTGTCGGTACT
2. 2	2	[hg19]chr2:137786261-137786301	532	TGATATGCCGATTCCAAGCGGAAAGAGCCCAGCATGCTGTGGACGCTCAAGGTGGGCAACGATTTCGGTGTGTCGGTACT
2. 2	2	[hg19]chr2:137786313-137786353	533	TGATATGCCGATTCCAAGCGTGGGATGCTGGAGGTTTCCCAGAGGCAATCGTTTCTAAGCGATTTCGGTGTGTCGGTACT
2. 2	2	[hg19]chr2:137786367-137786407	534	TGATATGCCGATTCCAAGCGAGGTAGGAACTAGTCAGGTAAATGATTCTTTGATTCTTTCGATTTCGGTGTGTCGGTACT
2. 2	2	[hg19]chr2:137786482-137786522	535	TGATATGCCGATTCCAAGCGCCTATAAATGTTTCATATCCCTCCAAGCAAAGAAAACCCCGATTTCGGTGTGTCGGTACT
2. 2	2	[hg19]chr2:137786680-137786720	536	TGATATGCCGATTCCAAGCGGCTCTGTTGCCCATGCTAGAGTTTAGTGGCATGATCTCGGGATTTCGGTGTGTCGGTACT
2. 2	2	[hg19]chr2:137786786-137786826	537	TGATATGCCGATTCCAAGCGCTACAGGCACCTGCCAACATGCCAGGCCAATTTTTGTATTGATTTCGGTGTGTCGGTACT
2. 2	2	[hg19]chr2:137786873-137786913	538	TGATATGCCGATTCCAAGCGTCCTGACCTCAAGTGATTTGGCCACTTCAGCCTCCCAAAGGATTTCGGTGTGTCGGTACT
2. 2	2	[hg19]chr2:137786926-137786966	539	TGATATGCCGATTCCAAGCGGGCACCATGCCAAGCCTGTAAGCATTGTTCTAATGGGTAAGATTTCGGTGTGTCGGTACT
2. 2	2	[hg19]chr2:137787097-137787137	540	TGATATGCCGATTCCAAGCGCATACTTGTCATAATATAGCAAAGTCTGCATCTCCTGAGGGATTTCGGTGTGTCGGTACT
2. 2	2	[hg19]chr2:137787263-137787303	541	TGATATGCCGATTCCAAGCGGAGGTAGTTCATTGCGGGATTTCTCAGAGCTGTCAGGGTGGATTTCGGTGTGTCGGTACT
2. 2	2	[hg19]chr2:137787319-137787359	542	TGATATGCCGATTCCAAGCGATCTACAAGAGAGGAGGTATATCATTATGCCGTGATTTCCGATTTCGGTGTGTCGGTACT
2. 2	2	[hg19]chr2:137787394-137787434	543	TGATATGCCGATTCCAAGCGGCACCTGATAGCACTAGTGTTCCACGGAGCATAGCCTTGGGATTTCGGTGTGTCGGTACT
2. 2	2	[hg19]chr2:137787453-137787493	544	TGATATGCCGATTCCAAGCGACTCTGAGGAGCTGGTTGCCTGTTGAACAATTATAGGAGCGATTTCGGTGTGTCGGTACT
2. 2	2	[hg19]chr2:137787570-137787610	545	TGATATGCCGATTCCAAGCGCATGGGGTACACGCTGTTATATGAGAAGCAGCTCCTGCCCGATTTCGGTGTGTCGGTACT
2. 2	2	[hg19]chr2:137787652-137787692	546	TGATATGCCGATTCCAAGCGGTGTGGGTTTTGCATGTGTGGGTGCGTGCATGAGTGCATGGATTTCGGTGTGTCGGTACT
2. 2	2	[hg19]chr2:137787747-137787787	547	TGATATGCCGATTCCAAGCGCGTATACAGACAACAAGAGATACTCCAGGAAGGGACATGCGATTTCGGTGTGTCGGTACT
2. 2	2	[hg19]chr2:137787797-137787837	548	TGATATGCCGATTCCAAGCGGAGAAAGGAAAACTCACAGCTCACTGAAAGGCTTAGGAAAGATTTCGGTGTGTCGGTACT
2. 2	2	[hg19]chr2:137787967-137788007	549	TGATATGCCGATTCCAAGCGGCCCAGTAGGCACGAGTTTAGGCTGTGTGTCAGAAAGTTTGATTTCGGTGTGTCGGTACT
2. 2	2	[hg19]chr2:137788063-137788103	550	TGATATGCCGATTCCAAGCGAACGTTGCCAGGTACCAGCTGCCCACAAGGAGAGGCTCAGGATTTCGGTGTGTCGGTACT
2. 2	2	[hg19]chr2:137788195-137788235	551	TGATATGCCGATTCCAAGCGCTTGGATGGAACTGGAGGCCATTACTCCGAAGTTACTCAAGATTTCGGTGTGTCGGTACT
2. 2	2	[hg19]chr2:137788249-137788289	552	TGATATGCCGATTCCAAGCGGTGAGAGCCGCATGTTCTCACTTGGAAGTGGCAGCTAAGCGATTTCGGTGTGTCGGTACT
2. 2	2	[hg19]chr2:137788328-137788368	553	TGATATGCCGATTCCAAGCGCTGGAGACTCAGAAATGGGGAGGATGGAAAGGGATGAGGGGATTTCGGTGTGTCGGTACT
2. 2	2	[hg19]chr2:137788399-137788439	554	TGATATGCCGATTCCAAGCGCTATTTGGGTGATGGGTGCGGTAAAATCCTAGACTTCACCGATTTCGGTGTGTCGGTACT
2. 2	2	[hg19]chr2:137788610-137788650	555	TGATATGCCGATTCCAAGCGAAACTAGAGTGCAATTAGCAGAGGCCAGGTGCAGTAGCTCGATTTCGGTGTGTCGGTACT
2. 2	2	[hg19]chr2:137788896-137788936	556	TGATATGCCGATTCCAAGCGCAGAGTGAGACTCTGTCTCTGAATGGATGAATAAATACATGATTTCGGTGTGTCGGTACT
2. 2	2	[hg19]chr2:137789025-137789065	557	TGATATGCCGATTCCAAGCGTCACACTTTGCCTCAGAGACAGTGTGACAGGGATGGAACCGATTTCGGTGTGTCGGTACT
2. 2	2	[hg19]chr2:137789104-137789144	558	TGATATGCCGATTCCAAGCGGTTCATCGGTACATATCTAGGGACCAGCACAGTACCTAGCGATTTCGGTGTGTCGGTACT
2. 2	2	[hg19]chr2:137789338-137789378	559	TGATATGCCGATTCCAAGCGGCCTCATCACATTCCCTTATCCATGTCTTAAATCACTGGCGATTTCGGTGTGTCGGTACT
2. 2	2	[hg19]chr2:137789419-137789459	560	TGATATGCCGATTCCAAGCGGCTGGGGGTAGGGGATAAGGTTTTGCTCTGTCACCCAGACGATTTCGGTGTGTCGGTACT
2. 2	2	[hg19]chr2:137789526-137789566	561	TGATATGCCGATTCCAAGCGCTCAGCTTCAACTAGCTGGGACTACAGGCATGCTCCAACAGATTTCGGTGTGTCGGTACT
2. 2	2	[hg19]chr2:137789591-137789631	562	TGATATGCCGATTCCAAGCGTGTGGTGACGAGATTTCGCCATGTTACCCAGACTGGTCTCGATTTCGGTGTGTCGGTACT
2. 2	2	[hg19]chr2:137789686-137789726	563	TGATATGCCGATTCCAAGCGCAGGAGTGAGCCACCACACCCAACCCATGGCATGCTTTTCGATTTCGGTGTGTCGGTACT
2. 2	2	[hg19]chr2:137789740-137789780	564	TGATATGCCGATTCCAAGCGGAATCTGAGGTCTCAACACAGCATTCCAAGAACACCCTACGATTTCGGTGTGTCGGTACT
2. 2	2	[hg19]chr2:137789854-137789894	565	TGATATGCCGATTCCAAGCGCTGGTACATAGATGCTTCACTTTGACTTGCCTGTCTCTGCGATTTCGGTGTGTCGGTACT
2. 2	2	[hg19]chr2:137789907-137789947	566	TGATATGCCGATTCCAAGCGCCTCAAAAACAGAGACCCTACCCTGTCTTAGTTATCTCTGGATTTCGGTGTGTCGGTACT
2. 2	2	[hg19]chr2:137789960-137790000	567	TGATATGCCGATTCCAAGCGCCAGTACTGTACCAGACATATAACTGGTTCACATCTGGTGGATTTCGGTGTGTCGGTACT
2. 2	2	[hg19]chr2:137790046-137790086	568	TGATATGCCGATTCCAAGCGGGAACAGGCATCTCCAGCAGATGTTCACCAACAAAACGGGGATTTCGGTGTGTCGGTACT
2. 2	2	[hg19]chr2:137790096-137790136	569	TGATATGCCGATTCCAAGCGTCTCTCCCTCTCTCTCTCAGAATAGCCTCTTGACTACCTTGATTTCGGTGTGTCGGTACT
2. 2	2	[hg19]chr2:137790188-137790228	570	TGATATGCCGATTCCAAGCGAAAGTTCTTGTAGGCAGGCCCTAGTTGGCTTCAAATCCTGGATTTCGGTGTGTCGGTACT
2. 2	2	[hg19]chr2:137790238-137790278	571	TGATATGCCGATTCCAAGCGACCTGAGGTGCTCCTCTATCACATAACTGTATTTCTGAAAGATTTCGGTGTGTCGGTACT
2. 2	2	[hg19]chr2:137790440-137790480	572	TGATATGCCGATTCCAAGCGTGTGCCATCCTTGGGAATGAACCATACTGGATAGCTGGACGATTTCGGTGTGTCGGTACT
2. 2	2	[hg19]chr2:137790731-137790771	573	TGATATGCCGATTCCAAGCGTGTGTCTACATGCCAGCCAGGTGGTTCTGCTGATACTGGCGATTTCGGTGTGTCGGTACT
2. 2	2	[hg19]chr2:137790895-137790935	574	TGATATGCCGATTCCAAGCGCATCTTCCAGCAGGCTAGCTCAGGCCGGTTCAGGTGGCAGGATTTCGGTGTGTCGGTACT
2. 2	2	[hg19]chr2:137790948-137790988	575	TGATATGCCGATTCCAAGCGACACAGTGAGCAGAAGTGCACAAGTCTCTTGAATCCTCTCGATTTCGGTGTGTCGGTACT
2. 2	2	[hg19]chr2:137791045-137791085	576	TGATATGCCGATTCCAAGCGCAGCCCAGTTTCAGGGGATGGAGAAGTAGACTCCACTTCCGATTTCGGTGTGTCGGTACT
2. 2	2	[hg19]chr2:137791110-137791150	577	TGATATGCCGATTCCAAGCGTGCAAAGAGAGTAGATACAGGGAGGGTTGACTACTTGGAGGATTTCGGTGTGTCGGTACT
2. 2	2	[hg19]chr2:137791215-137791255	578	TGATATGCCGATTCCAAGCGCTCTGTCCCCAGACCTGGAGCGCAGTGGCACAATCTCGGCGATTTCGGTGTGTCGGTACT
2. 2	2	[hg19]chr2:137791496-137791536	579	TGATATGCCGATTCCAAGCGGCTATCCCTCCCCCAATCCCCCTACCCCACAACAGGCCCCGATTTCGGTGTGTCGGTACT
2. 2	2	[hg19]chr2:137791546-137791586	580	TGATATGCCGATTCCAAGCGGTTCCACCTCCCGCCCCCCATGTCCAAGTGTTCTCATTGTGATTTCGGTGTGTCGGTACT
2. 2	2	[hg19]chr2:137791742-137791782	581	TGATATGCCGATTCCAAGCGCCACATTTTCTTAAGCCAGCCTATCATTGATGGTGCTGGGGATTTCGGTGTGTCGGTACT
2. 2	2	[hg19]chr2:137791813-137791853	582	TGATATGCCGATTCCAAGCGACTGGATCCCTTCCTTACACCTTACGCTAATTTTTGTATTGATTTCGGTGTGTCGGTACT
2. 2	2	[hg19]chr2:137791864-137791904	583	TGATATGCCGATTCCAAGCGCGGGGTTTCACCATGTCAGTCAGGATGCTCTCGATCTCTTGATTTCGGTGTGTCGGTACT
2. 2	2	[hg19]chr2:137792057-137792097	584	TGATATGCCGATTCCAAGCGTACATGGGCCGAAGTGGTTTGCTGCACTTATTAACCCGTCGATTTCGGTGTGTCGGTACT
2. 2	2	[hg19]chr2:137792142-137792182	585	TGATATGCCGATTCCAAGCGTCTCCCTTCCCTTGCCCCCAACCCCACCAACAGGCCCCTGGATTTCGGTGTGTCGGTACT
2. 2	2	[hg19]chr2:137792240-137792280	586	TGATATGCCGATTCCAAGCGGAGTGAGAACATGCCGTGTTTGGTTTCTGTTCCTGTGTTCGATTTCGGTGTGTCGGTACT
2. 2	2	[hg19]chr2:137792391-137792431	587	TGATATGCCGATTCCAAGCGTCTTTGTCCAGTCTATAATTGATGGGCGTTTGGGTTGGTTGATTTCGGTGTGTCGGTACT
2. 2	2	[hg19]chr2:137792578-137792618	588	TGATATGCCGATTCCAAGCGCCGCCACACTGTCTTCCACAATGGTTCTTTCTTAAAAGAGGATTTCGGTGTGTCGGTACT
2. 2	2	[hg19]chr2:137792637-137792677	589	TGATATGCCGATTCCAAGCGGTTGTCTAGGAAGAATGAGCTCCAGAACTCTGAGGCCCTGGATTTCGGTGTGTCGGTACT
2. 2	2	[hg19]chr2:137792687-137792727	590	TGATATGCCGATTCCAAGCGGTCTCAGAAGTCTGTGAACTTTGAACTTTATCGTTTCCCTGATTTCGGTGTGTCGGTACT
2. 2	2	[hg19]chr2:137792757-137792797	591	TGATATGCCGATTCCAAGCGAGGCCATCTTTGTTATCTTTGCTGTCGATGTACCTACTTCGATTTCGGTGTGTCGGTACT
2. 2	2	[hg19]chr2:137792836-137792876	592	TGATATGCCGATTCCAAGCGACTTGACTAGAAACCAATTGACCTACATCTGTTAGGGACGGATTTCGGTGTGTCGGTACT
2. 2	2	[hg19]chr2:137792911-137792951	593	TGATATGCCGATTCCAAGCGAGGAGCTCTCCTTTTTGCAATGCAGTTTTGCTGCCTAGAAGATTTCGGTGTGTCGGTACT
2. 2	2	[hg19]chr2:137792979-137793019	594	TGATATGCCGATTCCAAGCGTTGTAGAGAGGCATGTTTCTAGATGGCCAGGGTGAGGTTCGATTTCGGTGTGTCGGTACT
2. 2	2	[hg19]chr2:137793081-137793121	595	TGATATGCCGATTCCAAGCGCACTCTTAAGTTTCAAGGGAGTGGAAAGGGATAGTGTTTCGATTTCGGTGTGTCGGTACT
2. 2	2	[hg19]chr2:137793156-137793196	596	TGATATGCCGATTCCAAGCGCCTGAGATCCTACCAACTTGTCTAGGGCTCATGATAGGTGGATTTCGGTGTGTCGGTACT
2. 2	2	[hg19]chr2:137793231-137793271	597	TGATATGCCGATTCCAAGCGGTAGCTCTAAACCCAGGTAGACTGGTGAAAATCCCCAGTGGATTTCGGTGTGTCGGTACT
2. 2	2	[hg19]chr2:137793339-137793379	598	TGATATGCCGATTCCAAGCGCTAATGTCAGGAAAGGGCTTTGATATGCCTCAATGAAGGGGATTTCGGTGTGTCGGTACT
2. 2	2	[hg19]chr2:137793500-137793540	599	TGATATGCCGATTCCAAGCGGCAATAGCTTTGACCTCAGAATTGCTGCAGCAGTAGTTAGGATTTCGGTGTGTCGGTACT
2. 2	2	[hg19]chr2:137793748-137793788	600	TGATATGCCGATTCCAAGCGCTCACTCTTCATATCAAAACATTCCATAGAACTACCTTACGATTTCGGTGTGTCGGTACT
2. 2	2	[hg19]chr2:137793824-137793864	601	TGATATGCCGATTCCAAGCGTGCTTCCTGCTTAATAGCCATATACAAATGTCCACAGAGCGATTTCGGTGTGTCGGTACT
2. 2	2	[hg19]chr2:137793889-137793929	602	TGATATGCCGATTCCAAGCGATCTTTTCGTTACATCTTTGTTTTATGTCACCAACATGGCGATTTCGGTGTGTCGGTACT
2. 2	2	[hg19]chr2:137794158-137794198	603	TGATATGCCGATTCCAAGCGAAGGCTGTTTTCCAATACCTCTATTACTGTACAGTGCCTGGATTTCGGTGTGTCGGTACT
2. 2	2	[hg19]chr2:137794229-137794269	604	TGATATGCCGATTCCAAGCGGTGCACATTCTTTTCCCAGAGGGACTTAGCCAAGTAGGGGGATTTCGGTGTGTCGGTACT
2. 2	2	[hg19]chr2:137794372-137794412	605	TGATATGCCGATTCCAAGCGCTGGAGTTCTTGTCTGTCCGCACAGTGGCTGGGCTGAACCGATTTCGGTGTGTCGGTACT
2. 2	2	[hg19]chr2:137794494-137794534	606	TGATATGCCGATTCCAAGCGCCTTGCTCACATCACCCCCCTTCTCTCTTCCTTCTCTGAGGATTTCGGTGTGTCGGTACT
2. 2	2	[hg19]chr2:137794595-137794635	607	TGATATGCCGATTCCAAGCGTCTGACTCAGTGTTCCTAAAGCCTTTGTACATTGGTTAGCGATTTCGGTGTGTCGGTACT
2. 2	2	[hg19]chr2:137794690-137794730	608	TGATATGCCGATTCCAAGCGCCCCTAAGGGATTCCAAGCAATCTGAGGGCAGAGATGATAGATTTCGGTGTGTCGGTACT
2. 2	2	[hg19]chr2:137794766-137794806	609	TGATATGCCGATTCCAAGCGCTGACATCTACATTTTCTACATAGCAGTTACATAACCCTGGATTTCGGTGTGTCGGTACT
2. 2	2	[hg19]chr2:137794820-137794860	610	TGATATGCCGATTCCAAGCGTACATATGTGAGTACTGCAAATAGTACTATTCCAACTCTGGATTTCGGTGTGTCGGTACT
2. 2	2	[hg19]chr2:137794898-137794938	611	TGATATGCCGATTCCAAGCGAATGGACACTAGATTCTTAGCTTAGACTAATGAAGAGCTGGATTTCGGTGTGTCGGTACT
2. 2	2	[hg19]chr2:137794997-137795037	612	TGATATGCCGATTCCAAGCGCACACACGCACATAGAGAAGGCATGTTGTGAATACTGTACGATTTCGGTGTGTCGGTACT
2. 2	2	[hg19]chr2:137795081-137795121	613	TGATATGCCGATTCCAAGCGCCATGTAAATGCAGTCCGCTGTTATCATTTTTCACACTTCGATTTCGGTGTGTCGGTACT
2. 2	2	[hg19]chr2:137795151-137795191	614	TGATATGCCGATTCCAAGCGCCCAACAGGTCTTGATTTGACAGGTGGGGAATTGCAGAGGGATTTCGGTGTGTCGGTACT
2. 2	2	[hg19]chr2:137795308-137795348	615	TGATATGCCGATTCCAAGCGCTCACATTTTCAACTGTGTGATAAAGTAGCATAAACAGTGGATTTCGGTGTGTCGGTACT
2. 2	2	[hg19]chr2:137795360-137795400	616	TGATATGCCGATTCCAAGCGGCTGGATGTCCTATATACAGTATGGAGAAATGATATTAAGGATTTCGGTGTGTCGGTACT
2. 2	2	[hg19]chr2:137795466-137795506	617	TGATATGCCGATTCCAAGCGGGAATCCATGTTGGCCATGTCACCTATGAGAAGGATAATCGATTTCGGTGTGTCGGTACT
2. 2	2	[hg19]chr2:137795686-137795726	618	TGATATGCCGATTCCAAGCGTGGGCCTATGGTGGTAGTTATCACTTGGGAACTTAAGGGCGATTTCGGTGTGTCGGTACT
2. 2	2	[hg19]chr2:137795768-137795808	619	TGATATGCCGATTCCAAGCGGTTTCATGGTTTTTGACGTTCTAGGAGTGGAAAGAGACTGGATTTCGGTGTGTCGGTACT
2. 2	2	[hg19]chr2:137795857-137795897	620	TGATATGCCGATTCCAAGCGCTTCTTCATTCAAAATCACCACAGAGAAGGGGTTGAAAGCGATTTCGGTGTGTCGGTACT
2. 2	2	[hg19]chr2:137795931-137795971	621	TGATATGCCGATTCCAAGCGGAGCCATTTCTCTGTGATGGGCAGCAGGTCTTCACTGACCGATTTCGGTGTGTCGGTACT
2. 2	2	[hg19]chr2:137795999-137796039	622	TGATATGCCGATTCCAAGCGGCCCGGCATCCCTTTGGAAAAGAGCTGCCACTGCCCTTGGGATTTCGGTGTGTCGGTACT
2. 2	2	[hg19]chr2:137796069-137796109	623	TGATATGCCGATTCCAAGCGTCCAAAGTCCCTTAGTCTTAGACTAGACGGAACAGCTGGGGATTTCGGTGTGTCGGTACT
2. 2	2	[hg19]chr2:137796136-137796176	624	TGATATGCCGATTCCAAGCGGGAGGAAGTTGGATCATTTCTAAGTTGTGTTTCTGTGGGGGATTTCGGTGTGTCGGTACT
2. 2	2	[hg19]chr2:137796255-137796295	625	TGATATGCCGATTCCAAGCGGAGATGGCCTTGCAGAAAAGGGTCAAGGAGGCAGGGTTGCGATTTCGGTGTGTCGGTACT
2. 2	2	[hg19]chr2:137796321-137796361	626	TGATATGCCGATTCCAAGCGCACCTTGGCTCTGCATAGCAGGCTATAGTGGGGAGCTGGCGATTTCGGTGTGTCGGTACT
2. 2	2	[hg19]chr2:137796431-137796471	627	TGATATGCCGATTCCAAGCGATATGCTGAGAGTCACCCACCTAGAAAGTGGAGCAGCCACGATTTCGGTGTGTCGGTACT
2. 2	2	[hg19]chr2:137796521-137796561	628	TGATATGCCGATTCCAAGCGGGGACTGAGCAAGATAAAGTGGAATTTTATGAATTAGCACGATTTCGGTGTGTCGGTACT
2. 2	2	[hg19]chr2:137796649-137796689	629	TGATATGCCGATTCCAAGCGACATTACTCTGTGCAGCCAGAAGTTGAACTTGGCCTGCTGGATTTCGGTGTGTCGGTACT
2. 2	2	[hg19]chr2:137796758-137796798	630	TGATATGCCGATTCCAAGCGTGGGTTTCAAGCTCTTGGATCACTGTCCTGAATCTTCCCCGATTTCGGTGTGTCGGTACT
2. 2	2	[hg19]chr2:137796828-137796868	631	TGATATGCCGATTCCAAGCGGTGGCTTCTCTGTAGAATGAAAAGTCACCCATTTCCAGGGGATTTCGGTGTGTCGGTACT
2. 2	2	[hg19]chr2:137796907-137796947	632	TGATATGCCGATTCCAAGCGTAGTGGTTCTCTGCTATGGTGATTTTGCTCCCCAAGGGGCGATTTCGGTGTGTCGGTACT
2. 2	2	[hg19]chr2:137796970-137797010	633	TGATATGCCGATTCCAAGCGTTTGATTGCCATAAGCGGAGAGGGGGTTGGTGATACTGCCGATTTCGGTGTGTCGGTACT
2. 2	2	[hg19]chr2:137797020-137797060	634	TGATATGCCGATTCCAAGCGTTGAGGCCAAGGTTGTTGCTAAACATCCTGCAATGCACAGGATTTCGGTGTGTCGGTACT
2. 2	2	[hg19]chr2:137797177-137797217	635	TGATATGCCGATTCCAAGCGTCAGGTCCCTCCATGTGTTAGGAGCGTCCATACTTGTCTCGATTTCGGTGTGTCGGTACT
2. 2	2	[hg19]chr2:137797258-137797298	636	TGATATGCCGATTCCAAGCGGCAAACAGTGTCCTGCTGAAGGTCACACAGTGCTGAATGGGATTTCGGTGTGTCGGTACT
2. 2	2	[hg19]chr2:137797324-137797364	637	TGATATGCCGATTCCAAGCGGTATAGCTCTGAAGCACTTTCTACAAACTTGCTTCCCCCCGATTTCGGTGTGTCGGTACT
2. 2	2	[hg19]chr2:137797484-137797524	638	TGATATGCCGATTCCAAGCGTCTGTCCACATGCTGTGCCCAGCTAGTCAGAGGGTGTTGGGATTTCGGTGTGTCGGTACT
2. 2	2	[hg19]chr2:137797537-137797577	639	TGATATGCCGATTCCAAGCGGCTGACTGCTTCTATGGAACCTCTGCTCCTTCCCCACTGCGATTTCGGTGTGTCGGTACT
2. 2	2	[hg19]chr2:137797629-137797669	640	TGATATGCCGATTCCAAGCGCACCCCCACAGTACAGCAAAAGGTTTGGCAGCACTGTGAGGATTTCGGTGTGTCGGTACT
2. 2	2	[hg19]chr2:137797796-137797836	641	TGATATGCCGATTCCAAGCGGTGTTCCGGTAGAAAGGTGGACAGGAGGTGTGGGATGGCCGATTTCGGTGTGTCGGTACT
2. 2	2	[hg19]chr2:137797882-137797922	642	TGATATGCCGATTCCAAGCGCTCTAGGTGGAAGCTAGAGGAAACTAGCCCAAGAGGTAGCGATTTCGGTGTGTCGGTACT
2. 2	2	[hg19]chr2:137797987-137798027	643	TGATATGCCGATTCCAAGCGGGAGTCTCCCTCAGTTGCCCAGTCTGGAGTGCAATGGCGCGATTTCGGTGTGTCGGTACT
2. 2	2	[hg19]chr2:137798235-137798275	644	TGATATGCCGATTCCAAGCGTTACAGGAATGAGCCACCGCGCTCAGCAGAGGTAGCTATAGATTTCGGTGTGTCGGTACT
2. 2	2	[hg19]chr2:137798294-137798334	645	TGATATGCCGATTCCAAGCGGATCTCACACTCAGTGTACCCCATGGCTTATGTGGTCAGCGATTTCGGTGTGTCGGTACT
2. 2	2	[hg19]chr2:137798348-137798388	646	TGATATGCCGATTCCAAGCGGAGGGACTCTTACTGAGCCTACATCTGTCTTGAACAGAATGATTTCGGTGTGTCGGTACT
2. 2	2	[hg19]chr2:137798443-137798483	647	TGATATGCCGATTCCAAGCGCCCCAAAGTGGTATAAGCTTTGATAATGTGTTTCATCAGGGATTTCGGTGTGTCGGTACT
2. 2	2	[hg19]chr2:137798535-137798575	648	TGATATGCCGATTCCAAGCGAGAGTTCTAATGGCATGTTACAGTAAGTTGGTGCCAAGGGGATTTCGGTGTGTCGGTACT
2. 2	2	[hg19]chr2:137798630-137798670	649	TGATATGCCGATTCCAAGCGTGATTTTTGGAGAACAAGGATATAACAGGGTACAGCTCACGATTTCGGTGTGTCGGTACT
2. 2	2	[hg19]chr2:137798716-137798756	650	TGATATGCCGATTCCAAGCGTGTTGTGTGTTTAATCAATTTTTATGTGGTCTCTGCGTGGGATTTCGGTGTGTCGGTACT
2. 2	2	[hg19]chr2:137798776-137798816	651	TGATATGCCGATTCCAAGCGGACTGTAGGATATCAGTACTTTCCTGTTTGTATTCAAGGGGATTTCGGTGTGTCGGTACT
2. 2	2	[hg19]chr2:137798858-137798898	652	TGATATGCCGATTCCAAGCGGTCTCCTTGAGGTTGTTGATGATGGGATGAGCATAAGGGGGATTTCGGTGTGTCGGTACT
2. 2	2	[hg19]chr2:137798908-137798948	653	TGATATGCCGATTCCAAGCGCAGTAATTTTGGTCATTGAGGTGATACATATTAGATGTGGGATTTCGGTGTGTCGGTACT
2. 2	2	[hg19]chr2:137799018-137799058	654	TGATATGCCGATTCCAAGCGTAATATGAATGTATGTGCCCACAGAAGAATGTATACATGCGATTTCGGTGTGTCGGTACT
2. 2	2	[hg19]chr2:137799138-137799178	655	TGATATGCCGATTCCAAGCGACTAACAAAAACTACATCGTACGTAAGAAACAGAATTGGCGATTTCGGTGTGTCGGTACT
2. 2	2	[hg19]chr2:137799302-137799342	656	TGATATGCCGATTCCAAGCGACTGGATTCATGTAATGTTCTTGGCATAGCACACAGAGTCGATTTCGGTGTGTCGGTACT
2. 2	2	[hg19]chr2:137799418-137799458	657	TGATATGCCGATTCCAAGCGCATGTCATATCCTGAAGTAAAACCCCAGCACAGCACAAGGGATTTCGGTGTGTCGGTACT
2. 2	2	[hg19]chr2:137799487-137799527	658	TGATATGCCGATTCCAAGCGCTTAGAGAGCATGTCCTGTAGGTAGGGCCTTTTCACGGTCGATTTCGGTGTGTCGGTACT
2. 2	2	[hg19]chr2:137799587-137799627	659	TGATATGCCGATTCCAAGCGGCCTTGTCACTCTTCTATGGGATCTGATCTCATGTCTCAGGATTTCGGTGTGTCGGTACT
2. 2	2	[hg19]chr2:137799640-137799680	660	TGATATGCCGATTCCAAGCGGCTCTGCTGATACCCCTGAAATATTCTGATTTCTGCCCTGGATTTCGGTGTGTCGGTACT
2. 2	2	[hg19]chr2:137799700-137799740	661	TGATATGCCGATTCCAAGCGTCCTTGTGAACATGTGGCAGATCTCGGACTTTTACTGATGGATTTCGGTGTGTCGGTACT
2. 2	2	[hg19]chr2:137799774-137799814	662	TGATATGCCGATTCCAAGCGCTGTAAAGGACATAAGTGCTAGGCTTTGGATGGGAAATTGGATTTCGGTGTGTCGGTACT
2. 2	2	[hg19]chr2:137799913-137799953	663	TGATATGCCGATTCCAAGCGTACCTCATCTAACCTAACAATAAGAAAGTATCATGCATGCGATTTCGGTGTGTCGGTACT
2. 2	2	[hg19]chr2:137799981-137800021	664	TGATATGCCGATTCCAAGCGCCTCCAGGAAACAGTTACACAGGGAAAGAAGTTTGTGACCGATTTCGGTGTGTCGGTACT
2. 2	2	[hg19]chr2:137800043-137800083	665	TGATATGCCGATTCCAAGCGCTTGAGGATTCACATTATGTATTAAAAGCCTGGAGGAGTCGATTTCGGTGTGTCGGTACT
2. 2	2	[hg19]chr2:137800152-137800192	666	TGATATGCCGATTCCAAGCGCCTCCTTTCTTACTAAACTCAGAGGGTACAGTGGTTCCACGATTTCGGTGTGTCGGTACT
2. 2	2	[hg19]chr2:137800260-137800300	667	TGATATGCCGATTCCAAGCGTCCAGGAAAGGCAGGGGACAGCATAGTACTCGCTTGTCCCGATTTCGGTGTGTCGGTACT
2. 2	2	[hg19]chr2:137800336-137800376	668	TGATATGCCGATTCCAAGCGGCCTGAGCTAACATTGACCCTAACAAGTGATTAATGAGCCGATTTCGGTGTGTCGGTACT
2. 2	2	[hg19]chr2:137800522-137800562	669	TGATATGCCGATTCCAAGCGGGCTGCAGGCCATTGCTGTGTGCTCGCCCAGCTTGGAAAGGATTTCGGTGTGTCGGTACT
2. 2	2	[hg19]chr2:137800597-137800637	670	TGATATGCCGATTCCAAGCGGCGAAGGTTTGCATGTCCCATGGGTCTGTCAGCCCCTGGGGATTTCGGTGTGTCGGTACT
2. 2	2	[hg19]chr2:137800713-137800753	671	TGATATGCCGATTCCAAGCGGTGGGTATTCCTCTCAGCCAAACAAATTAGATGTGCAAGGGATTTCGGTGTGTCGGTACT
2. 2	2	[hg19]chr2:137800791-137800831	672	TGATATGCCGATTCCAAGCGGAGCCCTTCCTACCGCCAGGGTCCCCAATTATTTCCTCTGGATTTCGGTGTGTCGGTACT
2. 2	2	[hg19]chr2:137800901-137800941	673	TGATATGCCGATTCCAAGCGAGGCTGGCTGGAGACTCTCTCTAGAGCTTCTGCACCATGCGATTTCGGTGTGTCGGTACT
2. 2	2	[hg19]chr2:137801015-137801055	674	TGATATGCCGATTCCAAGCGGCCTGGTCACCCTAGGCAGCCATTCGTTCTCTGGGGAAGCGATTTCGGTGTGTCGGTACT
2. 2	2	[hg19]chr2:137801160-137801200	675	TGATATGCCGATTCCAAGCGTGAGGCAGGAGGTGTGTGGCAGAAGCAGAGACTCCTTACCGATTTCGGTGTGTCGGTACT
2. 2	2	[hg19]chr2:137801229-137801269	676	TGATATGCCGATTCCAAGCGGGCCTAGGAAGCTTGCACACAAACCCCAGAGGCTTGTTGGGATTTCGGTGTGTCGGTACT
2. 2	2	[hg19]chr2:137801316-137801356	677	TGATATGCCGATTCCAAGCGGCATGGGCCACTGATGACCTGTTTAAAAGGGGCAAGGGGGGATTTCGGTGTGTCGGTACT
2. 2	2	[hg19]chr2:137801467-137801507	678	TGATATGCCGATTCCAAGCGCACACATCTCTCCCATCCTTTAACCCCCACACTGAAGGTGGATTTCGGTGTGTCGGTACT
2. 2	2	[hg19]chr2:137801548-137801588	679	TGATATGCCGATTCCAAGCGAATCTCACTCCACGCTCCTCTAGGGTGTGAGCATGAAGACGATTTCGGTGTGTCGGTACT
2. 2	2	[hg19]chr2:137801617-137801657	680	TGATATGCCGATTCCAAGCGCGGGAACCTGTATCCTGACAGCTTTCTCGCTGCTTCTGGGGATTTCGGTGTGTCGGTACT
2. 2	2	[hg19]chr2:137801667-137801707	681	TGATATGCCGATTCCAAGCGGCTTCTCCTCCTTCCTCTTCAGGCAGAGGAGTGGTCCACAGATTTCGGTGTGTCGGTACT
2. 2	2	[hg19]chr2:137801726-137801766	682	TGATATGCCGATTCCAAGCGGCTGCTCCTGGCTCACTTCTTCTTAGATCTATTTTCCTGGGATTTCGGTGTGTCGGTACT
2. 2	2	[hg19]chr2:137801834-137801874	683	TGATATGCCGATTCCAAGCGGCCAATTTTTCTGAAGATATCCAGGGAATTTTAGGCATCCGATTTCGGTGTGTCGGTACT
2. 2	2	[hg19]chr2:137801906-137801946	684	TGATATGCCGATTCCAAGCGGGCTGCTTTGAGGACTGCATGACATGTTTGCTGTAAAGTGGATTTCGGTGTGTCGGTACT
2. 2	2	[hg19]chr2:137801958-137801998	685	TGATATGCCGATTCCAAGCGCTGGGTGTATTGATGCTGCGGTTACTATGATGAACCTGTGGATTTCGGTGTGTCGGTACT
2. 2	2	[hg19]chr2:137802065-137802105	686	TGATATGCCGATTCCAAGCGTGGGGGATATGTCCCAGGACCTCCAGTAGACACTTGAAACGATTTCGGTGTGTCGGTACT
2. 2	2	[hg19]chr2:137802247-137802287	687	TGATATGCCGATTCCAAGCGCTGTGTGAAAGTGGTCCCTCTTTTTCTCTCTCTCAGAATGGATTTCGGTGTGTCGGTACT
2. 2	2	[hg19]chr2:137802381-137802421	688	TGATATGCCGATTCCAAGCGGGCGTAGGCATTGTGACATAGTGTTAGGCTGCCACTGACCGATTTCGGTGTGTCGGTACT
2. 2	2	[hg19]chr2:137802431-137802471	689	TGATATGCCGATTCCAAGCGCTGAATCCATGTCACTATTCTGTACTTGCAGCAAGTGGCTGATTTCGGTGTGTCGGTACT
2. 2	2	[hg19]chr2:137802487-137802527	690	TGATATGCCGATTCCAAGCGAGGGGATCCCTTGTTGAAGTCTTCCTTATGGGCTTAATGCGATTTCGGTGTGTCGGTACT
2. 2	2	[hg19]chr2:137802595-137802635	691	TGATATGCCGATTCCAAGCGGGCCTTTTCCAACTCAGTACTTATGTACTGTGGCTGTAACGATTTCGGTGTGTCGGTACT
2. 2	2	[hg19]chr2:137802650-137802690	692	TGATATGCCGATTCCAAGCGTGCAACAGCAAAACTAGGATGAATTTCTTTTTCCTTCTTCGATTTCGGTGTGTCGGTACT
2. 2	2	[hg19]chr2:137802700-137802740	693	TGATATGCCGATTCCAAGCGAGGTAGAAGATTCATTCAGATGGTAGATCTTAATAACCTCGATTTCGGTGTGTCGGTACT
2. 2	2	[hg19]chr2:137802806-137802846	694	TGATATGCCGATTCCAAGCGACACTTTATGACTCCTCTTTGGTGTATCTGAATTGCCAGCGATTTCGGTGTGTCGGTACT
2. 2	2	[hg19]chr2:137802932-137802972	695	TGATATGCCGATTCCAAGCGGTAACCCAGAGGGCTGCTAAGTGACTAGTGGAGAGGCAGCGATTTCGGTGTGTCGGTACT
2. 2	2	[hg19]chr2:137802983-137803023	696	TGATATGCCGATTCCAAGCGGGATACACCTGACAAAGAAAGGATTCACATCCCCAGGCAGGATTTCGGTGTGTCGGTACT
2. 2	2	[hg19]chr2:137803085-137803125	697	TGATATGCCGATTCCAAGCGCTGGAATTTTCCATTTAGTATTTGGGAACTGCAGTTGACCGATTTCGGTGTGTCGGTACT
2. 2	2	[hg19]chr2:137803148-137803188	698	TGATATGCCGATTCCAAGCGGTGAAGCCACAGATAAATAGGAACTACTGTAGTAAGCTGGGATTTCGGTGTGTCGGTACT
2. 2	2	[hg19]chr2:137803251-137803291	699	TGATATGCCGATTCCAAGCGTACTTGTTGAGTGAGATTCCTGCATCATTCTCATTAGAGCGATTTCGGTGTGTCGGTACT
2. 2	2	[hg19]chr2:137803340-137803380	700	TGATATGCCGATTCCAAGCGTACCATGCTAGCCTTGAGAAGACTGGGTACCCCATTGCTGGATTTCGGTGTGTCGGTACT
2. 3	2	[hg19]chr2:158286571-158286611	1	GTCACACTTAATAAGCAGCGGGAACATGTGGTGTGAGTATGTGTGTTTCAGGGTGGGGAGAGGGTACATTGTTAGCGTCC
2. 3	2	[hg19]chr2:158286659-158286699	2	CGCATTAGTTTATACAAAGCACAGGTGGCTTGTCACATAAGAGGAAAAACTCAGCCCTTCGTTAGCCAGATTATGACCAA
2. 3	2	[hg19]chr2:158286745-158286785	3	GTCACACTTAATAAGCAGCGTTGGATCAGTTCTTCCCAGTTTAAAGAGAATGTGTGCCAGAGGGTACATTGTTAGCGTCC
2. 3	2	[hg19]chr2:158286823-158286863	4	CGCATTAGTTTATACAAAGCGGCCATCCTTCCCACACAGACGTTTGGGCTATTGATGTCCGTTAGCCAGATTATGACCAA
2. 3	2	[hg19]chr2:158286933-158286973	5	GTCACACTTAATAAGCAGCGTGTACCCCACTCTAAAGCTCCGGTGCACTGCCTCACTCCGAGGGTACATTGTTAGCGTCC
2. 3	2	[hg19]chr2:158287040-158287080	6	CGCATTAGTTTATACAAAGCGAAGCCCCACGGGAACTAGACAGATAGTTACGTTAGCAGGGTTAGCCAGATTATGACCAA
2. 3	2	[hg19]chr2:158287129-158287169	7	GTCACACTTAATAAGCAGCGCTGTGCTCACACCATTGATATTTGCAAGGACATCACCTGGAGGGTACATTGTTAGCGTCC
2. 3	2	[hg19]chr2:158287263-158287303	8	CGCATTAGTTTATACAAAGCAGGAGCCAAGAAAACTCAAAGCAACAAATACATCCTGACCGTTAGCCAGATTATGACCAA
2. 3	2	[hg19]chr2:158287428-158287468	9	GTCACACTTAATAAGCAGCGGTGAACATTTCCGAGGAGCAGGCATTCTGATTCTGGGGCCAGGGTACATTGTTAGCGTCC
2. 3	2	[hg19]chr2:158287562-158287602	10	CGCATTAGTTTATACAAAGCGCAGTATAATAGGTAAGTTCAAAGGACAAAGGATTTCCACGTTAGCCAGATTATGACCAA
2. 3	2	[hg19]chr2:158287638-158287678	11	GTCACACTTAATAAGCAGCGCCAGACAATCTGTAGCCAACTCCATTCATAAAGACATCTGAGGGTACATTGTTAGCGTCC
2. 3	2	[hg19]chr2:158287692-158287732	12	CGCATTAGTTTATACAAAGCGTGAAATGAGAGTGGCTCAAGATTTTATATTTTCAAGCCCGTTAGCCAGATTATGACCAA
2. 3	2	[hg19]chr2:158287807-158287847	13	GTCACACTTAATAAGCAGCGTGGCCAAGTGCAATGAGAAAAATCCCTAAGTGGTTCTCCCAGGGTACATTGTTAGCGTCC
2. 3	2	[hg19]chr2:158287866-158287906	14	CGCATTAGTTTATACAAAGCAGGAGTATGAAATTGTACACATGCAGCAAGGAGACATGCCGTTAGCCAGATTATGACCAA
2. 3	2	[hg19]chr2:158287918-158287958	15	GTCACACTTAATAAGCAGCGTTTAAATCAGAGTTCTGCACATAATGACAATCTGCCCTGCAGGGTACATTGTTAGCGTCC
2. 3	2	[hg19]chr2:158288000-158288040	16	CGCATTAGTTTATACAAAGCCTGAGCACCCTCTGGTATGCCTGTCCTGAATCCTCACCGGGTTAGCCAGATTATGACCAA
2. 3	2	[hg19]chr2:158288088-158288128	17	GTCACACTTAATAAGCAGCGCCTCAATTAGGCACAAGTAGTTTGGTGGTGGTGGGTTTTTAGGGTACATTGTTAGCGTCC
2. 3	2	[hg19]chr2:158288149-158288189	18	CGCATTAGTTTATACAAAGCCACTGAATAAATGTTTGCTAGATATAGTGTCCCAATGACCGTTAGCCAGATTATGACCAA
2. 3	2	[hg19]chr2:158288242-158288282	19	GTCACACTTAATAAGCAGCGCCACTTAGAAGCAAAATCAGTGTTCTGAGTAGAGTACGTCAGGGTACATTGTTAGCGTCC
2. 3	2	[hg19]chr2:158288377-158288417	20	CGCATTAGTTTATACAAAGCTCCCTGAGGCATCACAAGTCAGCCACATGCAAGCAACTTCGTTAGCCAGATTATGACCAA
2. 3	2	[hg19]chr2:158288464-158288504	21	GTCACACTTAATAAGCAGCGAAGGCACTTAGAATCCCCATATCTTAAAGGTAGAAGGGACAGGGTACATTGTTAGCGTCC
2. 3	2	[hg19]chr2:158288560-158288600	22	CGCATTAGTTTATACAAAGCCCTGCCAGGGGTCTTCTCAGTATAGCCTAGACCCTTCTGGGTTAGCCAGATTATGACCAA
2. 3	2	[hg19]chr2:158288684-158288724	23	GTCACACTTAATAAGCAGCGCTCATTAGCAGTGAGACTCTACCCTCCATTCCCAGAGATCAGGGTACATTGTTAGCGTCC
2. 3	2	[hg19]chr2:158288736-158288776	24	CGCATTAGTTTATACAAAGCGTGCAGTAGAAACATGTTGATTTATGTAGCTGGCACCTCCGTTAGCCAGATTATGACCAA
2. 3	2	[hg19]chr2:158288862-158288902	25	GTCACACTTAATAAGCAGCGGCTTTTTTCTCTTACCCAGTCTTCTAGCTCCCATTAAGGGAGGGTACATTGTTAGCGTCC
2. 3	2	[hg19]chr2:158288933-158288973	26	CGCATTAGTTTATACAAAGCAGAGACACAAAGATCTCATTGTCCTTTCTCATGCCCAGTGGTTAGCCAGATTATGACCAA
2. 3	2	[hg19]chr2:158288985-158289025	27	GTCACACTTAATAAGCAGCGACACCTGTCATTTGTGGATCTTCTATTGGTAAGGCACATCAGGGTACATTGTTAGCGTCC
2. 3	2	[hg19]chr2:158289100-158289140	28	CGCATTAGTTTATACAAAGCGGTGTGCATGAGTCCAAAGTCTGCATTCCTATTGGGCTGCGTTAGCCAGATTATGACCAA
2. 3	2	[hg19]chr2:158289185-158289225	29	GTCACACTTAATAAGCAGCGGGATCTGGTCTCTTCCAAAGTGTCATTCCTCTAGTAGGCCAGGGTACATTGTTAGCGTCC
2. 3	2	[hg19]chr2:158289235-158289275	30	CGCATTAGTTTATACAAAGCCATGTACTCACACTGCATGCACAATATGGGTACATGAGGTGTTAGCCAGATTATGACCAA
2. 3	2	[hg19]chr2:158289291-158289331	31	GTCACACTTAATAAGCAGCGAAAGTTCCCAGAAGCATGTCTCCTATTTGTTAACTGCTGCAGGGTACATTGTTAGCGTCC
2. 3	2	[hg19]chr2:158289390-158289430	32	CGCATTAGTTTATACAAAGCCCAGAGGGAATTTACAGGAGTGTGGGTTCCTGCATCACTGGTTAGCCAGATTATGACCAA
2. 3	2	[hg19]chr2:158289495-158289535	33	GTCACACTTAATAAGCAGCGGGTGTTGTGGCCTGACATAGTTTTGACTCTTGCTCCACGGAGGGTACATTGTTAGCGTCC
2. 3	2	[hg19]chr2:158289555-158289595	34	CGCATTAGTTTATACAAAGCGGGAGAAAAACTTAAGAAAGTAGTGACATTATTATGGCAGGTTAGCCAGATTATGACCAA
2. 3	2	[hg19]chr2:158289614-158289654	35	GTCACACTTAATAAGCAGCGGGTGAGTAGTCGTTTATCCAGTTTTCAGTAGCCACTGCTGAGGGTACATTGTTAGCGTCC
2. 3	2	[hg19]chr2:158289721-158289761	36	CGCATTAGTTTATACAAAGCTAGGGAGTAGTTCATATGACCGGGGAGTAAGAGGGAGCACGTTAGCCAGATTATGACCAA
2. 3	2	[hg19]chr2:158289778-158289818	37	GTCACACTTAATAAGCAGCGTAGATTTCACCAGTTACTGTGGTGAATTACAGATTCCTCCAGGGTACATTGTTAGCGTCC
2. 3	2	[hg19]chr2:158289853-158289893	38	CGCATTAGTTTATACAAAGCGATCCTCTTTTCAAAGTGCCTTCTCTGTCTTCATTGCAGCGTTAGCCAGATTATGACCAA
2. 3	2	[hg19]chr2:158289984-158290024	39	GTCACACTTAATAAGCAGCGGTGGGGCTGATATCACACCAGAGTTTTCTGAAAGCAGCAGAGGGTACATTGTTAGCGTCC
2. 3	2	[hg19]chr2:158290068-158290108	40	CGCATTAGTTTATACAAAGCTATGCAAAACACATCCAAAAGACATGCAAACGTACTATGGGTTAGCCAGATTATGACCAA
2. 3	2	[hg19]chr2:158290143-158290183	41	GTCACACTTAATAAGCAGCGGCACTTAATTGGGTTAGACTTCATTTGACCTACCTCACCCAGGGTACATTGTTAGCGTCC
2. 3	2	[hg19]chr2:158290208-158290248	42	CGCATTAGTTTATACAAAGCGCAGACAGCTAATAAGCAATGAAATTCTTAGGCAATTATGGTTAGCCAGATTATGACCAA
2. 3	2	[hg19]chr2:158290275-158290315	43	GTCACACTTAATAAGCAGCGCCTACAGCATGAGGCAATCTGCAAGTAGAGCCAAATGTTCAGGGTACATTGTTAGCGTCC
2. 3	2	[hg19]chr2:158290385-158290425	44	CGCATTAGTTTATACAAAGCCAATATGAACTCTAGTTGCAAAACATACCAGGAGCTATCCGTTAGCCAGATTATGACCAA
2. 3	2	[hg19]chr2:158290444-158290484	45	GTCACACTTAATAAGCAGCGATACACAGATGTATAGTCTTTCGAGTGTCTCTTGAATGCCAGGGTACATTGTTAGCGTCC
2. 3	2	[hg19]chr2:158290588-158290628	46	CGCATTAGTTTATACAAAGCCTAAGACCTAGCTGATACCAACCTAGCTGATCAGTCTGGGGTTAGCCAGATTATGACCAA
2. 3	2	[hg19]chr2:158290653-158290693	47	GTCACACTTAATAAGCAGCGAGCACAAACTGCTGAGCATATCGCAGAGGTTTTGTTATCAAGGGTACATTGTTAGCGTCC
2. 3	2	[hg19]chr2:158290741-158290781	48	CGCATTAGTTTATACAAAGCCCCCCAAACAGCCACACACTGAATAAAAGTCATAGGCTCCGTTAGCCAGATTATGACCAA
2. 3	2	[hg19]chr2:158290814-158290854	49	GTCACACTTAATAAGCAGCGGCACATAACATGACACTACCGGTGCCACTTTCTTCCTTGGAGGGTACATTGTTAGCGTCC
2. 3	2	[hg19]chr2:158290876-158290916	50	CGCATTAGTTTATACAAAGCGCCCACCTGAATTTCAAATCCAAATGTTTCATTATCCTGCGTTAGCCAGATTATGACCAA
2. 3	2	[hg19]chr2:158291082-158291122	51	GTCACACTTAATAAGCAGCGGTGTGTGTGCGTCTGTGTGTGTGCGTAGAGAGAGAGAGAGAGGGTACATTGTTAGCGTCC
2. 3	2	[hg19]chr2:158291147-158291187	52	CGCATTAGTTTATACAAAGCCAGTCTGGAGAGCTATGTTCCTAAATATTTTGGGAGAGACGTTAGCCAGATTATGACCAA
2. 3	2	[hg19]chr2:158291209-158291249	53	GTCACACTTAATAAGCAGCGCCTTTGAGACCAGGAAAAGTCACTTAAAGAACTTGATCTGAGGGTACATTGTTAGCGTCC
2. 3	2	[hg19]chr2:158291259-158291299	54	CGCATTAGTTTATACAAAGCGCTGAAAAACACAAAAGACATATAGTTATCCCAGGGTCTTGTTAGCCAGATTATGACCAA
2. 3	2	[hg19]chr2:158291406-158291446	55	GTCACACTTAATAAGCAGCGCACACAACCTGTTCTTTACCACCTTCTTTGGCCCAGCTCCAGGGTACATTGTTAGCGTCC
2. 3	2	[hg19]chr2:158291500-158291540	56	CGCATTAGTTTATACAAAGCAGCAGAGGAGAGTAGGGAGACAGGATTCTAGGCATTCCAGGTTAGCCAGATTATGACCAA
2. 3	2	[hg19]chr2:158291600-158291640	57	GTCACACTTAATAAGCAGCGGGCAAAACTCCAAAGCTTCCAAAGAGAACTTCCTCTCTGGAGGGTACATTGTTAGCGTCC
2. 3	2	[hg19]chr2:158291653-158291693	58	CGCATTAGTTTATACAAAGCCAGCCTCTGAAAGATTAACCATAGCAATTTGTAATCACACGTTAGCCAGATTATGACCAA
2. 3	2	[hg19]chr2:158291836-158291876	59	GTCACACTTAATAAGCAGCGACAACCAACTCACACACACAATTCAGGTAAAACCAGGAACAGGGTACATTGTTAGCGTCC
2. 3	2	[hg19]chr2:158291914-158291954	60	CGCATTAGTTTATACAAAGCAGTTTTGGAAGACTAACGTGAAATTTCCAGCCAAGAAAGGGTTAGCCAGATTATGACCAA
2. 3	2	[hg19]chr2:158291978-158292018	61	GTCACACTTAATAAGCAGCGTGGTATAAATAATATCACCTTCATTCCTCTGCACTTTTGGAGGGTACATTGTTAGCGTCC
2. 3	2	[hg19]chr2:158292037-158292077	62	CGCATTAGTTTATACAAAGCAGCTTTCAGGACACATTCTACCACTGTAAACAGAAGCAGCGTTAGCCAGATTATGACCAA
2. 3	2	[hg19]chr2:158292164-158292204	63	GTCACACTTAATAAGCAGCGTGTTTATTAGCCCTATTCTCAAATGTTGCTTCAAGGGCCCAGGGTACATTGTTAGCGTCC
2. 3	2	[hg19]chr2:158292216-158292256	64	CGCATTAGTTTATACAAAGCACTAGCTAACCCATGGTTTTTAATTGTCAACCTGAAATGGGTTAGCCAGATTATGACCAA
2. 3	2	[hg19]chr2:158292280-158292320	65	GTCACACTTAATAAGCAGCGAAATATCAAGAGATCAATGCATAGTCAGTCCAGACAAAGCAGGGTACATTGTTAGCGTCC
2. 3	2	[hg19]chr2:158292331-158292371	66	CGCATTAGTTTATACAAAGCAGTAAAGGATGAAAACTAGAAGGGGGAAAATATGTAGGAGGTTAGCCAGATTATGACCAA
2. 3	2	[hg19]chr2:158292444-158292484	67	GTCACACTTAATAAGCAGCGCACTGTAGGAATTTTGAATTACCAGGTACCAAATGCCAGCAGGGTACATTGTTAGCGTCC
2. 3	2	[hg19]chr2:158292497-158292537	68	CGCATTAGTTTATACAAAGCTCCTGGAATGGACCAGTGTTAAGAATTCAGCCACCAGTCCGTTAGCCAGATTATGACCAA
2. 3	2	[hg19]chr2:158292547-158292587	69	GTCACACTTAATAAGCAGCGCGTAATGGAGAGGTGGTCTCTTCTTACCAATTTGCTGTAAAGGGTACATTGTTAGCGTCC
2. 3	2	[hg19]chr2:158292612-158292652	70	CGCATTAGTTTATACAAAGCAGTTCTGGGCTTCAACTCACTTATATCGCAATGGAGACTGGTTAGCCAGATTATGACCAA
2. 3	2	[hg19]chr2:158292719-158292759	71	GTCACACTTAATAAGCAGCGGCACTAACTGTGGAATGCCTACAAGGATTGGTATGGTTTGAGGGTACATTGTTAGCGTCC
2. 3	2	[hg19]chr2:158292810-158292850	72	CGCATTAGTTTATACAAAGCTTCATCTATGTTAGTGGGCTTCCTTGCAGAAGAGAGCCACGTTAGCCAGATTATGACCAA
2. 3	2	[hg19]chr2:158292860-158292900	73	GTCACACTTAATAAGCAGCGTTTCCAAGCATTCTCAGTCTCTCCCTTATATTGTACTCATAGGGTACATTGTTAGCGTCC
2. 3	2	[hg19]chr2:158292922-158292962	74	CGCATTAGTTTATACAAAGCATCTTCAGCTGCTTGTTTTCCGCCCTTAAGCCAAATTACGGTTAGCCAGATTATGACCAA
2. 3	2	[hg19]chr2:158293188-158293228	75	GTCACACTTAATAAGCAGCGGGACCTCTTGGGGAATGTTATTTGTTTTACTTTCTGCCCCAGGGTACATTGTTAGCGTCC
2. 3	2	[hg19]chr2:158293238-158293278	76	CGCATTAGTTTATACAAAGCACAGGGCCTGGAATAGAATGGAAACTTAAAAATGGAGAAAGTTAGCCAGATTATGACCAA
2. 3	2	[hg19]chr2:158293298-158293338	77	GTCACACTTAATAAGCAGCGACTAAACGAAAATGGAAGCAACTGAGATGGTTGAAGAGCCAGGGTACATTGTTAGCGTCC
2. 3	2	[hg19]chr2:158293350-158293390	78	CGCATTAGTTTATACAAAGCCACGTTCAGGAGAAATATGTAAAGATAGTCTTCAACATTGGTTAGCCAGATTATGACCAA
2. 3	2	[hg19]chr2:158293516-158293556	79	GTCACACTTAATAAGCAGCGCATATGCAGAAGAAAGAAACTAGACCATACCTCTCACTCTAGGGTACATTGTTAGCGTCC
2. 3	2	[hg19]chr2:158293610-158293650	80	CGCATTAGTTTATACAAAGCGAGACAATAAAACTACTGGAATAAAACATAGGGGAAAGGCGTTAGCCAGATTATGACCAA
2. 3	2	[hg19]chr2:158293755-158293795	81	GTCACACTTAATAAGCAGCGGCACAGCAAACAATTAACAGAGTGAAAAGACTACCTGTGGAGGGTACATTGTTAGCGTCC
2. 3	2	[hg19]chr2:158293907-158293947	82	CGCATTAGTTTATACAAAGCCGTTCCTCAAAGGAAGCTATACAAGACTGGGCATGGTGGCGTTAGCCAGATTATGACCAA
2. 3	2	[hg19]chr2:158294105-158294145	83	GTCACACTTAATAAGCAGCGGGGAAGCTGAGTTGGAAGAATCGCTTCAACCCGGGCGGCGAGGGTACATTGTTAGCGTCC
2. 3	2	[hg19]chr2:158294329-158294369	84	CGCATTAGTTTATACAAAGCAATGAGGTATCATCTCACACCAGTTAGGATAGCTATGATCGTTAGCCAGATTATGACCAA
2. 3	2	[hg19]chr2:158294381-158294421	85	GTCACACTTAATAAGCAGCGAATAATAAATGCTGGTGAGGATAAGGAGAAAAGGGAACTTAGGGTACATTGTTAGCGTCC
2. 3	2	[hg19]chr2:158294462-158294502	86	CGCATTAGTTTATACAAAGCTGGAGAACAGTATGGAGGTCCCTCAAACAACTACAAATAGGTTAGCCAGATTATGACCAA
2. 3	2	[hg19]chr2:158294548-158294588	87	GTCACACTTAATAAGCAGCGGGAAAGGAAATCATTATATCGAAGAGACATCTGCACTCCCAGGGTACATTGTTAGCGTCC
2. 3	2	[hg19]chr2:158294719-158294759	88	CGCATTAGTTTATACAAAGCAATCCTGTCATTCACAGCAACATGGATTGAACTGGAAGACGTTAGCCAGATTATGACCAA
2. 3	2	[hg19]chr2:158294876-158294916	89	GTCACACTTAATAAGCAGCGGAGGCTGGGAAGGGTTGGGGGAAGAAATGGATAGGGACACAGGGTACATTGTTAGCGTCC
2. 3	2	[hg19]chr2:158294949-158294989	90	CGCATTAGTTTATACAAAGCGGAAGAATAAGTTCTAGTGCTCTATACTGTAGGCTAACTAGTTAGCCAGATTATGACCAA
2. 3	2	[hg19]chr2:158295045-158295085	91	GTCACACTTAATAAGCAGCGACAGTCCCAAAATGAAGAAATGATCATTGTGTGAGGGAGGAGGGTACATTGTTAGCGTCC
2. 3	2	[hg19]chr2:158295103-158295143	92	CGCATTAGTTTATACAAAGCCTCTGATCTGATCACTGTACATTCCACGTATCAAAACATCGTTAGCCAGATTATGACCAA
2. 3	2	[hg19]chr2:158295304-158295344	93	GTCACACTTAATAAGCAGCGAGTGCCTTAGTACATAGCTGCTAAGTGGATGAATGGTGGCAGGGTACATTGTTAGCGTCC
2. 3	2	[hg19]chr2:158295394-158295434	94	CGCATTAGTTTATACAAAGCCCCTTTTAGTATGCCGGAAATCAGTGCATCTATTAGGAACGTTAGCCAGATTATGACCAA
2. 3	2	[hg19]chr2:158295444-158295484	95	GTCACACTTAATAAGCAGCGCATCCAATCGGTCTTTTGAATCAAAAGTCATTCTGGATAGAGGGTACATTGTTAGCGTCC
2. 3	2	[hg19]chr2:158295511-158295551	96	CGCATTAGTTTATACAAAGCAGGACAGACCTGAAGCCTCTATAGATATTTCCCCCACCACGTTAGCCAGATTATGACCAA
2. 3	2	[hg19]chr2:158295610-158295650	97	GTCACACTTAATAAGCAGCGGCACAACATGAGAAGCATAGCAGATTTTCAGTTCCTGTGGAGGGTACATTGTTAGCGTCC
2. 3	2	[hg19]chr2:158295709-158295749	98	CGCATTAGTTTATACAAAGCGTTTCCATTCGGTATTAGCTAAGAGGCTGTTTCAAGCATCGTTAGCCAGATTATGACCAA
2. 3	2	[hg19]chr2:158295843-158295883	99	GTCACACTTAATAAGCAGCGCCGGGCTGTCAGACTCAGGCGATGTGGAAAGGAATGTTCCAGGGTACATTGTTAGCGTCC
2. 3	2	[hg19]chr2:158295898-158295938	100	CGCATTAGTTTATACAAAGCGCTCACACACCAAACTACCTGCCTAAAGTGAAATGAAGTGGTTAGCCAGATTATGACCAA
2. 3	2	[hg19]chr2:158295993-158296033	101	GTCACACTTAATAAGCAGCGGCCCCGCTTTCCCTAGGGCGAGCAGCCTTATTCAAGGATCAGGGTACATTGTTAGCGTCC
2. 3	2	[hg19]chr2:158296050-158296090	102	CGCATTAGTTTATACAAAGCGTTCCCCAGACAGCCCTCCAGTCAGAGCCTTTTCTAAGGGGTTAGCCAGATTATGACCAA
2. 3	2	[hg19]chr2:158296100-158296140	103	GTCACACTTAATAAGCAGCGGGCGCCAAAAATCATGAATGAGGAACTGGTGTGCAATTCAAGGGTACATTGTTAGCGTCC
2. 3	2	[hg19]chr2:158296267-158296307	104	CGCATTAGTTTATACAAAGCCTCCTTGCTAGCCATAATACACTGATACCTAGGGTTGGGCGTTAGCCAGATTATGACCAA
2. 3	2	[hg19]chr2:158296376-158296416	105	GTCACACTTAATAAGCAGCGCTTCTGCTCTGCAGTGATTCTACACATTCCTCTTCAGTGGAGGGTACATTGTTAGCGTCC
2. 3	2	[hg19]chr2:158296455-158296495	106	CGCATTAGTTTATACAAAGCGACAGGAGTACTTGGCAGCTCAGCCAGATAGCCAGCTCTCGTTAGCCAGATTATGACCAA
2. 3	2	[hg19]chr2:158296574-158296614	107	GTCACACTTAATAAGCAGCGCTCATCTCCTGAAAGTGTTGGGGAGGGTGCGGGGGAGAGGAGGGTACATTGTTAGCGTCC
2. 3	2	[hg19]chr2:158296673-158296713	108	CGCATTAGTTTATACAAAGCATGTGCTCTGCTCCCTTTCCAGTCCCCTGCCTCACTCCCCGTTAGCCAGATTATGACCAA
2. 3	2	[hg19]chr2:158296730-158296770	109	GTCACACTTAATAAGCAGCGCCCACCCACTTTTAAATAAGGAGCATTAGGATATCAACGCAGGGTACATTGTTAGCGTCC
2. 3	2	[hg19]chr2:158296801-158296841	110	CGCATTAGTTTATACAAAGCATGGAGCTGAACTTAATTTCCTGACGTTAAGTGCCCGGAGGTTAGCCAGATTATGACCAA
2. 3	2	[hg19]chr2:158296857-158296897	111	GTCACACTTAATAAGCAGCGCCGCCATTTCCAAGTAAGGTCTGATGGTGGGCTCACAGACAGGGTACATTGTTAGCGTCC
2. 3	2	[hg19]chr2:158296911-158296951	112	CGCATTAGTTTATACAAAGCTATTGGATATTGACCATGCATGCCACAATACAGATTAAAGGTTAGCCAGATTATGACCAA
2. 3	2	[hg19]chr2:158297073-158297113	113	GTCACACTTAATAAGCAGCGGCTGCCGGACACACCGTGAAAGCTCCTGCAGGGCAGAGCCAGGGTACATTGTTAGCGTCC
2. 3	2	[hg19]chr2:158297123-158297163	114	CGCATTAGTTTATACAAAGCGTGTACACATCCCAGAGCAGAGCACACATTCCCTATCTGAGTTAGCCAGATTATGACCAA
2. 3	2	[hg19]chr2:158297173-158297213	115	GTCACACTTAATAAGCAGCGGAAATCAGCCTGCCAGAAGTTGCCTATTTAGCAATAATGTAGGGTACATTGTTAGCGTCC
2. 3	2	[hg19]chr2:158297250-158297290	116	CGCATTAGTTTATACAAAGCGTGGTACCACTGAAGTTTGTGGACTTGTTTGTCAGGTCCCGTTAGCCAGATTATGACCAA
2. 3	2	[hg19]chr2:158297320-158297360	117	GTCACACTTAATAAGCAGCGGCTTTCCAAAAGCAACGTACTACATTTATGAGAGTGGGTGAGGGTACATTGTTAGCGTCC
2. 3	2	[hg19]chr2:158297395-158297435	118	CGCATTAGTTTATACAAAGCGAGACTGTCCTTAATTCCTCCTGTCTCCTTCCTACCGAGCGTTAGCCAGATTATGACCAA
2. 3	2	[hg19]chr2:158297471-158297511	119	GTCACACTTAATAAGCAGCGCTGTGTTCACAAGTAGAAGCCATACTGGGGTGTCTGACACAGGGTACATTGTTAGCGTCC
2. 3	2	[hg19]chr2:158297521-158297561	120	CGCATTAGTTTATACAAAGCTACAGGTAGTGAGATAATATGCACACAGAGAAATCTATCTGTTAGCCAGATTATGACCAA
2. 3	2	[hg19]chr2:158297653-158297693	121	GTCACACTTAATAAGCAGCGGCCAACAACAACAAGAAGTATGAGCTGTTGACGTCAGCCCAGGGTACATTGTTAGCGTCC
2. 3	2	[hg19]chr2:158297728-158297768	122	CGCATTAGTTTATACAAAGCCCTGCTCATGTGATTGCCTCACAAGGATCTTGTTGCCTGCGTTAGCCAGATTATGACCAA
2. 3	2	[hg19]chr2:158297778-158297818	123	GTCACACTTAATAAGCAGCGGTGCCAAATGGGTGATTATTCTCTAAAAACCAGTTAAAGGAGGGTACATTGTTAGCGTCC
2. 3	2	[hg19]chr2:158297828-158297868	124	CGCATTAGTTTATACAAAGCCCATTTGGAAGATTGTGAAATGTTGGGATAAACTTGCATCGTTAGCCAGATTATGACCAA
2. 3	2	[hg19]chr2:158297890-158297930	125	GTCACACTTAATAAGCAGCGACGGAATCAGAACTATCATGTACAAGAAGTTTTGTTTTGCAGGGTACATTGTTAGCGTCC
2. 3	2	[hg19]chr2:158297988-158298028	126	CGCATTAGTTTATACAAAGCACCACATGAAAGAATTTGAGAGAAGGGGAATGAGAAGACCGTTAGCCAGATTATGACCAA
2. 3	2	[hg19]chr2:158298057-158298097	127	GTCACACTTAATAAGCAGCGAATTAGTATGGGGATGTGTGTGTGCCTGTGTGCATATGTGAGGGTACATTGTTAGCGTCC
2. 3	2	[hg19]chr2:158298172-158298212	128	CGCATTAGTTTATACAAAGCTCCCTCTCTTTATCCTCCTCTGATAATCAGCCTCTCCTACGTTAGCCAGATTATGACCAA
2. 3	2	[hg19]chr2:158298246-158298286	129	GTCACACTTAATAAGCAGCGCTGGCTTAAAACCAGATGTGACTCCTCCGTCTTCAGTCCCAGGGTACATTGTTAGCGTCC
2. 3	2	[hg19]chr2:158298329-158298369	130	CGCATTAGTTTATACAAAGCCCTCTTTCTCCAACTACTGCAAAAGTTCCTCCCTCACCACGTTAGCCAGATTATGACCAA
2. 3	2	[hg19]chr2:158298419-158298459	131	GTCACACTTAATAAGCAGCGCCTCTACTTCTCAAACACGTTCAGTGGCCCTCGTGCCGGCAGGGTACATTGTTAGCGTCC
2. 3	2	[hg19]chr2:158298496-158298536	132	CGCATTAGTTTATACAAAGCGCCCAGCGCTGAGATCTCCTCTCACCTCCTACACACTAACGTTAGCCAGATTATGACCAA
2. 3	2	[hg19]chr2:158298588-158298628	133	GTCACACTTAATAAGCAGCGGGCACCAGGATCTATGCCTCAGCTTCAATTTCTCCCTTGCAGGGTACATTGTTAGCGTCC
2. 3	2	[hg19]chr2:158298648-158298688	134	CGCATTAGTTTATACAAAGCCTGGAATACCCTTCAATATCTCGAATATCTATTTCCAAGGGTTAGCCAGATTATGACCAA
2. 3	2	[hg19]chr2:158298711-158298751	135	GTCACACTTAATAAGCAGCGCGATGAGAGTATTCATGTTGTTTTACTTTGCAGAAAACCCAGGGTACATTGTTAGCGTCC
2. 3	2	[hg19]chr2:158298816-158298856	136	CGCATTAGTTTATACAAAGCCCTCCTACACTTAGCATGATGTCTGTCTCCTTGTAGGTGCGTTAGCCAGATTATGACCAA
2. 3	2	[hg19]chr2:158298912-158298952	137	GTCACACTTAATAAGCAGCGAGGTTGCAGGTATGGAGGACATAGAGGGTGGAAAGTTCCCAGGGTACATTGTTAGCGTCC
2. 3	2	[hg19]chr2:158299021-158299061	138	CGCATTAGTTTATACAAAGCACCATAGTTGGTGTGATAGTGTCATGGCAAATATAAAGAAGTTAGCCAGATTATGACCAA
2. 3	2	[hg19]chr2:158299094-158299134	139	GTCACACTTAATAAGCAGCGAGATGTCAGCATTTCTCATGTTGCTTTATCTTCAGACAGGAGGGTACATTGTTAGCGTCC
2. 3	2	[hg19]chr2:158299229-158299269	140	CGCATTAGTTTATACAAAGCGTGCCCTTATCTTCACTCCGAAAAATACCAAGGAATCAGCGTTAGCCAGATTATGACCAA
2. 3	2	[hg19]chr2:158299290-158299330	141	GTCACACTTAATAAGCAGCGGATCATGTCTCTCCCACTATGCCATACCTCTCTAATCCTGAGGGTACATTGTTAGCGTCC
2. 3	2	[hg19]chr2:158299340-158299380	142	CGCATTAGTTTATACAAAGCGCTTACGAGAAGCACATGATTGTACATGCAAGACTTAAGCGTTAGCCAGATTATGACCAA
2. 3	2	[hg19]chr2:158299427-158299467	143	GTCACACTTAATAAGCAGCGGCTACATCGAAATTCAAATATGTACCTGGGGATTTAGAGCAGGGTACATTGTTAGCGTCC
2. 3	2	[hg19]chr2:158299564-158299604	144	CGCATTAGTTTATACAAAGCAGACATAGATTTTTCCAAATGAGTTTTCATCCCTAGAGACGTTAGCCAGATTATGACCAA
2. 3	2	[hg19]chr2:158299653-158299693	145	GTCACACTTAATAAGCAGCGCACACACTGAATGCCAGTCACTGTGTTAGGCACTGCACAGAGGGTACATTGTTAGCGTCC
2. 3	2	[hg19]chr2:158299765-158299805	146	CGCATTAGTTTATACAAAGCCTGAAGCTTAGAGAGGCAAGTGGCTTGCTCAAGATCCCACGTTAGCCAGATTATGACCAA
2. 3	2	[hg19]chr2:158299872-158299912	147	GTCACACTTAATAAGCAGCGCCAATAGCCTGAGGTATGTGCCAGCAACCCAGAGCTGAAGAGGGTACATTGTTAGCGTCC
2. 3	2	[hg19]chr2:158299967-158300007	148	CGCATTAGTTTATACAAAGCCTGAAATGACCATCAAGGACTGCAAGTAAGGATGGAAGGGGTTAGCCAGATTATGACCAA
2. 3	2	[hg19]chr2:158300018-158300058	149	GTCACACTTAATAAGCAGCGGGAGACACAATGGGGAAAAGAGAATTAATTCTCATACTGGAGGGTACATTGTTAGCGTCC
2. 3	2	[hg19]chr2:158300191-158300231	150	CGCATTAGTTTATACAAAGCGGACTGGTTCACCTAGCTCCCTGAGCATCTCACCTCCTTCGTTAGCCAGATTATGACCAA
2. 3	2	[hg19]chr2:158300358-158300398	151	GTCACACTTAATAAGCAGCGCCTGCTTTCGTCCCCGAGGCAGAGTAGCCACCGTGTCTGCAGGGTACATTGTTAGCGTCC
2. 3	2	[hg19]chr2:158300433-158300473	152	CGCATTAGTTTATACAAAGCGGCTGCCGGTGAGTGTGGAGTAAGAGCTATACGCTGGCCCGTTAGCCAGATTATGACCAA
2. 3	2	[hg19]chr2:158300548-158300588	153	GTCACACTTAATAAGCAGCGCTCCAGCTAGCACATGGTTGAGTGGCCTTGCAGGATGGGGAGGGTACATTGTTAGCGTCC
2. 3	2	[hg19]chr2:158300626-158300666	154	CGCATTAGTTTATACAAAGCGCAAAGCAGAAAGAGCCCATGTGACCTCTGTGGTTTGAGGGTTAGCCAGATTATGACCAA
2. 3	2	[hg19]chr2:158300676-158300716	155	GTCACACTTAATAAGCAGCGACAAACCCTATCTTGCTATTCACTCCCATTTCTCAAAGCTAGGGTACATTGTTAGCGTCC
2. 3	2	[hg19]chr2:158300728-158300768	156	CGCATTAGTTTATACAAAGCGCTCCTGAGAGAACCTGGAGCTAATTTTTACAATTTAAAGGTTAGCCAGATTATGACCAA
2. 3	2	[hg19]chr2:158300809-158300849	157	GTCACACTTAATAAGCAGCGTACGCTTTTATGTTCTGTGGCAAGTTGCATTCACACCACCAGGGTACATTGTTAGCGTCC
2. 3	2	[hg19]chr2:158300882-158300922	158	CGCATTAGTTTATACAAAGCAATGTCCCCAAGTGCTACCATTTGTTTCCCATCCATTCTCGTTAGCCAGATTATGACCAA
2. 3	2	[hg19]chr2:158300933-158300973	159	GTCACACTTAATAAGCAGCGTAGCAATGCAATGCAGAAGTCAGCACACGAGGACATTCAGAGGGTACATTGTTAGCGTCC
2. 3	2	[hg19]chr2:158300986-158301026	160	CGCATTAGTTTATACAAAGCGGGCAAGAATTACAGGTGCCGGTCATAATGTTCTCTCTCGGTTAGCCAGATTATGACCAA
2. 3	2	[hg19]chr2:158301098-158301138	161	GTCACACTTAATAAGCAGCGCTGCCACTGAGGTTGTAACCATTCAGCATTCTTCTGGTTGAGGGTACATTGTTAGCGTCC
2. 3	2	[hg19]chr2:158301240-158301280	162	CGCATTAGTTTATACAAAGCGACGAGACTTTGCGGCAGCATCAGCAAGTGGTCCCAGGGGGTTAGCCAGATTATGACCAA
2. 3	2	[hg19]chr2:158301335-158301375	163	GTCACACTTAATAAGCAGCGGCCTGTTGGTCCCTGCATGTGCATATGGGTCAAGGGCACCAGGGTACATTGTTAGCGTCC
2. 3	2	[hg19]chr2:158301415-158301455	164	CGCATTAGTTTATACAAAGCTCCTTTGGCTGAGGTTGGGGGCAGGTAGTTTTGAGAGAACGTTAGCCAGATTATGACCAA
2. 3	2	[hg19]chr2:158301465-158301505	165	GTCACACTTAATAAGCAGCGGGAGGAGTAGGGGAGGCAAGTAAAAGGAAGAATCGAAACAAGGGTACATTGTTAGCGTCC
2. 3	2	[hg19]chr2:158301620-158301660	166	CGCATTAGTTTATACAAAGCGTGTGTGTACTGGAAGTGAAGATGAATTCAACTCAAGTAGGTTAGCCAGATTATGACCAA
2. 3	2	[hg19]chr2:158301775-158301815	167	GTCACACTTAATAAGCAGCGGACATGGACAAAGTGATATCACCACAAACATATAACGGTCAGGGTACATTGTTAGCGTCC
2. 3	2	[hg19]chr2:158301850-158301890	168	CGCATTAGTTTATACAAAGCGCCAGGTAAGTAACATAAATGTGTAAGGCAAAAGGGAGTGGTTAGCCAGATTATGACCAA
2. 3	2	[hg19]chr2:158302004-158302044	169	GTCACACTTAATAAGCAGCGGTGTGTGTGTGTGTGTGTGTATTAGGAAGACAGAGAGAGAAGGGTACATTGTTAGCGTCC
2. 3	2	[hg19]chr2:158302104-158302144	170	CGCATTAGTTTATACAAAGCGGATGACAGCAGTCCACTGTACCCTAGGAATCTGATAAAGGTTAGCCAGATTATGACCAA
2. 3	2	[hg19]chr2:158302220-158302260	171	GTCACACTTAATAAGCAGCGGCCACCCACTCAGGCCAACTGACTCACCCATTTTTATAAAAGGGTACATTGTTAGCGTCC
2. 3	2	[hg19]chr2:158302432-158302472	172	CGCATTAGTTTATACAAAGCCCTCTGACATCCAGCCAGCCCATATCAATGTGGTCACACCGTTAGCCAGATTATGACCAA
2. 3	2	[hg19]chr2:158302508-158302548	173	GTCACACTTAATAAGCAGCGTGGTCATTTCCCTGTTCTGTCAGTGCCTGTGTCATGCCAGAGGGTACATTGTTAGCGTCC
2. 3	2	[hg19]chr2:158302558-158302598	174	CGCATTAGTTTATACAAAGCCATGATCAAAAGTGTCCCTTGTGATAAAGGGTGGAGAAACGTTAGCCAGATTATGACCAA
2. 3	2	[hg19]chr2:158302609-158302649	175	GTCACACTTAATAAGCAGCGAAGGGGAATGTGACTTCCAAACAACAAATCCTTGACTTACAGGGTACATTGTTAGCGTCC
2. 3	2	[hg19]chr2:158302713-158302753	176	CGCATTAGTTTATACAAAGCGACCAGACTCTCTTCCCCTTCAGCCTCCCATTTATTTTAGGTTAGCCAGATTATGACCAA
2. 3	2	[hg19]chr2:158302783-158302823	177	GTCACACTTAATAAGCAGCGGCTACCTAGGTACTCAAAAGATTTCAGGAGTATCTCACTGAGGGTACATTGTTAGCGTCC
2. 3	2	[hg19]chr2:158302960-158303000	178	CGCATTAGTTTATACAAAGCTCTGTTTCTCTGCTAATGTCCAATTTCCTTGAAAGCAAGGGTTAGCCAGATTATGACCAA
2. 3	2	[hg19]chr2:158303191-158303231	179	GTCACACTTAATAAGCAGCGTTTCACTAAGGGGTGATCTGAGAGATGAGGACAGAGTCTCAGGGTACATTGTTAGCGTCC
2. 3	2	[hg19]chr2:158303248-158303288	180	CGCATTAGTTTATACAAAGCCTGCCTTTATGCTCTAAAAGCTAATATTTGTTATGTGGGGGTTAGCCAGATTATGACCAA
2. 3	2	[hg19]chr2:158303376-158303416	181	GTCACACTTAATAAGCAGCGGGGCCTACAACATGGAGATTTGGTAGAGTCAGGTGAGAGGAGGGTACATTGTTAGCGTCC
2. 3	2	[hg19]chr2:158303428-158303468	182	CGCATTAGTTTATACAAAGCGCACGGAACAGAGAAAGAAAGGTGGAAAGGTTTGCAAGACGTTAGCCAGATTATGACCAA
2. 3	2	[hg19]chr2:158303506-158303546	183	GTCACACTTAATAAGCAGCGGGCAGCTGTAAGAGGGTTGACAACAGGGTTCCAGTGTCACAGGGTACATTGTTAGCGTCC
2. 3	2	[hg19]chr2:158303567-158303607	184	CGCATTAGTTTATACAAAGCGCTCTGCTGCTTTAAAGACTATGGACTGAGTTGTATCCCCGTTAGCCAGATTATGACCAA
2. 3	2	[hg19]chr2:158303625-158303665	185	GTCACACTTAATAAGCAGCGAGCCCTGAGCTTCAATGTGTCTGTATTTAGAGATAGGGCCAGGGTACATTGTTAGCGTCC
2. 3	2	[hg19]chr2:158303738-158303778	186	CGCATTAGTTTATACAAAGCGCCCTCATAGGAAGAGGTGGCAGAGGACTCTCTCTCCACCGTTAGCCAGATTATGACCAA
2. 3	2	[hg19]chr2:158303849-158303889	187	GTCACACTTAATAAGCAGCGCAGCACCTCAATCTTGGACTTCCCAGCATCTAAAACTGTGAGGGTACATTGTTAGCGTCC
2. 3	2	[hg19]chr2:158303914-158303954	188	CGCATTAGTTTATACAAAGCGCCACCCAGTCTATGGTATTTGTTATGCTATGGTATTGGTGTTAGCCAGATTATGACCAA
2. 3	2	[hg19]chr2:158304021-158304061	189	GTCACACTTAATAAGCAGCGGCAGGAAAAAATAGACAGAATAGCCCATGAATAGCACATGAGGGTACATTGTTAGCGTCC
2. 3	2	[hg19]chr2:158304170-158304210	190	CGCATTAGTTTATACAAAGCCTAAGTGCCTCTATGTGCAGCAAGGATGCCCTTGTCACCCGTTAGCCAGATTATGACCAA
2. 3	2	[hg19]chr2:158304261-158304301	191	GTCACACTTAATAAGCAGCGTCAAGATGTGTTTGAAAACCATCATCAGAGCCAATGTGTGAGGGTACATTGTTAGCGTCC
2. 3	2	[hg19]chr2:158304333-158304373	192	CGCATTAGTTTATACAAAGCGAGTAACTGGTTGCTTAAAAAATGAGACTTCCTCTATGCCGTTAGCCAGATTATGACCAA
2. 3	2	[hg19]chr2:158304437-158304477	193	GTCACACTTAATAAGCAGCGGCACAAGAAGATTTTATCTGGCTTCCTGGAACATCACAGGAGGGTACATTGTTAGCGTCC
2. 3	2	[hg19]chr2:158304538-158304578	194	CGCATTAGTTTATACAAAGCGGAAGGGAAGTTTTTATTTGGGTCTCTGGAATGATGTAGGGTTAGCCAGATTATGACCAA
2. 3	2	[hg19]chr2:158304727-158304767	195	GTCACACTTAATAAGCAGCGGGAGCTGGGTAGACAGATGTCCTCATCCAACTCAGTGTGGAGGGTACATTGTTAGCGTCC
2. 3	2	[hg19]chr2:158304783-158304823	196	CGCATTAGTTTATACAAAGCACACTACTCCCCAGAGAGTAATAGCCTTCTTCAGAAAAGGGTTAGCCAGATTATGACCAA
2. 3	2	[hg19]chr2:158304840-158304880	197	GTCACACTTAATAAGCAGCGAACTAGGACAAGCCCTGAAAAATAGGCAGCTCAGGAAAGGAGGGTACATTGTTAGCGTCC
2. 3	2	[hg19]chr2:158304892-158304932	198	CGCATTAGTTTATACAAAGCACAAAGGTCATAAAGACCCTATATTAGAAATCCTAGTGTGGTTAGCCAGATTATGACCAA
2. 3	2	[hg19]chr2:158304948-158304988	199	GTCACACTTAATAAGCAGCGGGCTTAGAGTTGTGACATGCATATTTAAAACAACACAAAGAGGGTACATTGTTAGCGTCC
2. 3	2	[hg19]chr2:158305107-158305147	200	CGCATTAGTTTATACAAAGCAGCTATGGGTAGATTGCAATATCATTCAAGGGATTAAGCCGTTAGCCAGATTATGACCAA
2. 3	2	[hg19]chr2:158305239-158305279	201	GTCACACTTAATAAGCAGCGAAGTAGACACATTCATTTGGTGCACTTATCACCTAGAAACAGGGTACATTGTTAGCGTCC
2. 3	2	[hg19]chr2:158305334-158305374	202	CGCATTAGTTTATACAAAGCGGGGGAGTACTTTGAGCATGTTGGGCATATGGCAGAGATGGTTAGCCAGATTATGACCAA
2. 3	2	[hg19]chr2:158305386-158305426	203	GTCACACTTAATAAGCAGCGAGGGTCCATGCTGAAGGTACACAGTAGTATTGGGGCCACCAGGGTACATTGTTAGCGTCC
2. 3	2	[hg19]chr2:158305436-158305476	204	CGCATTAGTTTATACAAAGCCAGGATGTGCATAGGTTTTAAAAGGCAGCTTCTCCTGTGGGTTAGCCAGATTATGACCAA
2. 3	2	[hg19]chr2:158305501-158305541	205	GTCACACTTAATAAGCAGCGGCTCTGTGAATGCGGGTTGTTTGAGTCTTAAGAGGTAGTCAGGGTACATTGTTAGCGTCC
2. 3	2	[hg19]chr2:158305636-158305676	206	CGCATTAGTTTATACAAAGCGAGAGGGGGGATTCTGAGACTTTCAGCCCTGACATCAACCGTTAGCCAGATTATGACCAA
2. 3	2	[hg19]chr2:158305764-158305804	207	GTCACACTTAATAAGCAGCGCAGGCTTATAGAAAACAGAAAAGACTCTTCACATAGAGTGAGGGTACATTGTTAGCGTCC
2. 3	2	[hg19]chr2:158305847-158305887	208	CGCATTAGTTTATACAAAGCAAGCGTCAGCCCTCTAATGAGTTCCCCAATTTCTACAGACGTTAGCCAGATTATGACCAA
2. 3	2	[hg19]chr2:158305899-158305939	209	GTCACACTTAATAAGCAGCGGGAGAGATAAAGCCCTAACAGCAAAAATCCCTTTAAAAAGAGGGTACATTGTTAGCGTCC
2. 3	2	[hg19]chr2:158305949-158305989	210	CGCATTAGTTTATACAAAGCTAACCAGGATAACCAATAGTTAAAGGAACCCTAATTCTGGGTTAGCCAGATTATGACCAA
2. 3	2	[hg19]chr2:158306029-158306069	211	GTCACACTTAATAAGCAGCGACCTATTAAGACAAAGGTAGAGAGGGTTTAACTCAACCGGAGGGTACATTGTTAGCGTCC
2. 3	2	[hg19]chr2:158306160-158306200	212	CGCATTAGTTTATACAAAGCGGTTGACCACTTATTACCCGGAGTATTTTCCTTCTTTGAGGTTAGCCAGATTATGACCAA
2. 3	2	[hg19]chr2:158306288-158306328	213	GTCACACTTAATAAGCAGCGACGTCAAGATCAAGATATAGAGGCATATAGACCACCTGTCAGGGTACATTGTTAGCGTCC
2. 3	2	[hg19]chr2:158306374-158306414	214	CGCATTAGTTTATACAAAGCCCTGATGCATATATATCTTTATCTTGCTGCCATAACAACCGTTAGCCAGATTATGACCAA
2. 3	2	[hg19]chr2:158306435-158306475	215	GTCACACTTAATAAGCAGCGCACCACACCCAATAGAAATTGGCTTCAGTGAAGAGGGCTGAGGGTACATTGTTAGCGTCC
2. 3	2	[hg19]chr2:158306806-158306846	216	CGCATTAGTTTATACAAAGCCTGCGCCTGGCAGGAATAATTTACTGAAATGAGTTCATTCGTTAGCCAGATTATGACCAA
2. 3	2	[hg19]chr2:158306856-158306896	217	GTCACACTTAATAAGCAGCGGAGGCAAAGAGTATGACCTTAGGCAATAAAATAAAATCACAGGGTACATTGTTAGCGTCC
2. 3	2	[hg19]chr2:158307007-158307047	218	CGCATTAGTTTATACAAAGCCCTTACCATAATGAAGAGTATCTACCAGAAATACCCACCCGTTAGCCAGATTATGACCAA
2. 3	2	[hg19]chr2:158307093-158307133	219	GTCACACTTAATAAGCAGCGAAGGCAGACCACGATGACCATAACCATCATCACTCTTCACAGGGTACATTGTTAGCGTCC
2. 3	2	[hg19]chr2:158307209-158307249	220	CGCATTAGTTTATACAAAGCTACGGCTTCATAACTAGATTATCCAGGACAATTCATGAAGGTTAGCCAGATTATGACCAA
2. 3	2	[hg19]chr2:158307390-158307430	221	GTCACACTTAATAAGCAGCGAGAACTTATAAGAATGGGAGAAAGACACATCAAAATAGCCAGGGTACATTGTTAGCGTCC
2. 3	2	[hg19]chr2:158307487-158307527	222	CGCATTAGTTTATACAAAGCATTCTAGAGTCCGGACTAAGGAAAGGTATGCCATGTTCTCGTTAGCCAGATTATGACCAA
2. 3	2	[hg19]chr2:158307585-158307625	223	GTCACACTTAATAAGCAGCGTCACTGCAAGTCAAAATCTCTGTAGGTTTTGTGTGTTTGCAGGGTACATTGTTAGCGTCC
2. 3	2	[hg19]chr2:158307647-158307687	224	CGCATTAGTTTATACAAAGCTGACACACGTTCTCACACTCATCTGAAAGAGAAAGTGCACGTTAGCCAGATTATGACCAA
2. 3	2	[hg19]chr2:158307717-158307757	225	GTCACACTTAATAAGCAGCGAGAGGTAAGAGATGGAGGTAAGGATGGGCATTGGGAAATCAGGGTACATTGTTAGCGTCC
2. 3	2	[hg19]chr2:158307767-158307807	226	CGCATTAGTTTATACAAAGCATTATATGGGTTAGAACTGTATTGTCAAACAGGAAAGGTCGTTAGCCAGATTATGACCAA
2. 3	2	[hg19]chr2:158307837-158307877	227	GTCACACTTAATAAGCAGCGATCAAAGAATAGAGACTCCCCAAACATACACATGCATATGAGGGTACATTGTTAGCGTCC
2. 3	2	[hg19]chr2:158308090-158308130	228	CGCATTAGTTTATACAAAGCAGGTTGGGAATGCTTTTCCTAACAATACATAAGAGCCCAGGTTAGCCAGATTATGACCAA
2. 3	2	[hg19]chr2:158308158-158308198	229	GTCACACTTAATAAGCAGCGCTTCTGTTCAATGAAAGCTATAATGTTCACAGGTGAAAGCAGGGTACATTGTTAGCGTCC
2. 3	2	[hg19]chr2:158308294-158308334	230	CGCATTAGTTTATACAAAGCATAGCAAAGGCTAGGAACAGATAATTTACAGGTGAAATACGTTAGCCAGATTATGACCAA
2. 3	2	[hg19]chr2:158308356-158308396	231	GTCACACTTAATAAGCAGCGAGGAACTCACCCTAATTAGTAATCAGGAAAGCAAAAACTGAGGGTACATTGTTAGCGTCC
2. 3	2	[hg19]chr2:158308446-158308486	232	CGCATTAGTTTATACAAAGCGTGAAATCCAGTATTGGCAAAATTGCAAGTAAGTGAGCACGTTAGCCAGATTATGACCAA
2. 3	2	[hg19]chr2:158308498-158308538	233	GTCACACTTAATAAGCAGCGGGTAGGAATACAAATCAATAAAGACATAATAACAGTGGGGAGGGTACATTGTTAGCGTCC
2. 3	2	[hg19]chr2:158308602-158308642	234	CGCATTAGTTTATACAAAGCGGTAGTGAATCTTCTTTTAAGAATTGACCCTTAGGGCAGGGTTAGCCAGATTATGACCAA
2. 3	2	[hg19]chr2:158308698-158308738	235	GTCACACTTAATAAGCAGCGACCTGAGGTCACAAGTTCGAGACCAGCTTTGCCAACATGGAGGGTACATTGTTAGCGTCC
2. 3	2	[hg19]chr2:158308815-158308855	236	CGCATTAGTTTATACAAAGCGGCTGAGGCAGGAGAATGGTTTGGACCAGGAGGCAGAGGTGTTAGCCAGATTATGACCAA
2. 3	2	[hg19]chr2:158308935-158308975	237	GTCACACTTAATAAGCAGCGAGAGAGAGAATTGACCCTATGGAAATACTTCCATATGTGCAGGGTACATTGTTAGCGTCC
2. 3	2	[hg19]chr2:158308992-158309032	238	CGCATTAGTTTATACAAAGCTGACTCTTGTGGCATTGTTTGTGATTGCAAAAAACCGGAGGTTAGCCAGATTATGACCAA
2. 3	2	[hg19]chr2:158309152-158309192	239	GTCACACTTAATAAGCAGCGGACAAAGTGGAGAAAACGGTAGAATAATAGGTATGGTGTGAGGGTACATTGTTAGCGTCC
2. 3	2	[hg19]chr2:158309300-158309340	240	CGCATTAGTTTATACAAAGCGTGGTTACTTCTTGAACCATTGTGGGAGAAGATGGGTAGGGTTAGCCAGATTATGACCAA
2. 3	2	[hg19]chr2:158309356-158309396	241	GTCACACTTAATAAGCAGCGGCCATATATGGCTTGAATCTTTTATAGTAAGTACGCATTCAGGGTACATTGTTAGCGTCC
2. 3	2	[hg19]chr2:158309528-158309568	242	CGCATTAGTTTATACAAAGCATTGGTTTACCCACTGGCTGTTTGGTGTTGGTTTACAGGCGTTAGCCAGATTATGACCAA
2. 3	2	[hg19]chr2:158309665-158309705	243	GTCACACTTAATAAGCAGCGCTGAAGTCTCCACAAAATAATGTAGTAGCAGAGAGTAGCCAGGGTACATTGTTAGCGTCC
2. 3	2	[hg19]chr2:158309715-158309755	244	CGCATTAGTTTATACAAAGCGTGATGGTAAAGGGCATTGGTGTGTTCTTTTGAAATCCACGTTAGCCAGATTATGACCAA
2. 3	2	[hg19]chr2:158309796-158309836	245	GTCACACTTAATAAGCAGCGTACCCCCACCCTTCCCTACCACACACACAGTTCCATTTCGAGGGTACATTGTTAGCGTCC
2. 3	2	[hg19]chr2:158309886-158309926	246	CGCATTAGTTTATACAAAGCTCCTCTTCCCTTACTTAGCATCCTGCGTCACACTCAGGGCGTTAGCCAGATTATGACCAA
2. 3	2	[hg19]chr2:158309952-158309992	247	GTCACACTTAATAAGCAGCGGCCCAATGGGCGTGGACAGGCAGCCCCACAGAATCGGCAAAGGGTACATTGTTAGCGTCC
2. 3	2	[hg19]chr2:158310011-158310051	248	CGCATTAGTTTATACAAAGCAGTAACTTCTTAGAAAGCAAGAAACCTGTTTGGGGACTGGGTTAGCCAGATTATGACCAA
2. 3	2	[hg19]chr2:158310075-158310115	249	GTCACACTTAATAAGCAGCGCAAAACACCAGCATGAAATCTAGGTGATTTTCCCCAGGGCAGGGTACATTGTTAGCGTCC
2. 3	2	[hg19]chr2:158310189-158310229	250	CGCATTAGTTTATACAAAGCCACCCTGGTCACGCTGGCCTTCCTTCTGTTCCTCCAGCAGGTTAGCCAGATTATGACCAA
2. 3	2	[hg19]chr2:158310257-158310297	251	GTCACACTTAATAAGCAGCGCTCACTGCTTCTTCTGCCCAAAACACTGTTCCCCTTGGCCAGGGTACATTGTTAGCGTCC
2. 3	2	[hg19]chr2:158310347-158310387	252	CGCATTAGTTTATACAAAGCACCGACTAGGGAGGTCCCAACTCAACCCATTGAATAAAGGGTTAGCCAGATTATGACCAA
2. 3	2	[hg19]chr2:158310399-158310439	253	GTCACACTTAATAAGCAGCGTCCAGATGTGGATGGACGAGCTCTAGGGAGAACTTTCACCAGGGTACATTGTTAGCGTCC
2. 3	2	[hg19]chr2:158310470-158310510	254	CGCATTAGTTTATACAAAGCCTGCTTACCTTCTGGAGCTGCCTGGATTCGCTCTGCCCCCGTTAGCCAGATTATGACCAA
2. 3	2	[hg19]chr2:158310539-158310579	255	GTCACACTTAATAAGCAGCGGTGGATCGGCAGAGAAAGGCCAATAGGAAGCAACAGTTGGAGGGTACATTGTTAGCGTCC
2. 3	2	[hg19]chr2:158310604-158310644	256	CGCATTAGTTTATACAAAGCGTTTTCAGAGTCTAGAAAGTTATGTGTGTGTGTGTGTGTGGTTAGCCAGATTATGACCAA
2. 3	2	[hg19]chr2:158310654-158310694	257	GTCACACTTAATAAGCAGCGTGTGTGTGTGTGTGTGTGTAGCAGAAGGAACTACAGAAGAAGGGTACATTGTTAGCGTCC
2. 3	2	[hg19]chr2:158310824-158310864	258	CGCATTAGTTTATACAAAGCCCAGTCATTTTTGGGTGCCCATAACCTAGCACAGAGCCTGGTTAGCCAGATTATGACCAA
2. 3	2	[hg19]chr2:158310926-158310966	259	GTCACACTTAATAAGCAGCGTACAGTTCAGGGTAGTAAGCACAGGAGAGAAACCAATAACAGGGTACATTGTTAGCGTCC
2. 3	2	[hg19]chr2:158310986-158311026	260	CGCATTAGTTTATACAAAGCCCATACTATTTGTTAGACTCCTCAGTAAAGAATAGAATCGGTTAGCCAGATTATGACCAA
2. 3	2	[hg19]chr2:158311127-158311167	261	GTCACACTTAATAAGCAGCGATCTGTGGGGGATTGGTTCCAAGATCCCTGCAGATACCAAAGGGTACATTGTTAGCGTCC
2. 3	2	[hg19]chr2:158311219-158311259	262	CGCATTAGTTTATACAAAGCATCTATGCGTATCCTCCCATATACTTCAGATCCTCTCTAGGTTAGCCAGATTATGACCAA
2. 3	2	[hg19]chr2:158311330-158311370	263	GTCACACTTAATAAGCAGCGAAATAAAGTCTGTACATGTTCAATACAGCTACAACCATCCAGGGTACATTGTTAGCGTCC
2. 3	2	[hg19]chr2:158311391-158311431	264	CGCATTAGTTTATACAAAGCCAATCCATTGTTGATTGAATTCACAGATGTGGAACCCATGGTTAGCCAGATTATGACCAA
2. 3	2	[hg19]chr2:158311602-158311642	265	GTCACACTTAATAAGCAGCGACAGACTGGAAGGGATCTTAGAGTCATCTCATCTACTCCCAGGGTACATTGTTAGCGTCC
2. 3	2	[hg19]chr2:158311658-158311698	266	CGCATTAGTTTATACAAAGCCAAATGAAGGCTCAGAAAAGATGGCAGTCTTGCTCAAAGGGTTAGCCAGATTATGACCAA
2. 3	2	[hg19]chr2:158311713-158311753	267	GTCACACTTAATAAGCAGCGTGGCAGAACTATGACTAGACTGCTTGGCCTCCTTGAATTCAGGGTACATTGTTAGCGTCC
2. 3	2	[hg19]chr2:158311790-158311830	268	CGCATTAGTTTATACAAAGCACAGGCAATATGCAAAATGTTTCCAATTTCATACAAACCGGTTAGCCAGATTATGACCAA
2. 3	2	[hg19]chr2:158311882-158311922	269	GTCACACTTAATAAGCAGCGCATACTTGCCTAAGGTTAACAGCTAAGACCCAGAACAGCCAGGGTACATTGTTAGCGTCC
2. 3	2	[hg19]chr2:158311948-158311988	270	CGCATTAGTTTATACAAAGCCCAAACATGAGAAGGTTAGCCACTCTGCAATACTGTCTCCGTTAGCCAGATTATGACCAA
2. 3	2	[hg19]chr2:158312002-158312042	271	GTCACACTTAATAAGCAGCGACCCTGTGAGAATGTAAAAATGAGCCAGATCCATGCCCTCAGGGTACATTGTTAGCGTCC
2. 3	2	[hg19]chr2:158312055-158312095	272	CGCATTAGTTTATACAAAGCTCAAGTAGGAAAGATAGAGACTGACAAAAAAGGTTTTGTGGTTAGCCAGATTATGACCAA
2. 3	2	[hg19]chr2:158312167-158312207	273	GTCACACTTAATAAGCAGCGAGAGCTCAGCTCATACGCCTAAGAAGTTTACAATCTTGAGAGGGTACATTGTTAGCGTCC
2. 3	2	[hg19]chr2:158312276-158312316	274	CGCATTAGTTTATACAAAGCGGACTGAATTGTGTCCCCCTAAAAAGATACGTTGACATCCGTTAGCCAGATTATGACCAA
2. 3	2	[hg19]chr2:158312368-158312408	275	GTCACACTTAATAAGCAGCGGGTGAAGTCATTACGGTGGGCCCTAATCCAATATGACTGGAGGGTACATTGTTAGCGTCC
2. 3	2	[hg19]chr2:158312428-158312468	276	CGCATTAGTTTATACAAAGCATGCCATGTGAAGATGGACACACAGGAAGAACCCCATGTGGTTAGCCAGATTATGACCAA
2. 3	2	[hg19]chr2:158312554-158312594	277	GTCACACTTAATAAGCAGCGAGAGGGAATCAAGGCTTCTGTGCAGAGTCTCAGAGGGAGCAGGGTACATTGTTAGCGTCC
2. 3	2	[hg19]chr2:158312673-158312713	278	CGCATTAGTTTATACAAAGCGCCAGACACTGAGTTTCCAGAGGTAGCCAGCTAGGACTGCGTTAGCCAGATTATGACCAA
2. 3	2	[hg19]chr2:158312736-158312776	279	GTCACACTTAATAAGCAGCGACAGAAGCTACGGGACAAACACCTGACCTCCTGCTTCTGCAGGGTACATTGTTAGCGTCC
2. 3	2	[hg19]chr2:158312826-158312866	280	CGCATTAGTTTATACAAAGCCTTCTGCTTAGGAGAACTGACTTGCAGTGTCAAGCAAACCGTTAGCCAGATTATGACCAA
2. 3	2	[hg19]chr2:158312983-158313023	281	GTCACACTTAATAAGCAGCGTCCAGGCTCCAGATACCTTGTTTCTTTCCCTGGCTCCACCAGGGTACATTGTTAGCGTCC
2. 3	2	[hg19]chr2:158313039-158313079	282	CGCATTAGTTTATACAAAGCGCTTTGAGAAAATCAGTGCCAGTTTGGGGTACATTTCCCCGTTAGCCAGATTATGACCAA
2. 3	2	[hg19]chr2:158313130-158313170	283	GTCACACTTAATAAGCAGCGTGACATAGGCAATAGAAAAGGTCTTTGAGAATGCAAAGTCAGGGTACATTGTTAGCGTCC
2. 3	2	[hg19]chr2:158313183-158313223	284	CGCATTAGTTTATACAAAGCGGAGTTTAAATGTCCCCTGAAAGATGCTAGAATTTGACACGTTAGCCAGATTATGACCAA
2. 3	2	[hg19]chr2:158313258-158313298	285	GTCACACTTAATAAGCAGCGACCATTATGGTTCAATTCTACACTTTCCTGGTACCATATTAGGGTACATTGTTAGCGTCC
2. 3	2	[hg19]chr2:158313347-158313387	286	CGCATTAGTTTATACAAAGCGACATAGTGTTCCAAATCTAGATAATGCTGTCACTTTGGCGTTAGCCAGATTATGACCAA
2. 3	2	[hg19]chr2:158313461-158313501	287	GTCACACTTAATAAGCAGCGGCTGAACATCACTGTGTGCGTGCTCTTACATGTGTCCTGCAGGGTACATTGTTAGCGTCC
2. 3	2	[hg19]chr2:158313543-158313583	288	CGCATTAGTTTATACAAAGCGCCCCTTGCACAAGTTATTTAACTGTGCTTCTGTGTGCTCGTTAGCCAGATTATGACCAA
2. 3	2	[hg19]chr2:158313627-158313667	289	GTCACACTTAATAAGCAGCGCACAACAGTGCCTGGTACATAGTAATTGCTCAGCAAATGCAGGGTACATTGTTAGCGTCC
2. 3	2	[hg19]chr2:158313717-158313757	290	CGCATTAGTTTATACAAAGCGGACTGCTGTGTTCCCTGAACAAACATGGTCCTTTCCAGGGTTAGCCAGATTATGACCAA
2. 3	2	[hg19]chr2:158313781-158313821	291	GTCACACTTAATAAGCAGCGCTCCCCACTCTCCTAGCCCAACTTAAATGCCACATCTTCCAGGGTACATTGTTAGCGTCC
2. 3	2	[hg19]chr2:158313854-158313894	292	CGCATTAGTTTATACAAAGCGAGCATCCCCTCTTCAAATAATCCAAAGCACAACTTGGGGGTTAGCCAGATTATGACCAA
2. 3	2	[hg19]chr2:158313939-158313979	293	GTCACACTTAATAAGCAGCGTACCTGTTTTTTCTTCTTGGGAGCTCCACCTCCAAGACAGAGGGTACATTGTTAGCGTCC
2. 3	2	[hg19]chr2:158314002-158314042	294	CGCATTAGTTTATACAAAGCGTCCCTCTAGCACCTAGAAGAGTGGCTTTTTCATGAGAGCGTTAGCCAGATTATGACCAA
2. 3	2	[hg19]chr2:158314058-158314098	295	GTCACACTTAATAAGCAGCGGATGAATACATTCATAATCTGCCCAAAGCTCTGACAGTTGAGGGTACATTGTTAGCGTCC
2. 3	2	[hg19]chr2:158314108-158314148	296	CGCATTAGTTTATACAAAGCACAGTGATTCTTTACTTTGGGCAATGTAGGTGTTTGTTGGGTTAGCCAGATTATGACCAA
2. 3	2	[hg19]chr2:158314185-158314225	297	GTCACACTTAATAAGCAGCGTATGCATTCTAGGCTGTTTGGCTTAATTGCAAGACTATAGAGGGTACATTGTTAGCGTCC
2. 3	2	[hg19]chr2:158314265-158314305	298	CGCATTAGTTTATACAAAGCTGTTTTGAAAGCAAAACCCAAACACAGCAATAATGTACACGTTAGCCAGATTATGACCAA
2. 3	2	[hg19]chr2:158314456-158314496	299	GTCACACTTAATAAGCAGCGCAGAATGAAGAGTGTGCTTTGCACAGCCCACTCCATGCTCAGGGTACATTGTTAGCGTCC
2. 3	2	[hg19]chr2:158314528-158314568	300	CGCATTAGTTTATACAAAGCCAAGATTCACCAGGACAATCCTGTAGGGTACACAGCTCCCGTTAGCCAGATTATGACCAA
2. 3	2	[hg19]chr2:158314663-158314703	301	GTCACACTTAATAAGCAGCGCCATGACCACCAGCAGCTTCCTAGTTGAGGCCCAAAGTTCAGGGTACATTGTTAGCGTCC
2. 3	2	[hg19]chr2:158314717-158314757	302	CGCATTAGTTTATACAAAGCCACAATAGATGGCAACTGGTCTCCCGTATATGGTCTTCCCGTTAGCCAGATTATGACCAA
2. 3	2	[hg19]chr2:158314769-158314809	303	GTCACACTTAATAAGCAGCGCCTATCTAATAGTGTCAAGTTCCCATAACTGTTGATTTAGAGGGTACATTGTTAGCGTCC
2. 3	2	[hg19]chr2:158314895-158314935	304	CGCATTAGTTTATACAAAGCTTGGCTTCCTGCTGCAAGATATGACAGCCTTCCTCCTGACGTTAGCCAGATTATGACCAA
2. 3	2	[hg19]chr2:158314972-158315012	305	GTCACACTTAATAAGCAGCGTAAACAGCTCTCTTTCTAAAACCCCCTCCCCATTCTCCCCAGGGTACATTGTTAGCGTCC
2. 3	2	[hg19]chr2:158315212-158315252	306	CGCATTAGTTTATACAAAGCTGCATTGCCATTAACTATAGTCATTGTGTTGTACAATAGGGTTAGCCAGATTATGACCAA
2. 3	2	[hg19]chr2:158315279-158315319	307	GTCACACTTAATAAGCAGCGCTGAAATTTTGGATCCTTTGACCAATATATACTCCACCCCAGGGTACATTGTTAGCGTCC
2. 3	2	[hg19]chr2:158315390-158315430	308	CGCATTAGTTTATACAAAGCGGAAGCAACCAGAAATGTCTCGTTACCACTCCTGGACTCCGTTAGCCAGATTATGACCAA
2. 3	2	[hg19]chr2:158315447-158315487	309	GTCACACTTAATAAGCAGCGGCCCTACTCACATAGATCTTGACAAATCAGCATATATCGCAGGGTACATTGTTAGCGTCC
2. 3	2	[hg19]chr2:158315498-158315538	310	CGCATTAGTTTATACAAAGCTGCAAGGCATTCTTCTATTAGGACAAGAACCTCATTTTACGTTAGCCAGATTATGACCAA
2. 3	2	[hg19]chr2:158315622-158315662	311	GTCACACTTAATAAGCAGCGCACATAATGGTTTCTGAGATAATATGGAGAAAGTCAAAGCAGGGTACATTGTTAGCGTCC
2. 3	2	[hg19]chr2:158315747-158315787	312	CGCATTAGTTTATACAAAGCATGCTGGGCATGTTGAGAATGCATTGAGAGATACAACAGCGTTAGCCAGATTATGACCAA
2. 3	2	[hg19]chr2:158315855-158315895	313	GTCACACTTAATAAGCAGCGCTGAACATTCTTGGGTTCAGGGAAGGAGAAAAACCAAAGCAGGGTACATTGTTAGCGTCC
2. 3	2	[hg19]chr2:158315943-158315983	314	CGCATTAGTTTATACAAAGCACGACGCCCTCACCCATTTTACAGGAGGACTGAGGGAAGCGTTAGCCAGATTATGACCAA
2. 3	2	[hg19]chr2:158315996-158316036	315	GTCACACTTAATAAGCAGCGCCTGCTAATGGTACAACAAGCTCTGTAACAGAATTTCACCAGGGTACATTGTTAGCGTCC
2. 3	2	[hg19]chr2:158316080-158316120	316	CGCATTAGTTTATACAAAGCGAGATTTACATCTGGAAAGAGAGTAATTACTGGCCAGGACGTTAGCCAGATTATGACCAA
2. 3	2	[hg19]chr2:158316195-158316235	317	GTCACACTTAATAAGCAGCGGCTCACCAGAGCACGCGCGGAGGGAGGAACAAAGACAGCAAGGGTACATTGTTAGCGTCC
2. 3	2	[hg19]chr2:158316247-158316287	318	CGCATTAGTTTATACAAAGCGGCTTCTAGCCACAAGTTAAGAAACTGAATGAAGGAAAAGGTTAGCCAGATTATGACCAA
2. 3	2	[hg19]chr2:158316330-158316370	319	GTCACACTTAATAAGCAGCGCAACTCCACAATCAGTGTGTAGGACAACACTTTCATTCGGAGGGTACATTGTTAGCGTCC
2. 3	2	[hg19]chr2:158316388-158316428	320	CGCATTAGTTTATACAAAGCTAGTTCCTAGTCTTTCTTATGCTGCTGTATTTTATCCCCCGTTAGCCAGATTATGACCAA
2. 3	2	[hg19]chr2:158316446-158316486	321	GTCACACTTAATAAGCAGCGGGGTAAAATGCGTTTTCTCTTTTGTCTGATTTATAACACCAGGGTACATTGTTAGCGTCC
2. 3	2	[hg19]chr2:158316533-158316573	322	CGCATTAGTTTATACAAAGCGGGAATGTTTCCTTCTCTCTTCACCCTGGAAAACAGACCCGTTAGCCAGATTATGACCAA
2. 3	2	[hg19]chr2:158316618-158316658	323	GTCACACTTAATAAGCAGCGGCCAAGTATTGATGCCCCTCTTTCCCTGGATTAGCGAGTCAGGGTACATTGTTAGCGTCC
2. 3	2	[hg19]chr2:158316703-158316743	324	CGCATTAGTTTATACAAAGCGATGCCTTTGAAATCCTTTCTAAAGTGCAAGGATTCCACGGTTAGCCAGATTATGACCAA
2. 3	2	[hg19]chr2:158316886-158316926	325	GTCACACTTAATAAGCAGCGGATTTTTCACTCTACACTGTGTCCTTTGCTTATGGCTTGCAGGGTACATTGTTAGCGTCC
2. 3	2	[hg19]chr2:158316982-158317022	326	CGCATTAGTTTATACAAAGCGAAAACAAAAACCCACCTAAACTAGTGAACTCCCCAGGGGGTTAGCCAGATTATGACCAA
2. 3	2	[hg19]chr2:158317038-158317078	327	GTCACACTTAATAAGCAGCGTGTATGGAATGCCAGAGGTGTTTAGAGACATACTCAGAGGAGGGTACATTGTTAGCGTCC
2. 3	2	[hg19]chr2:158317104-158317144	328	CGCATTAGTTTATACAAAGCTGAGCCACGCTAGCTTAGTCTAAACTTTCCTTTTCCCCACGTTAGCCAGATTATGACCAA
2. 3	2	[hg19]chr2:158317192-158317232	329	GTCACACTTAATAAGCAGCGTGGACCACATAGGACGCTGAAGATCATCTAGTGCTTGCTCAGGGTACATTGTTAGCGTCC
2. 3	2	[hg19]chr2:158317294-158317334	330	CGCATTAGTTTATACAAAGCCCATGAGTTCCTGAAGGACTTGGGTGCAGAGGGGAATTCGGTTAGCCAGATTATGACCAA
2. 3	2	[hg19]chr2:158317354-158317394	331	GTCACACTTAATAAGCAGCGACTGGTAGCCTGTCAGTTTGATTTAGTTTTGTAATTCTCGAGGGTACATTGTTAGCGTCC
2. 3	2	[hg19]chr2:158317490-158317530	332	CGCATTAGTTTATACAAAGCGTAGGGCAAGCTGAGAGGAAACCAGTGGACTCCCCAGAAGGTTAGCCAGATTATGACCAA
2. 3	2	[hg19]chr2:158317598-158317638	333	GTCACACTTAATAAGCAGCGCTGCCAAGAATAAGCAAGACACAATGGGCTTTGCGAAGGGAGGGTACATTGTTAGCGTCC
2. 3	2	[hg19]chr2:158317648-158317688	334	CGCATTAGTTTATACAAAGCAGATAAGCACTGAACCCAAATGCCAAGATTATAAATGGAAGTTAGCCAGATTATGACCAA
2. 3	2	[hg19]chr2:158317745-158317785	335	GTCACACTTAATAAGCAGCGTTTTTTCCCCCCTTAACAAGGCTAACTCAATACACTCTGCAGGGTACATTGTTAGCGTCC
2. 3	2	[hg19]chr2:158317810-158317850	336	CGCATTAGTTTATACAAAGCGGTAGAGGAAAGGCCATTATAAAGTTTGAGCTGGGAGGACGTTAGCCAGATTATGACCAA
2. 3	2	[hg19]chr2:158317902-158317942	337	GTCACACTTAATAAGCAGCGGACACAGGGGGTCATTGGGAGTAGCTGCGGTCAGGCACTGAGGGTACATTGTTAGCGTCC
2. 3	2	[hg19]chr2:158317952-158317992	338	CGCATTAGTTTATACAAAGCTCCCAAACTGTTGCCCTTCCCACCAAACCACACTACCTTTGTTAGCCAGATTATGACCAA
2. 3	2	[hg19]chr2:158318046-158318086	339	GTCACACTTAATAAGCAGCGCAGCCTTCCAAACTTTTAATCATTCTTATTCCCTTTCAACAGGGTACATTGTTAGCGTCC
2. 3	2	[hg19]chr2:158318152-158318192	340	CGCATTAGTTTATACAAAGCAGCTCATTTGTTCATAATGGTATCAAACATTCCCACTTTCGTTAGCCAGATTATGACCAA
2. 3	2	[hg19]chr2:158318228-158318268	341	GTCACACTTAATAAGCAGCGCTTGTTTGCTATTTTCTGACTTGAGACCAAATTCTCATGCAGGGTACATTGTTAGCGTCC
2. 3	2	[hg19]chr2:158318330-158318370	342	CGCATTAGTTTATACAAAGCATACTGAATCCTGCTGCCTACTTCCTGTCATCTGTCCATCGTTAGCCAGATTATGACCAA
2. 3	2	[hg19]chr2:158318390-158318430	343	GTCACACTTAATAAGCAGCGGAGAGAGATGTATTTCATAGTATCGACAGGACAAATTTTCAGGGTACATTGTTAGCGTCC
2. 3	2	[hg19]chr2:158318541-158318581	344	CGCATTAGTTTATACAAAGCGGTCATCACTCTTCACATACGTGGAAAAATCATTCTTCAGGTTAGCCAGATTATGACCAA
2. 3	2	[hg19]chr2:158318593-158318633	345	GTCACACTTAATAAGCAGCGTGTCCAAGGGAAAACATCACTAAATGAACTACTGATTTCCAGGGTACATTGTTAGCGTCC
2. 3	2	[hg19]chr2:158318668-158318708	346	CGCATTAGTTTATACAAAGCCAACTTTGGTGCTTAGTTGTGTGGGATGGGGTAGCAAAGGGTTAGCCAGATTATGACCAA
2. 3	2	[hg19]chr2:158318772-158318812	347	GTCACACTTAATAAGCAGCGACCAGTAAAAATCCATTGCATTGACTGGGCACAGTGGCTCAGGGTACATTGTTAGCGTCC
2. 3	2	[hg19]chr2:158318836-158318876	348	CGCATTAGTTTATACAAAGCGAGGCTGAGACAGGAGGATCACTTGCCTCCAGGAGTTCAAGTTAGCCAGATTATGACCAA
2. 3	2	[hg19]chr2:158318897-158318937	349	GTCACACTTAATAAGCAGCGGAGACCCCATCTCTACACAATATTAAAAATTAGCCAGGTGAGGGTACATTGTTAGCGTCC
2. 3	2	[hg19]chr2:158319161-158319201	350	CGCATTAGTTTATACAAAGCAGAAAAAGTAGCAGGAGGGGAGAAGGTTGGAGGCCCTTCCGTTAGCCAGATTATGACCAA
2. 3	2	[hg19]chr2:158319285-158319325	351	GTCACACTTAATAAGCAGCGTCTGCCCAGCTGTCCCTTCTAATCACCTTTCTATCCACACAGGGTACATTGTTAGCGTCC
2. 3	2	[hg19]chr2:158319459-158319499	352	CGCATTAGTTTATACAAAGCATCTAGTAACAGAGTATTCAGTTTGCTGAAGAACACGTGGGTTAGCCAGATTATGACCAA
2. 3	2	[hg19]chr2:158319574-158319614	353	GTCACACTTAATAAGCAGCGATTCTAAAAGAAAATTACTCTTGGTGGTGCAGGCGAGTCCAGGGTACATTGTTAGCGTCC
2. 3	2	[hg19]chr2:158319659-158319699	354	CGCATTAGTTTATACAAAGCAAGAACACTTTTCACTTGCCCTCAATGTTCAACCCCAAGCGTTAGCCAGATTATGACCAA
2. 3	2	[hg19]chr2:158319805-158319845	355	GTCACACTTAATAAGCAGCGCCTTTCGTTAAAACGTCTCTGGACTGTCCCTTCCAGATCCAGGGTACATTGTTAGCGTCC
2. 3	2	[hg19]chr2:158319864-158319904	356	CGCATTAGTTTATACAAAGCGAGCTGGAGTGGAGCTGGTTGGTGAAAAGCAAGCTTCCTCGTTAGCCAGATTATGACCAA
2. 3	2	[hg19]chr2:158319963-158320003	357	GTCACACTTAATAAGCAGCGAAGCCTCAGTTTTAGCCTTTCCTAGGTTGTAGAGATCTGGAGGGTACATTGTTAGCGTCC
2. 3	2	[hg19]chr2:158320048-158320088	358	CGCATTAGTTTATACAAAGCTACAGGGTCTGGAATGGTCAGGTCAGCACGAGGACTGGCCGTTAGCCAGATTATGACCAA
2. 3	2	[hg19]chr2:158320115-158320155	359	GTCACACTTAATAAGCAGCGGTGCAGGACATGGCAGACCTGGCACTCTTCAGACCCTCAGAGGGTACATTGTTAGCGTCC
2. 3	2	[hg19]chr2:158320176-158320216	360	CGCATTAGTTTATACAAAGCCTCTTCAAGCAATCACTTAAGGTGGCACTTTCCTGAAAGGGTTAGCCAGATTATGACCAA
2. 3	2	[hg19]chr2:158320256-158320296	361	GTCACACTTAATAAGCAGCGGTAGATAGTCTTCTTCTGGGCCAGACACGGTGGCTCATGCAGGGTACATTGTTAGCGTCC
2. 3	2	[hg19]chr2:158320519-158320559	362	CGCATTAGTTTATACAAAGCCTGGGTGACAGAGCAAGATTCCATTTTGTGGGGCGGGCGGGTTAGCCAGATTATGACCAA
2. 3	2	[hg19]chr2:158320611-158320651	363	GTCACACTTAATAAGCAGCGCCTCTGGGGAAGAGGGTTAGATGAAATCCAGTGACCACACAGGGTACATTGTTAGCGTCC
2. 3	2	[hg19]chr2:158320661-158320701	364	CGCATTAGTTTATACAAAGCAGCGGTATCATTGAGCATCCATCTGGCCCTAAAAAAGCAGGTTAGCCAGATTATGACCAA
2. 3	2	[hg19]chr2:158320760-158320800	365	GTCACACTTAATAAGCAGCGGGGGGAGGCAAAATGGAAATTGCCCTAGCCTGAATCCTAGAGGGTACATTGTTAGCGTCC
2. 3	2	[hg19]chr2:158320846-158320886	366	CGCATTAGTTTATACAAAGCTGTGGGGCCACAGTTCCTGCCAGAGTAACCTAATTGTCTGGTTAGCCAGATTATGACCAA
2. 3	2	[hg19]chr2:158320899-158320939	367	GTCACACTTAATAAGCAGCGCTCAGTGGATGTGGTGAGAATGACTGATGTTGCTTAACAGAGGGTACATTGTTAGCGTCC
2. 3	2	[hg19]chr2:158321026-158321066	368	CGCATTAGTTTATACAAAGCGGGCCCAAGAGAGGAGAAGGTGGGAAATGTCCCCTTCCTGGTTAGCCAGATTATGACCAA
2. 3	2	[hg19]chr2:158321090-158321130	369	GTCACACTTAATAAGCAGCGGCTCCGACTGGCTTCAAAGGAAAATCTGCACCCAAGCACCAGGGTACATTGTTAGCGTCC
2. 3	2	[hg19]chr2:158321200-158321240	370	CGCATTAGTTTATACAAAGCTTAAAAGCCAAGTATATGTATGACCTGAAGGTACTCATGGGTTAGCCAGATTATGACCAA
2. 3	2	[hg19]chr2:158321269-158321309	371	GTCACACTTAATAAGCAGCGGAGGCTTACTAAAATATTGTTACCAGGTGCAAAGAGAATCAGGGTACATTGTTAGCGTCC
2. 3	2	[hg19]chr2:158321335-158321375	372	CGCATTAGTTTATACAAAGCCAAGAGAAGAAAGATTTGGAGCAACAAATCACAGAAAGAGGTTAGCCAGATTATGACCAA
2. 3	2	[hg19]chr2:158321419-158321459	373	GTCACACTTAATAAGCAGCGCTGTGCCCCTAATTCCCAGACTAGCTTACACATCAGATGGAGGGTACATTGTTAGCGTCC
2. 3	2	[hg19]chr2:158321494-158321534	374	CGCATTAGTTTATACAAAGCTGCTGGTTCCTCTTCTCATAAACGTACCATGTGATAGAGCGTTAGCCAGATTATGACCAA
2. 3	2	[hg19]chr2:158321694-158321734	375	GTCACACTTAATAAGCAGCGAGTCTTCCCATGACAGCATATTGAGTAAACAACCATTGGCAGGGTACATTGTTAGCGTCC
2. 3	2	[hg19]chr2:158321998-158322038	376	CGCATTAGTTTATACAAAGCGGTCTAGATTAAACTCAACCATTTCCTGGAGAGAATCTGCGTTAGCCAGATTATGACCAA
2. 3	2	[hg19]chr2:158322113-158322153	377	GTCACACTTAATAAGCAGCGGCTGAAGTGAGCAAAGCCTAGCTTCTGCCCTGCACGAGCCAGGGTACATTGTTAGCGTCC
2. 3	2	[hg19]chr2:158322173-158322213	378	CGCATTAGTTTATACAAAGCCAACATGCCCACCTCTACAGAGTACAAGACAGAAAACAGCGTTAGCCAGATTATGACCAA
2. 3	2	[hg19]chr2:158322246-158322286	379	GTCACACTTAATAAGCAGCGCATCTCCTCTTCAGAAGGGAGCCGAGGTTGCCTTTGAAGGAGGGTACATTGTTAGCGTCC
2. 3	2	[hg19]chr2:158322413-158322453	380	CGCATTAGTTTATACAAAGCTGGCGACAAAGCTGGTATGGCAGGAATGTGGGCAGCTGCGGTTAGCCAGATTATGACCAA
2. 3	2	[hg19]chr2:158322463-158322503	381	GTCACACTTAATAAGCAGCGCTACCGAGCACCTCATTGGTGTAATGAATACACTGAACTTAGGGTACATTGTTAGCGTCC
2. 3	2	[hg19]chr2:158322525-158322565	382	CGCATTAGTTTATACAAAGCCGCCAATCTTTCTGAGTAAAGGCATACGTTACTAAATGGGGTTAGCCAGATTATGACCAA
2. 3	2	[hg19]chr2:158322607-158322647	383	GTCACACTTAATAAGCAGCGGGAAGGAAGAAAGCTGAAGACCAGTTCAATTAGTGCCACCAGGGTACATTGTTAGCGTCC
2. 3	2	[hg19]chr2:158322721-158322761	384	CGCATTAGTTTATACAAAGCGAGGGGCAAGGCCGGTGCATCATTTGAGGTGAGGAGTCGGGTTAGCCAGATTATGACCAA
2. 3	2	[hg19]chr2:158322972-158323012	385	GTCACACTTAATAAGCAGCGGTTTGTGCTAGAGCAGTGTCCGTGGATAAGAAATGGACAGAGGGTACATTGTTAGCGTCC
2. 3	2	[hg19]chr2:158323070-158323110	386	CGCATTAGTTTATACAAAGCGCAATGGGAGAGGGACTTGCAACTCTGAACCATCCTGGGGGTTAGCCAGATTATGACCAA
2. 3	2	[hg19]chr2:158323200-158323240	387	GTCACACTTAATAAGCAGCGCAGCCAAGCTCTTCCAAACAGTGTTCAACTTCTGAGTCCCAGGGTACATTGTTAGCGTCC
2. 3	2	[hg19]chr2:158323286-158323326	388	CGCATTAGTTTATACAAAGCTTCTTTATTTCACACTACAGAAGCCATTGGCAATGGAAGGGTTAGCCAGATTATGACCAA
2. 3	2	[hg19]chr2:158323441-158323481	389	GTCACACTTAATAAGCAGCGCCCCTCAGGGAATCTGGCCTGAACATCAAAAGGCTGTCATAGGGTACATTGTTAGCGTCC
2. 3	2	[hg19]chr2:158323577-158323617	390	CGCATTAGTTTATACAAAGCAGTGCTTGGATGGCAATGGTGAGGCAGCTGGAGGTGGGCCGTTAGCCAGATTATGACCAA
2. 3	2	[hg19]chr2:158323738-158323778	391	GTCACACTTAATAAGCAGCGAGTGTAGGTAGCATGGCAGACATCTCCTATAAGTAGCCGGAGGGTACATTGTTAGCGTCC
2. 3	2	[hg19]chr2:158323848-158323888	392	CGCATTAGTTTATACAAAGCGAAGAAGGTCTTCTTCAATAGTGTCTCTGATTCTAAGCCCGTTAGCCAGATTATGACCAA
2. 3	2	[hg19]chr2:158323929-158323969	393	GTCACACTTAATAAGCAGCGGGAGCCAAACTCGGAAGGAGAGTAGAACCCTTGGAGCTTGAGGGTACATTGTTAGCGTCC
2. 3	2	[hg19]chr2:158324024-158324064	394	CGCATTAGTTTATACAAAGCGATGCTGGGAATTGATGTATTGCCAGGGGCCAGGTTGGGCGTTAGCCAGATTATGACCAA
2. 3	2	[hg19]chr2:158324122-158324162	395	GTCACACTTAATAAGCAGCGTCCAGGGAATGGAGGAGGCTGAGAGCTGACTTGGAAACTGAGGGTACATTGTTAGCGTCC
2. 3	2	[hg19]chr2:158324262-158324302	396	CGCATTAGTTTATACAAAGCGACCTTCCACCCTGTCTCCACATCTCTCATATGCACAGCCGTTAGCCAGATTATGACCAA
2. 3	2	[hg19]chr2:158324343-158324383	397	GTCACACTTAATAAGCAGCGCCTCAGCTGGTGTTACAGGCCTAGTTTCAACGTCAGAGGGAGGGTACATTGTTAGCGTCC
2. 3	2	[hg19]chr2:158324409-158324449	398	CGCATTAGTTTATACAAAGCGGCCCTGCTCTGATGGGCGTCTGATGGGAACCCAGCCACCGTTAGCCAGATTATGACCAA
2. 3	2	[hg19]chr2:158324467-158324507	399	GTCACACTTAATAAGCAGCGGCAGCTCCATGGAAAGACCACGTGAAGGTGTTCTAGCCGCAGGGTACATTGTTAGCGTCC
2. 3	2	[hg19]chr2:158324580-158324620	400	CGCATTAGTTTATACAAAGCTCCAGCCCTTAATCCCTGCACCACCCCAGCTGATCTTGAGGTTAGCCAGATTATGACCAA
2. 3	2	[hg19]chr2:158324660-158324700	401	GTCACACTTAATAAGCAGCGCTGCAGGTCTGTGGGCAAAATAAATGTTAATTTCAGCCACAGGGTACATTGTTAGCGTCC
2. 3	2	[hg19]chr2:158324780-158324820	402	CGCATTAGTTTATACAAAGCTCAGGGAGACAAGCATGTTCACAGATGCGTCAACCATGTCGTTAGCCAGATTATGACCAA
2. 3	2	[hg19]chr2:158324931-158324971	403	GTCACACTTAATAAGCAGCGACCTCTGTGGAGTAGTCCTGGGTTGTTAGGGAAGGAAGACAGGGTACATTGTTAGCGTCC
2. 3	2	[hg19]chr2:158324982-158325022	404	CGCATTAGTTTATACAAAGCTGTCTCTTTGTATGTTCTAATCCTGGTTTTATACACGTACGTTAGCCAGATTATGACCAA
2. 3	2	[hg19]chr2:158325083-158325123	405	GTCACACTTAATAAGCAGCGGGCTAAACAAGTCCTATAGGCACCCCATGAGTACTACACGAGGGTACATTGTTAGCGTCC
2. 3	2	[hg19]chr2:158325133-158325173	406	CGCATTAGTTTATACAAAGCCTTGAGAACAGTAGGCAACCAAGTTGTTGGGAAAAGCTGCGTTAGCCAGATTATGACCAA
2. 3	2	[hg19]chr2:158325184-158325224	407	GTCACACTTAATAAGCAGCGGTGTCTCAGTTTCACATCTATGTAAAAAACAGTGCCAACCAGGGTACATTGTTAGCGTCC
2. 3	2	[hg19]chr2:158325245-158325285	408	CGCATTAGTTTATACAAAGCTAAAGTTCTGTAGGACTACCTGACACAATAGTAAGCACTCGTTAGCCAGATTATGACCAA
2. 3	2	[hg19]chr2:158325317-158325357	409	GTCACACTTAATAAGCAGCGGGAGCTGCTGAGCACTGGCATGGCATATGAACACAGGGCCAGGGTACATTGTTAGCGTCC
2. 3	2	[hg19]chr2:158325425-158325465	410	CGCATTAGTTTATACAAAGCAAAGGAGCCAGCATTTTAGATACAATGGCAAGGGAAGGTGGTTAGCCAGATTATGACCAA
2. 3	2	[hg19]chr2:158325475-158325515	411	GTCACACTTAATAAGCAGCGCTGTAACAATGTGATAACTTCTGCAAATGCCACATTGACTAGGGTACATTGTTAGCGTCC
2. 3	2	[hg19]chr2:158325566-158325606	412	CGCATTAGTTTATACAAAGCCCCCATTCTGCTTCTCCTTCTTCAGGGTGTTCACTGGGCGGTTAGCCAGATTATGACCAA
2. 3	2	[hg19]chr2:158325617-158325657	413	GTCACACTTAATAAGCAGCGCTGTGTATTACAGATGACTGTCATCCATAGGTGGCCGAGGAGGGTACATTGTTAGCGTCC
2. 3	2	[hg19]chr2:158325667-158325707	414	CGCATTAGTTTATACAAAGCTACGATAGTTTGACATCTAATGTTTAGCTTCTCCCTGTATGTTAGCCAGATTATGACCAA
2. 3	2	[hg19]chr2:158325820-158325860	415	GTCACACTTAATAAGCAGCGGATCGAGTGGGGTGATTCAGCCTTCTTCTCCCCCAAAGTGAGGGTACATTGTTAGCGTCC
2. 3	2	[hg19]chr2:158325898-158325938	416	CGCATTAGTTTATACAAAGCTCTAGAAGTATGAAGGGTTGGAGTAGTCTAAGGGATAGGGGTTAGCCAGATTATGACCAA
2. 3	2	[hg19]chr2:158325949-158325989	417	GTCACACTTAATAAGCAGCGTTGCCCATGAGATTACGTGACAGAAGACCATAACCGTAAGAGGGTACATTGTTAGCGTCC
2. 3	2	[hg19]chr2:158326081-158326121	418	CGCATTAGTTTATACAAAGCTCAGTTCCTCTCTGATTCAGGGACTTCTGTTGCTGCTTCCGTTAGCCAGATTATGACCAA
2. 3	2	[hg19]chr2:158326152-158326192	419	GTCACACTTAATAAGCAGCGAACATGAAATATTGTTTCAGCTTGGTAAGGATGTCTGGGCAGGGTACATTGTTAGCGTCC
2. 3	2	[hg19]chr2:158326206-158326246	420	CGCATTAGTTTATACAAAGCTCTTACGAACCAGGTGTTTTACCCCATGCAAATTTCTGGCGTTAGCCAGATTATGACCAA
2. 3	2	[hg19]chr2:158326264-158326304	421	GTCACACTTAATAAGCAGCGTGTTTTCTTTTCTTCAACTTGAGGATGATTTCACCTACTCAGGGTACATTGTTAGCGTCC
2. 3	2	[hg19]chr2:158326351-158326391	422	CGCATTAGTTTATACAAAGCCCTTCCAAAAAATAGAGAAATGCTGTGTGGTCAGGAATACGTTAGCCAGATTATGACCAA
2. 3	2	[hg19]chr2:158326409-158326449	423	GTCACACTTAATAAGCAGCGTTTAGCCACTTTAAATCCCTTTTGGCATAAACTCAGTGAGAGGGTACATTGTTAGCGTCC
2. 3	2	[hg19]chr2:158326467-158326507	424	CGCATTAGTTTATACAAAGCGTGACTAAATAACAAAACCTCTCTGATTCCATCACTGTGCGTTAGCCAGATTATGACCAA
2. 3	2	[hg19]chr2:158326548-158326588	425	GTCACACTTAATAAGCAGCGGAAGAGTGGGCTATACAAATTACATACTTGAAGTTCTTAGAGGGTACATTGTTAGCGTCC
2. 3	2	[hg19]chr2:158326611-158326651	426	CGCATTAGTTTATACAAAGCAAGGGCATGAAGAGTTCCTAATTAACTCTATATGAAGTTCGTTAGCCAGATTATGACCAA
2. 3	2	[hg19]chr2:158326666-158326706	427	GTCACACTTAATAAGCAGCGAATCACCTACAAGAATTCTGTGACAACCGTTATCCAGGACAGGGTACATTGTTAGCGTCC
2. 3	2	[hg19]chr2:158326778-158326818	428	CGCATTAGTTTATACAAAGCAACATAGTCAGCTCCAGGTCTTCCAGACCATTTCCCCCTCGTTAGCCAGATTATGACCAA
2. 3	2	[hg19]chr2:158326828-158326868	429	GTCACACTTAATAAGCAGCGAGGAAACCATCTTCAGATAACAAGCCAAGGACTCTTGTTGAGGGTACATTGTTAGCGTCC
2. 3	2	[hg19]chr2:158326903-158326943	430	CGCATTAGTTTATACAAAGCGCACACAGACTGCTTCAACAGAAAAGGCACTGAGGTTCACGTTAGCCAGATTATGACCAA
2. 3	2	[hg19]chr2:158326989-158327029	431	GTCACACTTAATAAGCAGCGGGGGCTAACCACAGCTTCTATTCTTAGCCTCCCAGGGTCCAGGGTACATTGTTAGCGTCC
2. 3	2	[hg19]chr2:158327039-158327079	432	CGCATTAGTTTATACAAAGCCCACCACTGAAACCATCTCTTCAATGCTCTGATGAGAAACGTTAGCCAGATTATGACCAA
2. 3	2	[hg19]chr2:158327143-158327183	433	GTCACACTTAATAAGCAGCGGCCAAAGCACACACACCAGTTCACAGCCTCTTACCTAGGGAGGGTACATTGTTAGCGTCC
2. 3	2	[hg19]chr2:158327268-158327308	434	CGCATTAGTTTATACAAAGCGTGTCTACAGCCTGGGATGCAGTGGAGAACTTCAGAGGTCGTTAGCCAGATTATGACCAA
2. 3	2	[hg19]chr2:158327335-158327375	435	GTCACACTTAATAAGCAGCGGCCCACACAATGGAAGCTTATTAGTACATGAAAACCCTGCAGGGTACATTGTTAGCGTCC
2. 3	2	[hg19]chr2:158327390-158327430	436	CGCATTAGTTTATACAAAGCACATCTGGAAAGCTAGAATAAGCAATTCTAATTTTGCAGCGTTAGCCAGATTATGACCAA
2. 3	2	[hg19]chr2:158327486-158327526	437	GTCACACTTAATAAGCAGCGAGCTTCTACAGCATACCAAAGGGTCGTTGTATTGGCAGGGAGGGTACATTGTTAGCGTCC
2. 3	2	[hg19]chr2:158327565-158327605	438	CGCATTAGTTTATACAAAGCTCCAAGCATTTCTCTCCCTGTCCCGAAGAAGGGTGGTTTCGTTAGCCAGATTATGACCAA
2. 3	2	[hg19]chr2:158327641-158327681	439	GTCACACTTAATAAGCAGCGAACACCCCTAAGCCCATAATGACTGACATCCAGCAGTCAGAGGGTACATTGTTAGCGTCC
2. 3	2	[hg19]chr2:158327729-158327769	440	CGCATTAGTTTATACAAAGCCTGCCCTTGGATGGAGTGGTCAGGCCTCTCTGCTGCTTGCGTTAGCCAGATTATGACCAA
2. 3	2	[hg19]chr2:158327899-158327939	441	GTCACACTTAATAAGCAGCGGCTGCCAGTGGTCCCCGTAACAGGAAGCATGGCGGCACAGAGGGTACATTGTTAGCGTCC
2. 3	2	[hg19]chr2:158327952-158327992	442	CGCATTAGTTTATACAAAGCAGGGTACTTGTGCTCAGTGGAATTCTGGTGTTAACAATGGGTTAGCCAGATTATGACCAA
2. 3	2	[hg19]chr2:158328037-158328077	443	GTCACACTTAATAAGCAGCGGTAAACTGAAGTTTCTTAAACTCTCTGAACCTCAGTCACCAGGGTACATTGTTAGCGTCC
2. 3	2	[hg19]chr2:158328167-158328207	444	CGCATTAGTTTATACAAAGCGTCACTCAAAAAACAAAACCCTGGCTGGGCACAGTGGCTCGTTAGCCAGATTATGACCAA
2. 3	2	[hg19]chr2:158328312-158328352	445	GTCACACTTAATAAGCAGCGTACAAAAAGTAGACAGCCATGGTGGTGTGCACCTGTATTCAGGGTACATTGTTAGCGTCC
2. 3	2	[hg19]chr2:158328413-158328453	446	CGCATTAGTTTATACAAAGCGAGCCAAGATCGCACCACTGCACCCCAACCTAGGTGACAGGTTAGCCAGATTATGACCAA
2. 3	2	[hg19]chr2:158328521-158328561	447	GTCACACTTAATAAGCAGCGACAAAACCCTTAGTAGTAGTCGTTGTAATAGTAGTAGTAGAGGGTACATTGTTAGCGTCC
2. 3	2	[hg19]chr2:158328605-158328645	448	CGCATTAGTTTATACAAAGCAGAACAATGATGAGAAGGGGGAAACAAGCTGAGACCCAGCGTTAGCCAGATTATGACCAA
2. 3	2	[hg19]chr2:158328695-158328735	449	GTCACACTTAATAAGCAGCGTGCTAAAGTTCAAGAAGTTTGAAGTCCAGCACAGTGGCTCAGGGTACATTGTTAGCGTCC
2. 3	2	[hg19]chr2:158328934-158328974	450	CGCATTAGTTTATACAAAGCGGGAGGTCAAGGCTGCAGGGAGCCAAGTTTGCACTATTGCGTTAGCCAGATTATGACCAA
2. 3	2	[hg19]chr2:158329087-158329127	451	GTCACACTTAATAAGCAGCGGGCATCCTGGAGAAATGGCAGCATCACTTCAGCCTTCTCCAGGGTACATTGTTAGCGTCC
2. 3	2	[hg19]chr2:158329152-158329192	452	CGCATTAGTTTATACAAAGCTTCACTAGTGGGGTCCATTCTCAGAGGTCACTCCAGTGGGGTTAGCCAGATTATGACCAA
2. 3	2	[hg19]chr2:158329203-158329243	453	GTCACACTTAATAAGCAGCGCCTCCAGAGAAGTTAGACCTGTGGTCAGACCCCAGAAGAGAGGGTACATTGTTAGCGTCC
2. 3	2	[hg19]chr2:158329343-158329383	454	CGCATTAGTTTATACAAAGCACACCTCAAAAATTTCAGTGATGCCATCATCACCAACAGCGTTAGCCAGATTATGACCAA
2. 3	2	[hg19]chr2:158329406-158329446	455	GTCACACTTAATAAGCAGCGGTCCCCATTACTTGCCATAGCCTGTCCAAGCTTGGTTTGGAGGGTACATTGTTAGCGTCC
2. 3	2	[hg19]chr2:158329463-158329503	456	CGCATTAGTTTATACAAAGCCACCCTGGAACTCCTGGAATCCCAGTGTATCCTTTGGGGGGTTAGCCAGATTATGACCAA
2. 3	2	[hg19]chr2:158329513-158329553	457	GTCACACTTAATAAGCAGCGGCATGAGACCCACAGCTTTAAGCCTTTCTTTTTTGGGTTCAGGGTACATTGTTAGCGTCC
2. 3	2	[hg19]chr2:158329608-158329648	458	CGCATTAGTTTATACAAAGCGTGTCCTTCCTGTGGACTGGGTTCCATTACAGCACAGAGGGTTAGCCAGATTATGACCAA
2. 3	2	[hg19]chr2:158329756-158329796	459	GTCACACTTAATAAGCAGCGAGCACCTAGCAGAGTGCCTGGCAATGGTTGGTGCTCTCTCAGGGTACATTGTTAGCGTCC
2. 3	2	[hg19]chr2:158329810-158329850	460	CGCATTAGTTTATACAAAGCGAATGGATGAGTGCTAGAGCTAGAGGTAATGGTGGCAGAGGTTAGCCAGATTATGACCAA
2. 3	2	[hg19]chr2:158329870-158329910	461	GTCACACTTAATAAGCAGCGGGCAACAGATTCCAAGAGGGAACAGAGGGGTTTATGGGACAGGGTACATTGTTAGCGTCC
2. 3	2	[hg19]chr2:158329920-158329960	462	CGCATTAGTTTATACAAAGCGTCCCAGGCTAATATAGCTCCATGCCTCTAAACAAACTTAGTTAGCCAGATTATGACCAA
2. 3	2	[hg19]chr2:158330076-158330116	463	GTCACACTTAATAAGCAGCGCCGGTAGGTATGTACCACAGAGAGATGAACTGGCCCAAGGAGGGTACATTGTTAGCGTCC
2. 3	2	[hg19]chr2:158330156-158330196	464	CGCATTAGTTTATACAAAGCGTGGCATTTGGGGTACAGTACTTGGTGGCAGCCAAAACTGGTTAGCCAGATTATGACCAA
2. 3	2	[hg19]chr2:158330233-158330273	465	GTCACACTTAATAAGCAGCGGAGTGGAGGAGTGTGAATACATATGCATCATCTCCTTGGCAGGGTACATTGTTAGCGTCC
2. 3	2	[hg19]chr2:158330320-158330360	466	CGCATTAGTTTATACAAAGCGCCCTGGGACTCAGTCATGCTTTGCAGATCCAACAACCAGGTTAGCCAGATTATGACCAA
2. 3	2	[hg19]chr2:158330370-158330410	467	GTCACACTTAATAAGCAGCGCTTGGGCTGATGGAGAACCCAATGCAATCTTACTAAGACTAGGGTACATTGTTAGCGTCC
2. 3	2	[hg19]chr2:158330423-158330463	468	CGCATTAGTTTATACAAAGCTGTTCTAGAGGAAAGAAATGTTGTAGTGACAATTCAATGGGTTAGCCAGATTATGACCAA
2. 3	2	[hg19]chr2:158330645-158330685	469	GTCACACTTAATAAGCAGCGGACAGGCTATAGCAAGAGAAGACACGATCAAGGCCCCAGGAGGGTACATTGTTAGCGTCC
2. 3	2	[hg19]chr2:158330718-158330758	470	CGCATTAGTTTATACAAAGCTGAACATGAGTGTGTGGACCAGGCATCCATTATGCTGAGGGTTAGCCAGATTATGACCAA
2. 3	2	[hg19]chr2:158330773-158330813	471	GTCACACTTAATAAGCAGCGCCTGAGTTCAGGAGGCTTTTTTCAGTATCAAGAAATCCAAAGGGTACATTGTTAGCGTCC
2. 3	2	[hg19]chr2:158330830-158330870	472	CGCATTAGTTTATACAAAGCGGGACATAAATTCTCCTAACCATAGAGCAGATTCTACAGGGTTAGCCAGATTATGACCAA
2. 3	2	[hg19]chr2:158330928-158330968	473	GTCACACTTAATAAGCAGCGCCTTCAAACTCCTCTAAGGCATTTTAGAAAGTCTAACTGCAGGGTACATTGTTAGCGTCC
2. 3	2	[hg19]chr2:158331030-158331070	474	CGCATTAGTTTATACAAAGCAATAGACAAATTACATCTACTTTTGCTGCCCCCCTCCCCCGTTAGCCAGATTATGACCAA
2. 3	2	[hg19]chr2:158331300-158331340	475	GTCACACTTAATAAGCAGCGGCAGCCGTTCTATACACTTCAGTGCTTTGAAGGAGCTGGCAGGGTACATTGTTAGCGTCC
2. 3	2	[hg19]chr2:158331391-158331431	476	CGCATTAGTTTATACAAAGCCTCTGCCTTCACTTCAGATTTGTAGTCATATCCGTGAGCCGTTAGCCAGATTATGACCAA
2. 3	2	[hg19]chr2:158331441-158331481	477	GTCACACTTAATAAGCAGCGTCTAATGATCTGCCCTTTTTTATTTGTCTCGGTATTTCCTAGGGTACATTGTTAGCGTCC
2. 3	2	[hg19]chr2:158331538-158331578	478	CGCATTAGTTTATACAAAGCTGCAGATAATTTGTAAAGTAGAGAGGATCCCACTACCACCGTTAGCCAGATTATGACCAA
2. 3	2	[hg19]chr2:158331704-158331744	479	GTCACACTTAATAAGCAGCGAAACACTATCTTGTTACACTTAAACACTAACACTACCCGCAGGGTACATTGTTAGCGTCC
2. 3	2	[hg19]chr2:158331792-158331832	480	CGCATTAGTTTATACAAAGCGTGATATGACAGTCCATACTATAGCAGAACCATAATTTTCGTTAGCCAGATTATGACCAA
2. 3	2	[hg19]chr2:158332004-158332044	481	GTCACACTTAATAAGCAGCGGAACAGACACTTCTCAAAAGAAGCGATATATGTGGCCAACAGGGTACATTGTTAGCGTCC
2. 3	2	[hg19]chr2:158332098-158332138	482	CGCATTAGTTTATACAAAGCACCATGATGAGGTACCATCTCGCACCAGTCAGAATGGCTGGTTAGCCAGATTATGACCAA
2. 3	2	[hg19]chr2:158332166-158332206	483	GTCACACTTAATAAGCAGCGGCTGGCCAGTTTGCAGAGAAAAGAGAACACTAATACACTGAGGGTACATTGTTAGCGTCC
2. 3	2	[hg19]chr2:158332262-158332302	484	CGCATTAGTTTATACAAAGCAAGAGCTAAAAGCAGAACCACCATTCCACCCGGCAATCCCGTTAGCCAGATTATGACCAA
2. 3	2	[hg19]chr2:158332389-158332429	485	GTCACACTTAATAAGCAGCGAGCAAAGACACGGAATCAGGCTAAACGCCCATCAAACGACAGGGTACATTGTTAGCGTCC
2. 3	2	[hg19]chr2:158332439-158332479	486	CGCATTAGTTTATACAAAGCGACTAGATAAAGGCAATGTGGTCCATATACACCATGGAATGTTAGCCAGATTATGACCAA
2. 3	2	[hg19]chr2:158332504-158332544	487	GTCACACTTAATAAGCAGCGAGATCACGTCTTTCGTGGGAACATGAATGGAGCTAGAGGCAGGGTACATTGTTAGCGTCC
2. 3	2	[hg19]chr2:158332638-158332678	488	CGCATTAGTTTATACAAAGCCGACAGACACTTGGGTCTACTTGAGGGTGGAGACGGGGAGGTTAGCCAGATTATGACCAA
2. 3	2	[hg19]chr2:158332692-158332732	489	GTCACACTTAATAAGCAGCGCACAAGATAACTATTGAGTACTGGGCTTAAAACCTGGGTGAGGGTACATTGTTAGCGTCC
2. 3	2	[hg19]chr2:158332755-158332795	490	CGCATTAGTTTATACAAAGCCCCCATGACACGTGTTTATCTATGTAAATGAACCTTCGTAGTTAGCCAGATTATGACCAA
2. 3	2	[hg19]chr2:158332892-158332932	491	GTCACACTTAATAAGCAGCGTTGTACATGAAGTTACTGATCTTGCAGAACTCCCAACAGCAGGGTACATTGTTAGCGTCC
2. 3	2	[hg19]chr2:158333053-158333093	492	CGCATTAGTTTATACAAAGCTTTCATACTTTGCTCATATTTTAAGCACTTCCGCTTTCTCGTTAGCCAGATTATGACCAA
2. 3	2	[hg19]chr2:158333364-158333404	493	GTCACACTTAATAAGCAGCGGGGGGGATTGCCTAAACTGGACTTTTCAATCCAAATAACCAGGGTACATTGTTAGCGTCC
2. 3	2	[hg19]chr2:158333422-158333462	494	CGCATTAGTTTATACAAAGCCCCTTGTTGGGTTGGATAATTTTATAATGAAACTATACCCGTTAGCCAGATTATGACCAA
2. 3	2	[hg19]chr2:158333610-158333650	495	GTCACACTTAATAAGCAGCGCTCAACTCTACCCCTGACTAGCTATCTCACAGTAGGCCAGAGGGTACATTGTTAGCGTCC
2. 3	2	[hg19]chr2:158333660-158333700	496	CGCATTAGTTTATACAAAGCTCTGTGACTCAGTTTCTTCATCTGTGGAATTGGCATACCAGTTAGCCAGATTATGACCAA
2. 3	2	[hg19]chr2:158333756-158333796	497	GTCACACTTAATAAGCAGCGTCTCTTGTGTTACAGAGAAAAGTCTGAGAAACCAAGGCACAGGGTACATTGTTAGCGTCC
2. 3	2	[hg19]chr2:158333877-158333917	498	CGCATTAGTTTATACAAAGCGCCATGTCCAACTTGCCAGCTCCTATTTCTCATAACCTGGGTTAGCCAGATTATGACCAA
2. 3	2	[hg19]chr2:158334011-158334051	499	GTCACACTTAATAAGCAGCGGAGTCTCCATAGAGTTGCATCATTCAGAACAATAACAGTGAGGGTACATTGTTAGCGTCC
2. 3	2	[hg19]chr2:158334113-158334153	500	CGCATTAGTTTATACAAAGCGGCAGTCTCTTCTCATCCACCTTTGCTGCTCCCTAGTAGCGTTAGCCAGATTATGACCAA
2. 3	2	[hg19]chr2:158334194-158334234	501	GTCACACTTAATAAGCAGCGTACAGAGAGAAGGTAGAAGGCTCAACTGCATCTATGATGCAGGGTACATTGTTAGCGTCC
2. 3	2	[hg19]chr2:158334248-158334288	502	CGCATTAGTTTATACAAAGCGTCCAAGGGATGGAGTCATAAAACAAAACATGTACAGGGCGTTAGCCAGATTATGACCAA
2. 3	2	[hg19]chr2:158334298-158334338	503	GTCACACTTAATAAGCAGCGGGTGATGAAACAATATGTACAAGACCCTGTGACATGTGTTAGGGTACATTGTTAGCGTCC
2. 3	2	[hg19]chr2:158334400-158334440	504	CGCATTAGTTTATACAAAGCCTGTCCCACGCAAAGGTGAGGAAATCTGTCATCTATTTAGGTTAGCCAGATTATGACCAA
2. 3	2	[hg19]chr2:158334576-158334616	505	GTCACACTTAATAAGCAGCGCCCCTGCCTCCACATTTGCACAGCCTCCCCCACTATCAGCAGGGTACATTGTTAGCGTCC
2. 3	2	[hg19]chr2:158334644-158334684	506	CGCATTAGTTTATACAAAGCCAGCCCCTCTATGACTCATTTTCCTTACCTGTGAAATGGGGTTAGCCAGATTATGACCAA
2. 3	2	[hg19]chr2:158334779-158334819	507	GTCACACTTAATAAGCAGCGACCCAAATGTAACCCATGTTTACATTAGGTTCACTCATGGAGGGTACATTGTTAGCGTCC
2. 3	2	[hg19]chr2:158334883-158334923	508	CGCATTAGTTTATACAAAGCGAATAGTTTCATTGCCCTAAGTATCCTGTGTGCTCCCCCCGTTAGCCAGATTATGACCAA
2. 3	2	[hg19]chr2:158334949-158334989	509	GTCACACTTAATAAGCAGCGGAGATGGAGTCTTGCTCTGTCGCCCGAACTGGAGTGCAGTAGGGTACATTGTTAGCGTCC
2. 3	2	[hg19]chr2:158335041-158335081	510	CGCATTAGTTTATACAAAGCCTGCCTCAGCCTCCCAGACTACAGGAGCCCACCACCACGCGTTAGCCAGATTATGACCAA
2. 3	2	[hg19]chr2:158335196-158335236	511	GTCACACTTAATAAGCAGCGCAGGAGTGAGCCACCACGCCCGGCCTTGTGCTCCACTTATAGGGTACATTGTTAGCGTCC
2. 3	2	[hg19]chr2:158335246-158335286	512	CGCATTAGTTTATACAAAGCCTCCCACCTAATCCCTGATCTTTTTACTGTCTCTACAGTTGTTAGCCAGATTATGACCAA
2. 3	2	[hg19]chr2:158335311-158335351	513	GTCACACTTAATAAGCAGCGGGGAATCAAACAGTATGTAACATTTCCACGTTGGCTTTTCAGGGTACATTGTTAGCGTCC
2. 3	2	[hg19]chr2:158335372-158335412	514	CGCATTAGTTTATACAAAGCAAGTTCTTCCATGTCTTTTCGTGACTTGATAGCTCATTTCGTTAGCCAGATTATGACCAA
2. 3	2	[hg19]chr2:158335445-158335485	515	GTCACACTTAATAAGCAGCGTGTACCACAGTCTCTTTATCTGTTTACCTATTGAAGGACGAGGGTACATTGTTAGCGTCC
2. 3	2	[hg19]chr2:158335577-158335617	516	CGCATTAGTTTATACAAAGCTCGGGAGAATACCAAGCAGACCAATTCCTGGATTCTATGGGTTAGCCAGATTATGACCAA
2. 3	2	[hg19]chr2:158335635-158335675	517	GTCACACTTAATAAGCAGCGTACATTAAACTGCAAAGCTGTCTTCCAAAGCGGCTGTACCAGGGTACATTGTTAGCGTCC
2. 3	2	[hg19]chr2:158335701-158335741	518	CGCATTAGTTTATACAAAGCGAGGGTTCCTGTTGCTCTACATTCTCATCAGCATTTGGTGGTTAGCCAGATTATGACCAA
2. 3	2	[hg19]chr2:158335753-158335793	519	GTCACACTTAATAAGCAGCGTGGATTTTTGCCACTCCCATAGGCCTATAGTAGTATCCTGAGGGTACATTGTTAGCGTCC
2. 3	2	[hg19]chr2:158335836-158335876	520	CGCATTAGTTTATACAAAGCGACTCTACCAATCGCTCCCCTCCCAAACCCCAAGGACTCCGTTAGCCAGATTATGACCAA
2. 3	2	[hg19]chr2:158335905-158335945	521	GTCACACTTAATAAGCAGCGCCATCTTCATAAGAACCCATAATCAGGTGAGCACTCGTAGAGGGTACATTGTTAGCGTCC
2. 3	2	[hg19]chr2:158336006-158336046	522	CGCATTAGTTTATACAAAGCCCCTTCCCCTCCACCTCCCCACCCCAGCAGCAGTGGTATGGTTAGCCAGATTATGACCAA
2. 3	2	[hg19]chr2:158336137-158336177	523	GTCACACTTAATAAGCAGCGCCAGTCCAAACTTAGCTGATCACCCACCCAAGGAAGGAGCAGGGTACATTGTTAGCGTCC
2. 3	2	[hg19]chr2:158336189-158336229	524	CGCATTAGTTTATACAAAGCCTCATCAATCCCAGTGGTAAGAACTTGAGTTCCCACAAGCGTTAGCCAGATTATGACCAA
2. 3	2	[hg19]chr2:158336304-158336344	525	GTCACACTTAATAAGCAGCGTCCTCGGTGAGTCCTAGGGCTAAACTGGGCTCAGAGACAGAGGGTACATTGTTAGCGTCC
2. 3	2	[hg19]chr2:158336357-158336397	526	CGCATTAGTTTATACAAAGCCATGTGACCTACTGAGACACTGCAGCACCTAAGGCAGGGCGTTAGCCAGATTATGACCAA
2. 3	2	[hg19]chr2:158336408-158336448	527	GTCACACTTAATAAGCAGCGCTTCCCTAACGCCAGGCTGCATAGCTCACAGCTCCACAAGAGGGTACATTGTTAGCGTCC
2. 3	2	[hg19]chr2:158336525-158336565	528	CGCATTAGTTTATACAAAGCGCCACAGCGGGATAGGACACCAATTGGAGTCATGAGGCCCGTTAGCCAGATTATGACCAA
2. 3	2	[hg19]chr2:158336606-158336646	529	GTCACACTTAATAAGCAGCGCCCTGGGCCAGAAGGGAACCCATTGCTTTGAAAGAAAGGAAGGGTACATTGTTAGCGTCC
2. 3	2	[hg19]chr2:158336656-158336696	530	CGCATTAGTTTATACAAAGCGCAGCATTCATCACCTGCTAAGTGAAGAGCCCTTAGGTCCGTTAGCCAGATTATGACCAA
2. 3	2	[hg19]chr2:158336730-158336770	531	GTCACACTTAATAAGCAGCGGAGGGTCTTGGGGGAGACTCTGAAACTTGCTGGCTTTGGGAGGGTACATTGTTAGCGTCC
2. 3	2	[hg19]chr2:158336788-158336828	532	CGCATTAGTTTATACAAAGCGCCATGATGGCTATGGGTGAGACTTCTTCTGCTTGAAAAAGTTAGCCAGATTATGACCAA
2. 3	2	[hg19]chr2:158336860-158336900	533	GTCACACTTAATAAGCAGCGGCACCTTGGCCACAGGGTTGTAAAGCACAAAGCAGGCCTCAGGGTACATTGTTAGCGTCC
2. 3	2	[hg19]chr2:158336944-158336984	534	CGCATTAGTTTATACAAAGCGGACCTGCCCTGGGCCTGAAGGGAGCACGCTGCCCTAAAGGTTAGCCAGATTATGACCAA
2. 3	2	[hg19]chr2:158337080-158337120	535	GTCACACTTAATAAGCAGCGGGCCTGTGGTGACGGTGGCCAAGAGGTGAGGCTCCTCTGCAGGGTACATTGTTAGCGTCC
2. 3	2	[hg19]chr2:158337145-158337185	536	CGCATTAGTTTATACAAAGCGATGGACTGTATCTTGTAGTTTGAATGCCAGCTCAGCTGCGTTAGCCAGATTATGACCAA
2. 3	2	[hg19]chr2:158337218-158337258	537	GTCACACTTAATAAGCAGCGTCCCTGGCTGCTGGGTGGCACCTCTGGGCCTTCCTGGAGCAGGGTACATTGTTAGCGTCC
2. 3	2	[hg19]chr2:158337270-158337310	538	CGCATTAGTTTATACAAAGCGCTGCCCTGAAGGAAAGGACACGGGCCTGGCTGTCTTTGCGTTAGCCAGATTATGACCAA
2. 3	2	[hg19]chr2:158337335-158337375	539	GTCACACTTAATAAGCAGCGGCAGTAGCCAGGGAGTGGTTGCAACAGGCCTTGGGTGAAAAGGGTACATTGTTAGCGTCC
2. 3	2	[hg19]chr2:158337401-158337441	540	CGCATTAGTTTATACAAAGCGACTGAGAACAGTCATAGTGGTGATTGCCACAAGGGAGCTGTTAGCCAGATTATGACCAA
2. 3	2	[hg19]chr2:158337453-158337493	541	GTCACACTTAATAAGCAGCGCCCCCAGCTTTGGGTGGCTCAGAATAGAAAGAGAGGCTCCAGGGTACATTGTTAGCGTCC
2. 3	2	[hg19]chr2:158337503-158337543	542	CGCATTAGTTTATACAAAGCGAGAAACTAAGGGAAGAGAAAAAGAGTCCCTGTCTGATAAGTTAGCCAGATTATGACCAA
2. 3	2	[hg19]chr2:158337606-158337646	543	GTCACACTTAATAAGCAGCGAACCACAGTGTTACTGAGCTTGAGGTACCTCTTGAAGCAGAGGGTACATTGTTAGCGTCC
2. 3	2	[hg19]chr2:158337793-158337833	544	CGCATTAGTTTATACAAAGCCATGACCTCATTAAATGAACCTAATAAGGCACCAGGGACCGTTAGCCAGATTATGACCAA
2. 3	2	[hg19]chr2:158337982-158338022	545	GTCACACTTAATAAGCAGCGGAATCAAACAGAAAATCCGGAACTGAAAAATGCAATTGGCAGGGTACATTGTTAGCGTCC
2. 3	2	[hg19]chr2:158338032-158338072	546	CGCATTAGTTTATACAAAGCTGCATCAGTCTTTTAATAACAGAATTGGCCAAGCAGAAGAGTTAGCCAGATTATGACCAA
2. 3	2	[hg19]chr2:158338082-158338122	547	GTCACACTTAATAAGCAGCGGAACTTGAAGACATGCTGTTTGTAAATACACAGTGAAAGGAGGGTACATTGTTAGCGTCC
2. 3	2	[hg19]chr2:158338210-158338250	548	CGCATTAGTTTATACAAAGCCCTTAAAGAGGAGGTAGAGAAAGACAGAGGTAGAAAATTCGTTAGCCAGATTATGACCAA
2. 3	2	[hg19]chr2:158338433-158338473	549	GTCACACTTAATAAGCAGCGCGTTCTTCTTTGGTGAAGTGTGTTCAAATCTTTTGCGCGCAGGGTACATTGTTAGCGTCC
2. 3	2	[hg19]chr2:158338576-158338616	550	CGCATTAGTTTATACAAAGCCCCTGTCTGTGACTTGCCTTTTCATTCTCTTGACAGCTTCGTTAGCCAGATTATGACCAA
2. 3	2	[hg19]chr2:158338654-158338694	551	GTCACACTTAATAAGCAGCGTGTTCCCCAAAGTGCACAAATGTAACAGGCTACTGAGTACAGGGTACATTGTTAGCGTCC
2. 3	2	[hg19]chr2:158338791-158338831	552	CGCATTAGTTTATACAAAGCAGGCTTACGAAGACACAACCAGGTAAAGGCTCTGCTGCTCGTTAGCCAGATTATGACCAA
2. 3	2	[hg19]chr2:158338857-158338897	553	GTCACACTTAATAAGCAGCGCTCCCTCTCCAGTCAAGTCTGAAAGGAAGACTGAGGTGGGAGGGTACATTGTTAGCGTCC
2. 3	2	[hg19]chr2:158338915-158338955	554	CGCATTAGTTTATACAAAGCGATTAGAGGTGTAAGGTGGCCTTGGTAGGGGTGGGAAGGGGTTAGCCAGATTATGACCAA
2. 3	2	[hg19]chr2:158338981-158339021	555	GTCACACTTAATAAGCAGCGCCACCAAGACATGCCTCTCACCACTGAACCAACTTCGGGGAGGGTACATTGTTAGCGTCC
2. 3	2	[hg19]chr2:158339092-158339132	556	CGCATTAGTTTATACAAAGCGCTTTGACATCTGCACCTGCAGTGGCCTTGCCAATCAAGCGTTAGCCAGATTATGACCAA
2. 3	2	[hg19]chr2:158339197-158339237	557	GTCACACTTAATAAGCAGCGGGGCAACCCACATGTGTATCTCCATAGGCCATGTGAACTTAGGGTACATTGTTAGCGTCC
2. 3	2	[hg19]chr2:158339277-158339317	558	CGCATTAGTTTATACAAAGCCCCACAAGGATTGGCCATTGAAAGCACATCTCAGCAGCAGGTTAGCCAGATTATGACCAA
2. 3	2	[hg19]chr2:158339376-158339416	559	GTCACACTTAATAAGCAGCGGGGGCTTCTGAAAACTCCCAGATAGAGACCTCTGCCTCCCAGGGTACATTGTTAGCGTCC
2. 3	2	[hg19]chr2:158339451-158339491	560	CGCATTAGTTTATACAAAGCCAGAGGACAAACTTCAGCTGCACTATTAAATGTGAGAGACGTTAGCCAGATTATGACCAA
2. 3	2	[hg19]chr2:158339561-158339601	561	GTCACACTTAATAAGCAGCGCCTGAAGGCAGACCACACCCACGTCTTCTATTCCCGACACAGGGTACATTGTTAGCGTCC
2. 3	2	[hg19]chr2:158339611-158339651	562	CGCATTAGTTTATACAAAGCATCTGTGATGTTGGAGGCAATAGCTCTAAATTAGATTGAGGTTAGCCAGATTATGACCAA
2. 3	2	[hg19]chr2:158339702-158339742	563	GTCACACTTAATAAGCAGCGGCCTAACCAAAAGATCACAGGATCTGCCCAAGTAAAAGAGAGGGTACATTGTTAGCGTCC
2. 3	2	[hg19]chr2:158339787-158339827	564	CGCATTAGTTTATACAAAGCATGCCCCAGGGAAATTCAGAATATTCAGCAAACTCATTACGTTAGCCAGATTATGACCAA
2. 3	2	[hg19]chr2:158339882-158339922	565	GTCACACTTAATAAGCAGCGAGTGATCACAAGTGAGAAATTAAGGAGTAGGACACTAAACAGGGTACATTGTTAGCGTCC
2. 3	2	[hg19]chr2:158339995-158340035	566	CGCATTAGTTTATACAAAGCATGATGGCACTCAGTATAGCCGATTTACAGCGCATTATAGGTTAGCCAGATTATGACCAA
2. 3	2	[hg19]chr2:158340060-158340100	567	GTCACACTTAATAAGCAGCGGAAAGACCTGGATTCAGTCAAGTATTCTGATGAATGGCCCAGGGTACATTGTTAGCGTCC
2. 3	2	[hg19]chr2:158340135-158340175	568	CGCATTAGTTTATACAAAGCCGATTGAAGCCATAAATTACTGGAAAGGCTAGCACAGAACGTTAGCCAGATTATGACCAA
2. 3	2	[hg19]chr2:158340244-158340284	569	GTCACACTTAATAAGCAGCGTCACACATTTTACCCCATATCAATGACACTTTTCATGGGCAGGGTACATTGTTAGCGTCC
2. 3	2	[hg19]chr2:158340423-158340463	570	CGCATTAGTTTATACAAAGCATTGAGCAGGAAGAATTTGAGCTAGGCTTTGCAAGACAGGGTTAGCCAGATTATGACCAA
2. 3	2	[hg19]chr2:158340479-158340519	571	GTCACACTTAATAAGCAGCGGAGAGGTTGAAACTTTATATATTGGGCAAAGAGGCAGAGGAGGGTACATTGTTAGCGTCC
2. 3	2	[hg19]chr2:158340532-158340572	572	CGCATTAGTTTATACAAAGCGGAATAGGAACCCATAGCATGGCATAAAGATGCTATAAAGGTTAGCCAGATTATGACCAA
2. 3	2	[hg19]chr2:158340703-158340743	573	GTCACACTTAATAAGCAGCGGATCCCTCAGTATAAACACTACATGAAAAGTCAAATCCAGAGGGTACATTGTTAGCGTCC
2. 3	2	[hg19]chr2:158340866-158340906	574	CGCATTAGTTTATACAAAGCCTACCTCTGTGACCTCTGAGAATCCACATGGGAAATGGCCGTTAGCCAGATTATGACCAA
2. 3	2	[hg19]chr2:158340954-158340994	575	GTCACACTTAATAAGCAGCGCGACCTAGCAGATGATAGGCACTTGAAAAACAGTGGCTACAGGGTACATTGTTAGCGTCC
2. 3	2	[hg19]chr2:158341056-158341096	576	CGCATTAGTTTATACAAAGCGAAAAGATATCAGTTACATCCAGAGTCATAACAGTACTGGGTTAGCCAGATTATGACCAA
2. 3	2	[hg19]chr2:158341184-158341224	577	GTCACACTTAATAAGCAGCGCAATAACTTAGGTGCCCTAGTTTATGGACTACTCTGCAGGAGGGTACATTGTTAGCGTCC
2. 3	2	[hg19]chr2:158341284-158341324	578	CGCATTAGTTTATACAAAGCGGACTGGAAGGGCACTCAGAGGGAACATTTAGGCCAAAGGGTTAGCCAGATTATGACCAA
2. 3	2	[hg19]chr2:158341367-158341407	579	GTCACACTTAATAAGCAGCGCCATTCATCCTTCGTATGCCCCATCTGTTTGTTTGCTGGCAGGGTACATTGTTAGCGTCC
2. 3	2	[hg19]chr2:158341513-158341553	580	CGCATTAGTTTATACAAAGCGCAGGGGAGTACTTGGCCTCACCATCTGGTTCAATACCACGTTAGCCAGATTATGACCAA
2. 3	2	[hg19]chr2:158341592-158341632	581	GTCACACTTAATAAGCAGCGTGACAGTCTGTTTGATTTGTGATCCCTGTATCCCCTCCCCAGGGTACATTGTTAGCGTCC
2. 3	2	[hg19]chr2:158341645-158341685	582	CGCATTAGTTTATACAAAGCTTCTCTTTATTCATTCTTCCTTCCACGCACAGCATGTAGCGTTAGCCAGATTATGACCAA
2. 3	2	[hg19]chr2:158341871-158341911	583	GTCACACTTAATAAGCAGCGTTTTTAGTGGAAGTGAGGTTTTGCCATGTTAGCCAGGCTGAGGGTACATTGTTAGCGTCC
2. 3	2	[hg19]chr2:158341988-158342028	584	CGCATTAGTTTATACAAAGCACCCGCCCGGGGGTAGCAAATATGAACCAGTCACAGTATTGTTAGCCAGATTATGACCAA
2. 3	2	[hg19]chr2:158342038-158342078	585	GTCACACTTAATAAGCAGCGCACTTTGTTCTCTTTAGAAGTTCTCATAATGGTTGTCCTGAGGGTACATTGTTAGCGTCC
2. 3	2	[hg19]chr2:158342128-158342168	586	CGCATTAGTTTATACAAAGCGATTCCAATTAGCTGTGCCATCTGGGTTGCTCATTACCACGTTAGCCAGATTATGACCAA
2. 3	2	[hg19]chr2:158342251-158342291	587	GTCACACTTAATAAGCAGCGGACACTGGCCCTGCATGCTCAAGATCCCACAGCTAGCCTCAGGGTACATTGTTAGCGTCC
2. 3	2	[hg19]chr2:158342303-158342343	588	CGCATTAGTTTATACAAAGCGCCTTGGGTCTGTCTGCCCCAAACCATTTTTCCTGGCCACGTTAGCCAGATTATGACCAA
2. 3	2	[hg19]chr2:158342353-158342393	589	GTCACACTTAATAAGCAGCGTTACTGGCATCCCTCTTCTCTTCCCACTGCAAGAGCTAACAGGGTACATTGTTAGCGTCC
2. 3	2	[hg19]chr2:158342406-158342446	590	CGCATTAGTTTATACAAAGCTTACGTGTCAGTCACTCTGCTAACCCACTTTGCATGCACGGTTAGCCAGATTATGACCAA
2. 3	2	[hg19]chr2:158342575-158342615	591	GTCACACTTAATAAGCAGCGGGCACTGCCTCTCATCCCAGCTGCCCTGAGTCTAAGAGCCAGGGTACATTGTTAGCGTCC
2. 3	2	[hg19]chr2:158342625-158342665	592	CGCATTAGTTTATACAAAGCTGTGTTCTGCGCTCATAAGCCTTTAATGAGATAAACAAGCGTTAGCCAGATTATGACCAA
2. 3	2	[hg19]chr2:158342732-158342772	593	GTCACACTTAATAAGCAGCGGGTTCCCAGGGACACACATCCCCCCATCTCATACTTACTGAGGGTACATTGTTAGCGTCC
2. 3	2	[hg19]chr2:158342789-158342829	594	CGCATTAGTTTATACAAAGCGCGAGACCCAGGAACCAGTGCTTGAATACTGTCCGGCGGGGTTAGCCAGATTATGACCAA
2. 3	2	[hg19]chr2:158342902-158342942	595	GTCACACTTAATAAGCAGCGCTTCCCAGAGACAACGCCCTGACTCCTGGTGGTCTAGCCCAGGGTACATTGTTAGCGTCC
2. 3	2	[hg19]chr2:158343028-158343068	596	CGCATTAGTTTATACAAAGCGTTTCAGCTGCCTCTGGCTGAGCTCTGAGCCCTATGTCACGTTAGCCAGATTATGACCAA
2. 3	2	[hg19]chr2:158343092-158343132	597	GTCACACTTAATAAGCAGCGTTGCTGATCTTTTCTGTAGCAGCCACAAAAAGAGATACCCAGGGTACATTGTTAGCGTCC
[truncated: 9,199 more rows]
