# Supplementary material for: Simultaneous visualization of DNA loci in single cells by combinatorial multi-color iFISH
Source: Sci Data. 2022 Feb 10;9:47. doi: 10.1038/s41597-022-01139-2 (PMC8831585; doi:10.1038/s41597-022-01139-2)
Supplement: Supplementary file 2 — Supplementary Table 2 [file 41597_2022_1139_MOESM2_ESM.xlsx]

## Sheet: Suppl Table 2
Supplementary Table 2. List of oligos in each of the 57 single-color iFISH probes shown in Fig. 7.
Probe name	Chr	Probe start-end coordinates	Oligo #	Oligo sequence (5'->3')
1.1	1	[hg19]chr1:18163242-18163282	1	CGTAGTAAGATATGTAGTCCGGGTGCCAACCCGGACTGTCACTCTCCAGCACCGTGACTTTGTGAACGAAGAGCGGTTGT
1.1	1	[hg19]chr1:18163311-18163351	2	CGTAGTAAGATATGTAGTCCGCCTGATGGGGTTGTGGGGAGGGAGGATTCAGGGAGATCCTGTGAACGAAGAGCGGTTGT
1.1	1	[hg19]chr1:18163361-18163401	3	CGTAGTAAGATATGTAGTCCCCACAACACACGTGCCTTCTTAGATTAAAGCCTTTGTCTTTGTGAACGAAGAGCGGTTGT
1.1	1	[hg19]chr1:18163421-18163461	4	CGTAGTAAGATATGTAGTCCGGTGGAATGTTGTAGAAGGAACTAGGAGAGGCAGGGTCTCTGTGAACGAAGAGCGGTTGT
1.1	1	[hg19]chr1:18163484-18163524	5	CGTAGTAAGATATGTAGTCCGGGGAAACTGAGGCCCAGAGAGGCAGAGCAGAGACACAGGTGTGAACGAAGAGCGGTTGT
1.1	1	[hg19]chr1:18163604-18163644	6	CGTAGTAAGATATGTAGTCCGGGGACAGTGGGGGTTTGGTGACAGTGTCCTGCCTGCTGCTGTGAACGAAGAGCGGTTGT
1.1	1	[hg19]chr1:18163654-18163694	7	CGTAGTAAGATATGTAGTCCCCTCCAAGGGAGCGTCTGTGGGGGAACTGTAGCTGACATGTGTGAACGAAGAGCGGTTGT
1.1	1	[hg19]chr1:18163705-18163745	8	CGTAGTAAGATATGTAGTCCCCCATTTGGGAGATGCAGACACTGGTTCCATGAAGGCTGCTGTGAACGAAGAGCGGTTGT
1.1	1	[hg19]chr1:18163778-18163818	9	CGTAGTAAGATATGTAGTCCGATATGCCTTGTGCTGCAACCACCCCTAATCTGCAAACCCTGTGAACGAAGAGCGGTTGT
1.1	1	[hg19]chr1:18163887-18163927	10	CGTAGTAAGATATGTAGTCCAGGCCAAGATTTAGAGACGGGAGCTGTAGTGAGGTCTCGCTGTGAACGAAGAGCGGTTGT
1.1	1	[hg19]chr1:18163957-18163997	11	CGTAGTAAGATATGTAGTCCATGTTCTGGTGGGTTCACCCGCAGCTATAAAGTGCCGTCGTGTGAACGAAGAGCGGTTGT
1.1	1	[hg19]chr1:18164060-18164100	12	CGTAGTAAGATATGTAGTCCGGAACACTGGGCTGGGAGATAGGTGTCCTGGGACTCTGGCTGTGAACGAAGAGCGGTTGT
1.1	1	[hg19]chr1:18164123-18164163	13	CGTAGTAAGATATGTAGTCCGGGGGAGGGGGGCGGGCAATTTCACCTCTCCTGGCTCTGGTGTGAACGAAGAGCGGTTGT
1.1	1	[hg19]chr1:18164181-18164221	14	CGTAGTAAGATATGTAGTCCGAGGAGGTTGGAGCAGGTGGTCTCCTGAGTCCCGGCTAGCTGTGAACGAAGAGCGGTTGT
1.1	1	[hg19]chr1:18164240-18164280	15	CGTAGTAAGATATGTAGTCCCAGCTGCAGTGAGTGTGCATTTTGGGGAAAACAACTCCGGTGTGAACGAAGAGCGGTTGT
1.1	1	[hg19]chr1:18164337-18164377	16	CGTAGTAAGATATGTAGTCCCAGACGCTGGGAAAGAAGAGGTGGTTACGACATAGGCAGCTGTGAACGAAGAGCGGTTGT
1.1	1	[hg19]chr1:18164439-18164479	17	CGTAGTAAGATATGTAGTCCCAGAGCAGCCCAGAGTCCCGTGGATGTGCAGGAGAGGGGCTGTGAACGAAGAGCGGTTGT
1.1	1	[hg19]chr1:18164492-18164532	18	CGTAGTAAGATATGTAGTCCCCTGGGAGGGCTTCCTGGAGAAGGTGCCATTGAGCCAAGTTGTGAACGAAGAGCGGTTGT
1.1	1	[hg19]chr1:18164592-18164632	19	CGTAGTAAGATATGTAGTCCGGCGCAGAGGAGGGCCCAGCAGTTAGAAGACTGGCTGGTGTGTGAACGAAGAGCGGTTGT
1.1	1	[hg19]chr1:18164654-18164694	20	CGTAGTAAGATATGTAGTCCCCTGGGAGGGTGGATGAGTGATAGGGCTGGAGCCAGGGGCTGTGAACGAAGAGCGGTTGT
1.1	1	[hg19]chr1:18164704-18164744	21	CGTAGTAAGATATGTAGTCCTGGTTGAGGAGCATGGCTTTATCTGGAAGCTGGTGGAGCTTGTGAACGAAGAGCGGTTGT
1.1	1	[hg19]chr1:18164813-18164853	22	CGTAGTAAGATATGTAGTCCGCCCCTGCCCAACCCCACTCTGCCCCTGTTTCTTCCTTGGTGTGAACGAAGAGCGGTTGT
1.1	1	[hg19]chr1:18164882-18164922	23	CGTAGTAAGATATGTAGTCCCTGCTCTGGCTTCCATAACAAACACCACAGGTTGGGTGGCTGTGAACGAAGAGCGGTTGT
1.1	1	[hg19]chr1:18164972-18165012	24	CGTAGTAAGATATGTAGTCCGGTCACGGCGTCAGCAGGTTGGTTTCCTCTGAGGAGCCTGTGTGAACGAAGAGCGGTTGT
1.1	1	[hg19]chr1:18165027-18165067	25	CGTAGTAAGATATGTAGTCCTGGCTGCCTTCTTGCTGCATCCTCCATGCACACACATCCCTGTGAACGAAGAGCGGTTGT
1.1	1	[hg19]chr1:18165093-18165133	26	CGTAGTAAGATATGTAGTCCGAATACCAGTTAGATTGGATTACGGTCCACCCTAACGGCCTGTGAACGAAGAGCGGTTGT
1.1	1	[hg19]chr1:18165187-18165227	27	CGTAGTAAGATATGTAGTCCCTGAGGTCCTGGGGCTTAGGGCTTCCGGAATTTTGGGGGGTGTGAACGAAGAGCGGTTGT
1.1	1	[hg19]chr1:18165266-18165306	28	CGTAGTAAGATATGTAGTCCGGTGGAGGAATGGGGTTGTCCCTTGAGCTCCTGGGGAGACTGTGAACGAAGAGCGGTTGT
1.1	1	[hg19]chr1:18165348-18165388	29	CGTAGTAAGATATGTAGTCCGCAGCCATTCCTGCCTCTCCCAGTCCCGCCTCCCAGCTTATGTGAACGAAGAGCGGTTGT
1.1	1	[hg19]chr1:18165445-18165485	30	CGTAGTAAGATATGTAGTCCGGGTGGCCCAGCAGGATCAGGACTCAGCACACTGGACGCCTGTGAACGAAGAGCGGTTGT
1.1	1	[hg19]chr1:18165508-18165548	31	CGTAGTAAGATATGTAGTCCGAAGCCTGTGCGAACGTTGTCCTTTCATGCCTTGGTCCCCTGTGAACGAAGAGCGGTTGT
1.1	1	[hg19]chr1:18165559-18165599	32	CGTAGTAAGATATGTAGTCCAGAATTCTGGCAGCCCCTCTTACCAGCTGGTTGTCCAGGGTGTGAACGAAGAGCGGTTGT
1.1	1	[hg19]chr1:18165611-18165651	33	CGTAGTAAGATATGTAGTCCGCCTCTCTGAGGACCTTGGTCTGCTCCTCTGTGAAATGGGTGTGAACGAAGAGCGGTTGT
1.1	1	[hg19]chr1:18165751-18165791	34	CGTAGTAAGATATGTAGTCCGCCAGATGGCCAAAAGTCACATACCCTGCTGCAATGGACTTGTGAACGAAGAGCGGTTGT
1.1	1	[hg19]chr1:18165832-18165872	35	CGTAGTAAGATATGTAGTCCCCCCAGTGGGGCGATATTAGGAGGTGGGGCCTTCAGGAGCTGTGAACGAAGAGCGGTTGT
1.1	1	[hg19]chr1:18165910-18165950	36	CGTAGTAAGATATGTAGTCCCAGGGCTCCATAAAGGGCTGAAGAGACCCGAGTTCTCCCCTGTGAACGAAGAGCGGTTGT
1.1	1	[hg19]chr1:18165963-18166003	37	CGTAGTAAGATATGTAGTCCGGACACCGAGAGAAGGTGCCATCTGTGAACCAGAAAGAGCTGTGAACGAAGAGCGGTTGT
1.1	1	[hg19]chr1:18166022-18166062	38	CGTAGTAAGATATGTAGTCCTCCGCAGGCTCCTTGATCTTAGACTTCCCAACATCCAGACTGTGAACGAAGAGCGGTTGT
1.1	1	[hg19]chr1:18166165-18166205	39	CGTAGTAAGATATGTAGTCCGGAGACCCCACTCCTGCTTCTGTCTCCCTGGGCTGGCCACTGTGAACGAAGAGCGGTTGT
1.1	1	[hg19]chr1:18166265-18166305	40	CGTAGTAAGATATGTAGTCCGGACGAGCCTGACCCGTTTCAGCCCATTAACAGCCAGCAGTGTGAACGAAGAGCGGTTGT
1.1	1	[hg19]chr1:18166321-18166361	41	CGTAGTAAGATATGTAGTCCGCCGGTTGGTGGTTGTAGCAGCAGACACAGCAGGTGCCAGTGTGAACGAAGAGCGGTTGT
1.1	1	[hg19]chr1:18166379-18166419	42	CGTAGTAAGATATGTAGTCCAGGGCAGTCTCAGCTCCCCACTGGGGTTGTCCAGGTCTCCTGTGAACGAAGAGCGGTTGT
1.1	1	[hg19]chr1:18166468-18166508	43	CGTAGTAAGATATGTAGTCCCCTGGGTCAGGCTGGGGTCCTGCTCTAGGGGTGGGGTGCATGTGAACGAAGAGCGGTTGT
1.1	1	[hg19]chr1:18166519-18166559	44	CGTAGTAAGATATGTAGTCCGGGAAGGGCAAGCTGGTTCCGGACAGTTGACTTCAGGGCCTGTGAACGAAGAGCGGTTGT
1.1	1	[hg19]chr1:18166618-18166658	45	CGTAGTAAGATATGTAGTCCCTCATCTCCTCACCATTTCTCAGACTCCTTTCTCTCCTGCTGTGAACGAAGAGCGGTTGT
1.1	1	[hg19]chr1:18166668-18166708	46	CGTAGTAAGATATGTAGTCCCTAGAGAGGATTGAAGGAATCAGGCATGTTTTCTTTTCTTTGTGAACGAAGAGCGGTTGT
1.1	1	[hg19]chr1:18166791-18166831	47	CGTAGTAAGATATGTAGTCCCCACCTCCTGAGTTCACACCATTCTTCGGCCTTAGCCTCCTGTGAACGAAGAGCGGTTGT
1.1	1	[hg19]chr1:18166958-18166998	48	CGTAGTAAGATATGTAGTCCCGCCCGCCTCGGCCTCCCTATCCCACCTCCACCAACCACTTGTGAACGAAGAGCGGTTGT
1.1	1	[hg19]chr1:18167008-18167048	49	CGTAGTAAGATATGTAGTCCGTGACTCCATGAACGCTGAGTAACTTCTCCGAGTGGGTTTTGTGAACGAAGAGCGGTTGT
1.1	1	[hg19]chr1:18167074-18167114	50	CGTAGTAAGATATGTAGTCCGCCCACCCTGAGGGCTGATTGTGATCATTGTGGGAGAGGATGTGAACGAAGAGCGGTTGT
1.1	1	[hg19]chr1:18167176-18167216	51	CGTAGTAAGATATGTAGTCCCCAGGCTCACCTTCACATTGGGCAGATGGGACTTGCAGGGTGTGAACGAAGAGCGGTTGT
1.1	1	[hg19]chr1:18167239-18167279	52	CGTAGTAAGATATGTAGTCCCTCCTCTGTGTTCTGATCCAACTTGCTCTGTGGGGCGACGTGTGAACGAAGAGCGGTTGT
1.1	1	[hg19]chr1:18167302-18167342	53	CGTAGTAAGATATGTAGTCCCTGAGAGCGAGTCCCACAGCTTTCCTGGTCACTTAGGCAGTGTGAACGAAGAGCGGTTGT
1.1	1	[hg19]chr1:18167352-18167392	54	CGTAGTAAGATATGTAGTCCCCTGATTACTTCTGTAATGTCCAGTCTCATGGAATAGTGATGTGAACGAAGAGCGGTTGT
1.1	1	[hg19]chr1:18167442-18167482	55	CGTAGTAAGATATGTAGTCCCCAGGTCAGCTGGGGGCAAGAAGCAGGGTTGTGGTAGGGTTGTGAACGAAGAGCGGTTGT
1.1	1	[hg19]chr1:18167537-18167577	56	CGTAGTAAGATATGTAGTCCGAGGGTCCTGCTCTCTGGGGTCAGAGGTAGGACAGGTGGGTGTGAACGAAGAGCGGTTGT
1.1	1	[hg19]chr1:18167617-18167657	57	CGTAGTAAGATATGTAGTCCGGCACTTGTGAGCCGGGGTGAGTGCACTCTGGGCTTGGCCTGTGAACGAAGAGCGGTTGT
1.1	1	[hg19]chr1:18167718-18167758	58	CGTAGTAAGATATGTAGTCCTTTCCGGGGCCCCCTCACCTGCAGCTCCTCTGGCTGGCCATGTGAACGAAGAGCGGTTGT
1.1	1	[hg19]chr1:18167770-18167810	59	CGTAGTAAGATATGTAGTCCCTCCAGCTGCCTGGTGCTGAGGTGTCTTTGCTTCCTGGGGTGTGAACGAAGAGCGGTTGT
1.1	1	[hg19]chr1:18167821-18167861	60	CGTAGTAAGATATGTAGTCCCTCCCGTGCCCTTCTCTTGTCCCTGAGAGATGCTCTGCCCTGTGAACGAAGAGCGGTTGT
1.1	1	[hg19]chr1:18167883-18167923	61	CGTAGTAAGATATGTAGTCCGCCTCCTCCCCTCCCCCACATCAACTTACCTTTTCCTGGGTGTGAACGAAGAGCGGTTGT
1.1	1	[hg19]chr1:18167939-18167979	62	CGTAGTAAGATATGTAGTCCGTGTCCCCACTCAAGCACCCAAGGGAGGCATATGTAGCTGTGTGAACGAAGAGCGGTTGT
1.1	1	[hg19]chr1:18167998-18168038	63	CGTAGTAAGATATGTAGTCCGACCATCTGCTTGGGCTCAGGGTCAGGATGAGCACCCACCTGTGAACGAAGAGCGGTTGT
1.1	1	[hg19]chr1:18168073-18168113	64	CGTAGTAAGATATGTAGTCCCCCCAGAACTCTCCTCATCTCCTCCAGCCCCCTCTTGGCCTGTGAACGAAGAGCGGTTGT
1.1	1	[hg19]chr1:18168133-18168173	65	CGTAGTAAGATATGTAGTCCTTGTTTGAGACAGTGTCTCGCTTGGTCGCCCAGGCTGGAGTGTGAACGAAGAGCGGTTGT
1.1	1	[hg19]chr1:18168399-18168439	66	CGTAGTAAGATATGTAGTCCGCGTGAGCCACCGTGCCTGTCCTCCAACCTCTTTTAACTATGTGAACGAAGAGCGGTTGT
1.1	1	[hg19]chr1:18168466-18168506	67	CGTAGTAAGATATGTAGTCCGGCCACTTCCTTTGAGATCCTGCTTGGGTGGTCTCACACCTGTGAACGAAGAGCGGTTGT
1.1	1	[hg19]chr1:18168516-18168556	68	CGTAGTAAGATATGTAGTCCATGAGGATGTGGTTGGCATCTGTTGTCTTAGGGCCTCATCTGTGAACGAAGAGCGGTTGT
1.1	1	[hg19]chr1:18168639-18168679	69	CGTAGTAAGATATGTAGTCCCACGCTGCTGCTGCTGCTTCTGCCTGAGTGCCTTGTCCCCTGTGAACGAAGAGCGGTTGT
1.1	1	[hg19]chr1:18168727-18168767	70	CGTAGTAAGATATGTAGTCCCTAGTCATGCACTTCCCCCTCCCCAGCTAGTCATGCTGTCTGTGAACGAAGAGCGGTTGT
1.1	1	[hg19]chr1:18168844-18168884	71	CGTAGTAAGATATGTAGTCCATGTCCCCACTCCCCCCGCCCCCACTACTTCCTCTGTTGCTGTGAACGAAGAGCGGTTGT
1.1	1	[hg19]chr1:18168923-18168963	72	CGTAGTAAGATATGTAGTCCTCACCACCATAGCCCTGGGGTTGATGGAAGTTCCTGGTGCTGTGAACGAAGAGCGGTTGT
1.1	1	[hg19]chr1:18168998-18169038	73	CGTAGTAAGATATGTAGTCCCAATCCCCCGATCAGTCCATGCAAGGAGTCCACAGCCTGGTGTGAACGAAGAGCGGTTGT
1.1	1	[hg19]chr1:18169068-18169108	74	CGTAGTAAGATATGTAGTCCCTCAAGGGGCCGAGGTAATAGGGACAGTAGTTCTCTGCCCTGTGAACGAAGAGCGGTTGT
1.1	1	[hg19]chr1:18169175-18169215	75	CGTAGTAAGATATGTAGTCCTCCCTGGGTCCTCTCCTGCACTGATGGGTCAGGAGCTGGGTGTGAACGAAGAGCGGTTGT
1.1	1	[hg19]chr1:18169225-18169265	76	CGTAGTAAGATATGTAGTCCGCAGACCCCAAGTGGAAGTCAAGGGCCGGGGGAGGTAGGTTGTGAACGAAGAGCGGTTGT
1.1	1	[hg19]chr1:18169309-18169349	77	CGTAGTAAGATATGTAGTCCGGTGCCCATGGGAAGCTGAATGCCTCCTTGCCCAGAGGGGTGTGAACGAAGAGCGGTTGT
1.1	1	[hg19]chr1:18169402-18169442	78	CGTAGTAAGATATGTAGTCCGCAGGGCCTGCTGCGAGTGGGAAGGAGCAGAGCTTCCCCCTGTGAACGAAGAGCGGTTGT
1.1	1	[hg19]chr1:18169479-18169519	79	CGTAGTAAGATATGTAGTCCGGGAGGGGCTAATCAGACCAGGGAGTGGGGGCTGGCAGGGTGTGAACGAAGAGCGGTTGT
1.1	1	[hg19]chr1:18169529-18169569	80	CGTAGTAAGATATGTAGTCCGGCAGACCCATGGGGCAGGAGGGAGGTCAGGCAGAGAGAGTGTGAACGAAGAGCGGTTGT
1.1	1	[hg19]chr1:18169641-18169681	81	CGTAGTAAGATATGTAGTCCTGGCTGGCTTGGCTTCAGTCCATGCTGAGGACAGTGGCCCTGTGAACGAAGAGCGGTTGT
1.1	1	[hg19]chr1:18169704-18169744	82	CGTAGTAAGATATGTAGTCCCCCAACCTGAAGCTCACAGACACTTTCCTTCGTCCTAATCTGTGAACGAAGAGCGGTTGT
1.1	1	[hg19]chr1:18169860-18169900	83	CGTAGTAAGATATGTAGTCCGGGAGGGGCAGCAGATGTGGGACTAGGTGCCTCCTTGGGGTGTGAACGAAGAGCGGTTGT
1.1	1	[hg19]chr1:18170002-18170042	84	CGTAGTAAGATATGTAGTCCTGGTGGGGGGAGAGGTGGGGGTGCTGGTGGACAGAAGCCCTGTGAACGAAGAGCGGTTGT
1.1	1	[hg19]chr1:18170087-18170127	85	CGTAGTAAGATATGTAGTCCCTGAGCTGTGCTCACAGGGTCTCTTGAGTGCCCGCGGTGGTGTGAACGAAGAGCGGTTGT
1.1	1	[hg19]chr1:18170153-18170193	86	CGTAGTAAGATATGTAGTCCGGCCACCTTCCTTCTCCTTTCACTTCCCACCTTGCCGTGCTGTGAACGAAGAGCGGTTGT
1.1	1	[hg19]chr1:18170247-18170287	87	CGTAGTAAGATATGTAGTCCGGAGGGAACCCAAATAAGAAAGGTGGCCTGGAGATGGGTGTGTGAACGAAGAGCGGTTGT
1.1	1	[hg19]chr1:18170388-18170428	88	CGTAGTAAGATATGTAGTCCGTCAGGTCCATGGGGACAAGAGAGGTCACGTGGGGAGGGGTGTGAACGAAGAGCGGTTGT
1.1	1	[hg19]chr1:18170479-18170519	89	CGTAGTAAGATATGTAGTCCAGGGCAGCAAAAGGTGAGAGTCTGTGCTCCCCAGGGATGGTGTGAACGAAGAGCGGTTGT
1.1	1	[hg19]chr1:18170576-18170616	90	CGTAGTAAGATATGTAGTCCTAGAAGAGACTGCTGACTCGAATCTGGGGCTTGGGGACCCTGTGAACGAAGAGCGGTTGT
1.1	1	[hg19]chr1:18170693-18170733	91	CGTAGTAAGATATGTAGTCCGTGTCCAAGGGCAGTGGGTGGGGTCAGAGTGGGAGGGCCGTGTGAACGAAGAGCGGTTGT
1.1	1	[hg19]chr1:18170783-18170823	92	CGTAGTAAGATATGTAGTCCGGGGAAGAGACTGTCATCCAACCCCGAGCCCCAGCCCTGCTGTGAACGAAGAGCGGTTGT
1.1	1	[hg19]chr1:18170844-18170884	93	CGTAGTAAGATATGTAGTCCGAGGCTTGGGCAGATTCGCTGTAGAAGATGATGCCACTGGTGTGAACGAAGAGCGGTTGT
1.1	1	[hg19]chr1:18170900-18170940	94	CGTAGTAAGATATGTAGTCCCTGCGGGGGGTCTTCTCTATTTTAAAAGCAGCCGGCAGTGTGTGAACGAAGAGCGGTTGT
1.1	1	[hg19]chr1:18171020-18171060	95	CGTAGTAAGATATGTAGTCCAGGACGATGCTGGGCCCTTGGATCTGGAGCTCCTGCTGGGTGTGAACGAAGAGCGGTTGT
1.1	1	[hg19]chr1:18171092-18171132	96	CGTAGTAAGATATGTAGTCCCCATGTGCCAGGGCCCCCATTCCTCCCTCCAGAGGCTTGGTGTGAACGAAGAGCGGTTGT
1.2	1	[hg19]chr1:27687218-27687258	1	TGATATGCCGATTCCAAGCGCCTTGATGGCGATGCGCACCCTCGTGTGGCGATCGCGGCCGTCAATCTTTTATTTAGAGC
1.2	1	[hg19]chr1:27687271-27687311	2	TGATATGCCGATTCCAAGCGCCATACGTGCCCTTGCCCAGCACCAGCCGCTCGCCCGTCTGTCAATCTTTTATTTAGAGC
1.2	1	[hg19]chr1:27687328-27687368	3	TGATATGCCGATTCCAAGCGAACTGCCGGGCGCGGGGTGAGATGGGAGTTCAGCAGGGCCGTCAATCTTTTATTTAGAGC
1.2	1	[hg19]chr1:27687380-27687420	4	TGATATGCCGATTCCAAGCGCCCTCCGCGAGCTCCCAGTCCCGCGTCCTCACCTCCAACAGTCAATCTTTTATTTAGAGC
1.2	1	[hg19]chr1:27687447-27687487	5	TGATATGCCGATTCCAAGCGCGGGCGCCGTGGAATCCGGGTTCGTCACCCAGGCCTGGATGTCAATCTTTTATTTAGAGC
1.2	1	[hg19]chr1:27687498-27687538	6	TGATATGCCGATTCCAAGCGACCTGAAGGTGGGGGAGGTCAGACCCGCGGGAGGGGCATCGTCAATCTTTTATTTAGAGC
1.2	1	[hg19]chr1:27687608-27687648	7	TGATATGCCGATTCCAAGCGCCTGGCCCTCAGAGTACCCCGACCATGAAAGGCTGCGCACGTCAATCTTTTATTTAGAGC
1.2	1	[hg19]chr1:27687659-27687699	8	TGATATGCCGATTCCAAGCGCCCTACGCTGGGGAAGCACAGCTGGACGTCCTGAGCCGGGGTCAATCTTTTATTTAGAGC
1.2	1	[hg19]chr1:27687769-27687809	9	TGATATGCCGATTCCAAGCGAGCGTCAGGCTGGGTGGCAGCGACCCTCACCTCCCGTCTTGTCAATCTTTTATTTAGAGC
1.2	1	[hg19]chr1:27687841-27687881	10	TGATATGCCGATTCCAAGCGCTCCGCATATGGAGGCGACTGGGAAGGTCCAGCTGGAGGGGTCAATCTTTTATTTAGAGC
1.2	1	[hg19]chr1:27687901-27687941	11	TGATATGCCGATTCCAAGCGGGGGTGTGATGGGGAGTGCTGGTGACAGGAGAGGGGTCTGGTCAATCTTTTATTTAGAGC
1.2	1	[hg19]chr1:27687980-27688020	12	TGATATGCCGATTCCAAGCGGGTGAGTGAGGGGCCTCAGCAGCGACTTCACCTGGGTCTCGTCAATCTTTTATTTAGAGC
1.2	1	[hg19]chr1:27688104-27688144	13	TGATATGCCGATTCCAAGCGCTCCAGGACCAGCACCTGCAGGCAGTTGGGGAGTGGGGTCGTCAATCTTTTATTTAGAGC
1.2	1	[hg19]chr1:27688154-27688194	14	TGATATGCCGATTCCAAGCGGGCTTACCCCTTTCCCGGGTCCACCACCCCTACAGGCCTCGTCAATCTTTTATTTAGAGC
1.2	1	[hg19]chr1:27688204-27688244	15	TGATATGCCGATTCCAAGCGGGTCGCCCTGGGCACAGGCTGTCTTGAATGGTTGGCAGGAGTCAATCTTTTATTTAGAGC
1.2	1	[hg19]chr1:27688286-27688326	16	TGATATGCCGATTCCAAGCGCCCTCCAGGGGGCTCTGGCGTGGGCCTGAAGTGCTGGTAGGTCAATCTTTTATTTAGAGC
1.2	1	[hg19]chr1:27688370-27688410	17	TGATATGCCGATTCCAAGCGGCCACATCCTCAGTTCAGCCCAGGCACCAACCAGCACTGCGTCAATCTTTTATTTAGAGC
1.2	1	[hg19]chr1:27688420-27688460	18	TGATATGCCGATTCCAAGCGAAACTGGCCTGGATATAGCTAGAACGTTGGCATGGGGTGCGTCAATCTTTTATTTAGAGC
1.2	1	[hg19]chr1:27688534-27688574	19	TGATATGCCGATTCCAAGCGGGAGCTGACAGCCCAGGTCAGGCCAAGAATGCAGAGGGGGGTCAATCTTTTATTTAGAGC
1.2	1	[hg19]chr1:27688623-27688663	20	TGATATGCCGATTCCAAGCGCACCACCTGGGTGGGGTCATTGGCGAGGATCTGGGCTCCCGTCAATCTTTTATTTAGAGC
1.2	1	[hg19]chr1:27688673-27688713	21	TGATATGCCGATTCCAAGCGCCACATCCCAGTAATACTGCATCTTCTCCACGCAGCCTTTGTCAATCTTTTATTTAGAGC
1.2	1	[hg19]chr1:27688740-27688780	22	TGATATGCCGATTCCAAGCGGCCTGGGGGAGAGAGGCATGGGCTCCAGTGAGTGTGGGTGGTCAATCTTTTATTTAGAGC
1.2	1	[hg19]chr1:27688795-27688835	23	TGATATGCCGATTCCAAGCGCCCACCATTTCTGTGGGCCCGAGTGTGGACATGAACATAGGTCAATCTTTTATTTAGAGC
1.2	1	[hg19]chr1:27688855-27688895	24	TGATATGCCGATTCCAAGCGATGGCAAGATCTCGGGTGGGAACAGGAGCTCAGGCACAGGGTCAATCTTTTATTTAGAGC
1.2	1	[hg19]chr1:27688960-27689000	25	TGATATGCCGATTCCAAGCGGGCTCCTGAGGGCCCAGAACAGGTATGAGGACCCAGGTGTGTCAATCTTTTATTTAGAGC
1.2	1	[hg19]chr1:27689047-27689087	26	TGATATGCCGATTCCAAGCGGCCCAGTGTGCTCTCTCCCTGCCCTCTTCCCAGGCCCCTCGTCAATCTTTTATTTAGAGC
1.2	1	[hg19]chr1:27689102-27689142	27	TGATATGCCGATTCCAAGCGGACGAGACAAGAGCCAGGATCTGTGCTCACCTATTAGCCGGTCAATCTTTTATTTAGAGC
1.2	1	[hg19]chr1:27689232-27689272	28	TGATATGCCGATTCCAAGCGAGCCTTGCGATACCTGGGGTGGGGGTAGGGGGCACAGGGCGTCAATCTTTTATTTAGAGC
1.2	1	[hg19]chr1:27689282-27689322	29	TGATATGCCGATTCCAAGCGCCCACAGCACCACCCCTCATCTCACAGCTTAGCCCACCGGGTCAATCTTTTATTTAGAGC
1.2	1	[hg19]chr1:27689350-27689390	30	TGATATGCCGATTCCAAGCGGGCCTGCTCCCGGTGCCCAGCATCCTGGAAACCCGAGCTGGTCAATCTTTTATTTAGAGC
1.2	1	[hg19]chr1:27689433-27689473	31	TGATATGCCGATTCCAAGCGCGGGCGCCACAGAGCCCTCAAGCTGTACCAGCGGCAGCAGGTCAATCTTTTATTTAGAGC
1.2	1	[hg19]chr1:27689483-27689523	32	TGATATGCCGATTCCAAGCGGCCTTCGCCCGGTCCCCAGGCCTGTTCCTCCTAGGGAAAAGTCAATCTTTTATTTAGAGC
1.2	1	[hg19]chr1:27689567-27689607	33	TGATATGCCGATTCCAAGCGGGGACCTCTAGACACTGAACCAGCAGGGACCCTTCCAGGGGTCAATCTTTTATTTAGAGC
1.2	1	[hg19]chr1:27689637-27689677	34	TGATATGCCGATTCCAAGCGGACCCTGGCCAGCACTGACCTCTCTAGTGACCTCAGATGGGTCAATCTTTTATTTAGAGC
1.2	1	[hg19]chr1:27689724-27689764	35	TGATATGCCGATTCCAAGCGGCGGTGACCATACCACAGGCAGCACCACCTCCCCCACCCCGTCAATCTTTTATTTAGAGC
1.2	1	[hg19]chr1:27689810-27689850	36	TGATATGCCGATTCCAAGCGGTGACCCCGGTCAGCAAATTCCCCGAACAGCAGTGATCCCGTCAATCTTTTATTTAGAGC
1.2	1	[hg19]chr1:27689899-27689939	37	TGATATGCCGATTCCAAGCGGTGGCTATGACCTAACCCTTGCTCTGCCACTCACCGGTTGGTCAATCTTTTATTTAGAGC
1.2	1	[hg19]chr1:27689971-27690011	38	TGATATGCCGATTCCAAGCGCTGCTCGGCCACATCACAGGTGGGCAAGGCCTGCAGCGTCGTCAATCTTTTATTTAGAGC
1.2	1	[hg19]chr1:27690027-27690067	39	TGATATGCCGATTCCAAGCGTGGCCGAGTAGTCCTGCATCAGGGAACGGCAAGCACTGGCGTCAATCTTTTATTTAGAGC
1.2	1	[hg19]chr1:27690126-27690166	40	TGATATGCCGATTCCAAGCGCCCACCCAGCCACCATCTTCTGCACGCCTCCCTCAGGCCCGTCAATCTTTTATTTAGAGC
1.2	1	[hg19]chr1:27690200-27690240	41	TGATATGCCGATTCCAAGCGGCCCCATGCTGGGCGTTCCCAACCCCACAACTGCCCCAGGGTCAATCTTTTATTTAGAGC
1.2	1	[hg19]chr1:27690252-27690292	42	TGATATGCCGATTCCAAGCGGCTCATCCTCTCTAACAAATAAGGAGGCCAACACTCAGAGGTCAATCTTTTATTTAGAGC
1.2	1	[hg19]chr1:27690372-27690412	43	TGATATGCCGATTCCAAGCGGCCAGCTGCCCTACTGCCTCTCTGAACACCACGCACCTGCGTCAATCTTTTATTTAGAGC
1.2	1	[hg19]chr1:27690447-27690487	44	TGATATGCCGATTCCAAGCGGTCGGGGCTCAGCAGCTCCACGCTGTCCAGTCTCCGCTGCGTCAATCTTTTATTTAGAGC
1.2	1	[hg19]chr1:27690508-27690548	45	TGATATGCCGATTCCAAGCGAGCTGTGGCCCACTGAACCGCTCCCGCGCCTGCCGGATGTGTCAATCTTTTATTTAGAGC
1.2	1	[hg19]chr1:27690582-27690622	46	TGATATGCCGATTCCAAGCGGCCCAGGGTAGGGGAGGCAGGGAGAGAGAATGGTGGGGCCGTCAATCTTTTATTTAGAGC
1.2	1	[hg19]chr1:27690632-27690672	47	TGATATGCCGATTCCAAGCGCCCCAGCCCACCATACCCTCACCAGCCCCCTCCTGGAGCAGTCAATCTTTTATTTAGAGC
1.2	1	[hg19]chr1:27690689-27690729	48	TGATATGCCGATTCCAAGCGCATTACCAAGAGTCTGTGGGTGTGGCCTCCAGCAGGCGGGGTCAATCTTTTATTTAGAGC
1.2	1	[hg19]chr1:27690749-27690789	49	TGATATGCCGATTCCAAGCGGTGAGCAGGGCCTCGGTCCCCACTCCAGCCTGTACCAGCCGTCAATCTTTTATTTAGAGC
1.2	1	[hg19]chr1:27690799-27690839	50	TGATATGCCGATTCCAAGCGGCCCCGCAGAAGGCCTGCATCACCACACAGCACCCGACCAGTCAATCTTTTATTTAGAGC
1.2	1	[hg19]chr1:27690862-27690902	51	TGATATGCCGATTCCAAGCGCAGTGTGTAGCTGCCAACGCAATCCTGGTGGGAGGGAGGCGTCAATCTTTTATTTAGAGC
1.2	1	[hg19]chr1:27690925-27690965	52	TGATATGCCGATTCCAAGCGAGCACAGGGCTAGACAAGGGGAGTGAGAGCATCAAAGGTCGTCAATCTTTTATTTAGAGC
1.2	1	[hg19]chr1:27691041-27691081	53	TGATATGCCGATTCCAAGCGGGGATGTCAGTGGGGGGTTAGGTGACTGAGGAGGCCAGGGGTCAATCTTTTATTTAGAGC
1.2	1	[hg19]chr1:27691114-27691154	54	TGATATGCCGATTCCAAGCGCAAAGGGCACTTTTGAGTGAGAGGTGGATTCTGCTCACCGGTCAATCTTTTATTTAGAGC
1.2	1	[hg19]chr1:27691212-27691252	55	TGATATGCCGATTCCAAGCGGTAGGCCTTACCCCAGCCCTGTGCCTGCCTCCACCAGCCCGTCAATCTTTTATTTAGAGC
1.2	1	[hg19]chr1:27691268-27691308	56	TGATATGCCGATTCCAAGCGAGGGCCTGCAGGTCAGGGAGGTCGGCCTGGGAGCAGAGGAGTCAATCTTTTATTTAGAGC
1.2	1	[hg19]chr1:27691406-27691446	57	TGATATGCCGATTCCAAGCGGCAGGCACAGAGGGGGTGGCGCTGATCCCTGAAGCCCAGCGTCAATCTTTTATTTAGAGC
1.2	1	[hg19]chr1:27691461-27691501	58	TGATATGCCGATTCCAAGCGCCGGGGTCCATCCTGGCTTGACCTGCCTTGCTGTGGGACTGTCAATCTTTTATTTAGAGC
1.2	1	[hg19]chr1:27691588-27691628	59	TGATATGCCGATTCCAAGCGGCAGGAGAGGAGTTGGGCTCACTGGGTTGGGACCCTCAGGGTCAATCTTTTATTTAGAGC
1.2	1	[hg19]chr1:27691638-27691678	60	TGATATGCCGATTCCAAGCGGAGCCTGTGAGCACCTGGCATGGGGGAAGGGAGGCTGTGGGTCAATCTTTTATTTAGAGC
1.2	1	[hg19]chr1:27691703-27691743	61	TGATATGCCGATTCCAAGCGTTAGGAGGTGGGAGTTGCGCAAACATAGAAGTCCCCTCCCGTCAATCTTTTATTTAGAGC
1.2	1	[hg19]chr1:27691766-27691806	62	TGATATGCCGATTCCAAGCGGAAAGGGGCTACCATCAGTGTGCATAGACAACGCTGTGCCGTCAATCTTTTATTTAGAGC
1.2	1	[hg19]chr1:27691875-27691915	63	TGATATGCCGATTCCAAGCGAGCGTCTGCTAGGGCCTGCATGAGTCAACATGTATGCGATGTCAATCTTTTATTTAGAGC
1.2	1	[hg19]chr1:27691936-27691976	64	TGATATGCCGATTCCAAGCGTCTTTGTGTCCGAGTGGTCGGGTCAGCCTTCATTTTAGGCGTCAATCTTTTATTTAGAGC
1.2	1	[hg19]chr1:27692032-27692072	65	TGATATGCCGATTCCAAGCGAGTATGGGGGCCGAGCATCCGGGCTGGCTGGAGGGAGGAGGTCAATCTTTTATTTAGAGC
1.2	1	[hg19]chr1:27692088-27692128	66	TGATATGCCGATTCCAAGCGAGCCTCCTTCTGGCCCCGCCCCTGAGCCATCCTTTCCCGCGTCAATCTTTTATTTAGAGC
1.2	1	[hg19]chr1:27692187-27692227	67	TGATATGCCGATTCCAAGCGGCTCCCTCACCCAGTATCCAGTCCCGTCGGGCCCCTTCGCGTCAATCTTTTATTTAGAGC
1.2	1	[hg19]chr1:27692268-27692308	68	TGATATGCCGATTCCAAGCGTGCTAGGACTCCTGAACTCCAGCCTCCCGGCCCCTTTCCCGTCAATCTTTTATTTAGAGC
1.2	1	[hg19]chr1:27692379-27692419	69	TGATATGCCGATTCCAAGCGGTTCTCCAACCCCACCCCTGAGACACCACAGCCCCGCGCCGTCAATCTTTTATTTAGAGC
1.2	1	[hg19]chr1:27692429-27692469	70	TGATATGCCGATTCCAAGCGCCGCCCCAGAGTTCCAAAGCCCCTCCCCATCCTTGCCCCGGTCAATCTTTTATTTAGAGC
1.2	1	[hg19]chr1:27692493-27692533	71	TGATATGCCGATTCCAAGCGAGGGTGCCTAAGCCCCAACCTCGAGCCCTAGAGCCGCGCCGTCAATCTTTTATTTAGAGC
1.2	1	[hg19]chr1:27692543-27692583	72	TGATATGCCGATTCCAAGCGTCTCGTCCCGAGCCCGGCCGCGCCCCAGATCCCCTAAATCGTCAATCTTTTATTTAGAGC
1.2	1	[hg19]chr1:27692634-27692674	73	TGATATGCCGATTCCAAGCGGTCCCCTAGACCCGGTACCCCTCTCGGCCCCTCCCTTGAGGTCAATCTTTTATTTAGAGC
1.2	1	[hg19]chr1:27692761-27692801	74	TGATATGCCGATTCCAAGCGAGGCATCCAGAGCCGCGGTGTCGCCTAGCTCCAGCGTCCCGTCAATCTTTTATTTAGAGC
1.2	1	[hg19]chr1:27693130-27693170	75	TGATATGCCGATTCCAAGCGGGGGCGGGGCAGGAGCCTGGGCCGGCAGATCAGGAATCTTGTCAATCTTTTATTTAGAGC
1.2	1	[hg19]chr1:27693229-27693269	76	TGATATGCCGATTCCAAGCGCGGCCTGACGTCCCGTTCCAGGAATCTAAAGTCCAGGGAGGTCAATCTTTTATTTAGAGC
1.2	1	[hg19]chr1:27693360-27693400	77	TGATATGCCGATTCCAAGCGGCCACTTGGGGGATCCTGGGAATCGGCTCGGAGGTGCCCGGTCAATCTTTTATTTAGAGC
1.2	1	[hg19]chr1:27693460-27693500	78	TGATATGCCGATTCCAAGCGGCCCAGCCCTTTCCCGGCCGACCCAGAAAGCTCCACCCTCGTCAATCTTTTATTTAGAGC
1.2	1	[hg19]chr1:27693525-27693565	79	TGATATGCCGATTCCAAGCGGCGGCTTGAGACTCAGCCTCTCCCCTCCCTTCTCTCCCGCGTCAATCTTTTATTTAGAGC
1.2	1	[hg19]chr1:27693577-27693617	80	TGATATGCCGATTCCAAGCGGACTGGCGGCTTCCGGAACAGCCTGTGCCCCTGTGCACGCGTCAATCTTTTATTTAGAGC
1.2	1	[hg19]chr1:27693660-27693700	81	TGATATGCCGATTCCAAGCGGAGGAGGCCAGGGCTAGGGAAAAGGTTCGATATGCAGGCCGTCAATCTTTTATTTAGAGC
1.2	1	[hg19]chr1:27693768-27693808	82	TGATATGCCGATTCCAAGCGAATGGGTGTCCTCCCGGGCCCAGTGAGCGCAGGCAGGGAGGTCAATCTTTTATTTAGAGC
1.2	1	[hg19]chr1:27693832-27693872	83	TGATATGCCGATTCCAAGCGCCCTAGGCCGCTTGCCCGAAAGCCTTCAGTCCTGGAGTGGGTCAATCTTTTATTTAGAGC
1.2	1	[hg19]chr1:27693902-27693942	84	TGATATGCCGATTCCAAGCGGGGGGCTGCTTTCCCCAGGACCCAACCTGCTGTGGACCCCGTCAATCTTTTATTTAGAGC
1.2	1	[hg19]chr1:27693953-27693993	85	TGATATGCCGATTCCAAGCGGACTTCTAGGCAGAACGTGGCCATGGGACCTGAGAAGCACGTCAATCTTTTATTTAGAGC
1.2	1	[hg19]chr1:27694026-27694066	86	TGATATGCCGATTCCAAGCGGCCACCCCTTGAAGGAGTCAACCCCAGCCCTTTGCACTACGTCAATCTTTTATTTAGAGC
1.2	1	[hg19]chr1:27694076-27694116	87	TGATATGCCGATTCCAAGCGCAGCTTCAAATCCCCAAGAGTCCCCAACTTTCTTGTGTGAGTCAATCTTTTATTTAGAGC
1.2	1	[hg19]chr1:27694127-27694167	88	TGATATGCCGATTCCAAGCGAGGCAGCAACCTGGTAGAAGCCTCAGTGGACCCTGAAACCGTCAATCTTTTATTTAGAGC
1.2	1	[hg19]chr1:27694190-27694230	89	TGATATGCCGATTCCAAGCGTAACTTGTCCAGGATCACTCAGCACATGACAGCAGGGTGCGTCAATCTTTTATTTAGAGC
1.2	1	[hg19]chr1:27694240-27694280	90	TGATATGCCGATTCCAAGCGCCGCCTGTCAGACTCTTAACTATTTAATTCTGCCACTTACGTCAATCTTTTATTTAGAGC
1.2	1	[hg19]chr1:27694314-27694354	91	TGATATGCCGATTCCAAGCGTGCTACTCAATGGCTGTTTCATTGCCCTGTTGCCTTGTGGGTCAATCTTTTATTTAGAGC
1.2	1	[hg19]chr1:27694412-27694452	92	TGATATGCCGATTCCAAGCGGGCAGGAAGTGGTAGAGTTTGAGAACTTGGCCTGCAACAGGTCAATCTTTTATTTAGAGC
1.2	1	[hg19]chr1:27694499-27694539	93	TGATATGCCGATTCCAAGCGCCGACAGGCTGAGAAAGCTGTGCAATTCCCAGCCAGGGCGGTCAATCTTTTATTTAGAGC
1.2	1	[hg19]chr1:27694761-27694801	94	TGATATGCCGATTCCAAGCGCGTGCCATTGCACTCCAGCCTGGGCGGGGCGACAGAGCAAGTCAATCTTTTATTTAGAGC
1.2	1	[hg19]chr1:27694869-27694909	95	TGATATGCCGATTCCAAGCGGGACCCAGAGGGCCTCGGGAAATTGTCAATGGATGCTTGGGTCAATCTTTTATTTAGAGC
1.2	1	[hg19]chr1:27694934-27694974	96	TGATATGCCGATTCCAAGCGGCCCCTCTGGCTCATTGCACTCCAGCCTGGGCAGGGCGACGTCAATCTTTTATTTAGAGC
1.3	1	[hg19]chr1:37335499-37335539	1	GTCACACTTAATAAGCAGCGGGGGAAGGCTGGCTGCTTGGAGTAAGGTGTCCTCTGAGACGGTTTTACTCATACCCCGAG
1.3	1	[hg19]chr1:37335561-37335601	2	GTCACACTTAATAAGCAGCGCTGCCTGGCAGACAGCAGTGGATTTCACACTGGAGTGTGCGGTTTTACTCATACCCCGAG
1.3	1	[hg19]chr1:37335672-37335712	3	GTCACACTTAATAAGCAGCGGGGCCCGTGGGGTCTAGCTGCCTCTTTTGAGTAAGCGTCTGGTTTTACTCATACCCCGAG
1.3	1	[hg19]chr1:37335772-37335812	4	GTCACACTTAATAAGCAGCGGCCCTGGACTCCACTCAGCTGAGCTCCCTGTCCTGGATCCGGTTTTACTCATACCCCGAG
1.3	1	[hg19]chr1:37335851-37335891	5	GTCACACTTAATAAGCAGCGGCCTAGCCAGGCCTGAGCTGGGAGGTCTGTCTTCAGCCTCGGTTTTACTCATACCCCGAG
1.3	1	[hg19]chr1:37335911-37335951	6	GTCACACTTAATAAGCAGCGCCCTGCTCCCTTAGTCCTGGCTGACCACAAAGCAGGCCACGGTTTTACTCATACCCCGAG
1.3	1	[hg19]chr1:37335961-37336001	7	GTCACACTTAATAAGCAGCGTGGAATTCTTACCGTCTGCCATCATGAAGTCTGCACTATCGGTTTTACTCATACCCCGAG
1.3	1	[hg19]chr1:37336059-37336099	8	GTCACACTTAATAAGCAGCGTTTTCTACAGAGTTCCTCAGAATGCTGGGCCCACAGAGGGGGTTTTACTCATACCCCGAG
1.3	1	[hg19]chr1:37336140-37336180	9	GTCACACTTAATAAGCAGCGGCTGCCCATTCCCTCCCGCCTTTGAAGAGTCACAGCCCACGGTTTTACTCATACCCCGAG
1.3	1	[hg19]chr1:37336192-37336232	10	GTCACACTTAATAAGCAGCGAAGTCTCAGAGAAGTCCTGCAAGAAGCTAATTGGCTTAACGGTTTTACTCATACCCCGAG
1.3	1	[hg19]chr1:37336300-37336340	11	GTCACACTTAATAAGCAGCGCAGACCTGGGAGTCCATTCTGGCTTCCTGCCTGGATGACCGGTTTTACTCATACCCCGAG
1.3	1	[hg19]chr1:37336418-37336458	12	GTCACACTTAATAAGCAGCGGTGGTGATAAATGAGGAGCTACATGGACCCGGCAGAGGGCGGTTTTACTCATACCCCGAG
1.3	1	[hg19]chr1:37336516-37336556	13	GTCACACTTAATAAGCAGCGGGGTGGTGGGGGTTGGGGTAGGGGGGAGAAGAGGCACTGGGGTTTTACTCATACCCCGAG
1.3	1	[hg19]chr1:37336566-37336606	14	GTCACACTTAATAAGCAGCGTCGGGAGGCTAGGGGTTATAGGCTTTCTGGGGCATGCGTGGGTTTTACTCATACCCCGAG
1.3	1	[hg19]chr1:37336628-37336668	15	GTCACACTTAATAAGCAGCGGATGCCCAACGCTGGGTGTCAACTGCCTGCTGGGTGTCAGGGTTTTACTCATACCCCGAG
1.3	1	[hg19]chr1:37336744-37336784	16	GTCACACTTAATAAGCAGCGCAGAGGAGGGGAATGACTCCTGGGCCTCTTGCTCCAGGGCGGTTTTACTCATACCCCGAG
1.3	1	[hg19]chr1:37336805-37336845	17	GTCACACTTAATAAGCAGCGGCAGAACTCAAACCCTCAAATGAGCCTTTTAAGTGCGGTGGGTTTTACTCATACCCCGAG
1.3	1	[hg19]chr1:37336931-37336971	18	GTCACACTTAATAAGCAGCGCTTGAGCCCCTCAAGGCCTCGAGAACACTCCGGCTCAGCGGGTTTTACTCATACCCCGAG
1.3	1	[hg19]chr1:37337005-37337045	19	GTCACACTTAATAAGCAGCGCTGAGGGGTCATGTGTCAAAGCCCCACAGAATGCCTCCTCGGTTTTACTCATACCCCGAG
1.3	1	[hg19]chr1:37337094-37337134	20	GTCACACTTAATAAGCAGCGGCGCCAGCTCAAATCAGTTTTTGGTTTCCGCTGTGGCACCGGTTTTACTCATACCCCGAG
1.3	1	[hg19]chr1:37337173-37337213	21	GTCACACTTAATAAGCAGCGTAGGTGACTGGCGGAGCTTGGCTCTCGTCCCCAGCAGGCCGGTTTTACTCATACCCCGAG
1.3	1	[hg19]chr1:37337233-37337273	22	GTCACACTTAATAAGCAGCGACGAAGGCCCATCCAGGACTGAGAGCCATTCTCCTCCCCCGGTTTTACTCATACCCCGAG
1.3	1	[hg19]chr1:37337369-37337409	23	GTCACACTTAATAAGCAGCGGTCACTGGAAGAGGCGGTGAGGCATTCTGGGGGCTGTTCCGGTTTTACTCATACCCCGAG
1.3	1	[hg19]chr1:37337436-37337476	24	GTCACACTTAATAAGCAGCGGGAGTGCTCTGCTCCTGTGTGGCTGTGGGTACCTCCCGGCGGTTTTACTCATACCCCGAG
1.3	1	[hg19]chr1:37337519-37337559	25	GTCACACTTAATAAGCAGCGGTCTACTCAGCACTCTCCCTGTGTCAGGCCGGGCTGGGCGGGTTTTACTCATACCCCGAG
1.3	1	[hg19]chr1:37337626-37337666	26	GTCACACTTAATAAGCAGCGGAGGCTCAGAGAGGCAAACCACCCAAGGTCACACAGCAGGGGTTTTACTCATACCCCGAG
1.3	1	[hg19]chr1:37337720-37337760	27	GTCACACTTAATAAGCAGCGGGGAAGGGGACGTGGGAGAAGTGGCCAGCAGACCCCAGTCGGTTTTACTCATACCCCGAG
1.3	1	[hg19]chr1:37337770-37337810	28	GTCACACTTAATAAGCAGCGGTGGCCAGCACTCACGCACCTGCTTGAGGATCTGGGCCGCGGTTTTACTCATACCCCGAG
1.3	1	[hg19]chr1:37337845-37337885	29	GTCACACTTAATAAGCAGCGCCCGGCCTCGCTTCATCTCCTTGAGCAAGGGGCGCGAGTCGGTTTTACTCATACCCCGAG
1.3	1	[hg19]chr1:37337937-37337977	30	GTCACACTTAATAAGCAGCGGGGGCCATGATGAGCTCCTGCAGTCGGATGAGCCCTGAGGGGTTTTACTCATACCCCGAG
1.3	1	[hg19]chr1:37338065-37338105	31	GTCACACTTAATAAGCAGCGGCCACAGGTCTGCAGACATACACGGGCAGAAACGTGGCCCGGTTTTACTCATACCCCGAG
1.3	1	[hg19]chr1:37338115-37338155	32	GTCACACTTAATAAGCAGCGGTGCACGTGCATGGACAACACTGGAGAGCAGGTGTGTGTGGGTTTTACTCATACCCCGAG
1.3	1	[hg19]chr1:37338165-37338205	33	GTCACACTTAATAAGCAGCGCACATGGCTACACGCACGTGCATGTCAATATGGGCAGGAAGGTTTTACTCATACCCCGAG
1.3	1	[hg19]chr1:37338223-37338263	34	GTCACACTTAATAAGCAGCGCACGTGTGTATATGTAGATTAAGGCCTGTGCACACAGTGGGGTTTTACTCATACCCCGAG
1.3	1	[hg19]chr1:37338293-37338333	35	GTCACACTTAATAAGCAGCGAGGCACAGATAGCAAATTCCCACTGACCACACCCATCTGCGGTTTTACTCATACCCCGAG
1.3	1	[hg19]chr1:37338384-37338424	36	GTCACACTTAATAAGCAGCGCACCCCTCTTCTTCTGTACCCACCCCCAACATTGTGAGACGGTTTTACTCATACCCCGAG
1.3	1	[hg19]chr1:37338525-37338565	37	GTCACACTTAATAAGCAGCGGGCTGGGTAAGGCCAGGAGGTATTTGTGTCTCCGCCCTCGGGTTTTACTCATACCCCGAG
1.3	1	[hg19]chr1:37338711-37338751	38	GTCACACTTAATAAGCAGCGGGCCTCCTCTGGCCCCACCTCATTCCCCTCATCCTGCCACGGTTTTACTCATACCCCGAG
1.3	1	[hg19]chr1:37338771-37338811	39	GTCACACTTAATAAGCAGCGCTGGGTTCCCACCACCCCCAGCACAGGGCCTGGCACTCAGGGTTTTACTCATACCCCGAG
1.3	1	[hg19]chr1:37338872-37338912	40	GTCACACTTAATAAGCAGCGCCTCCCACACTGAAAAATCTATCCTCTACCTTGGTTGGCGGGTTTTACTCATACCCCGAG
1.3	1	[hg19]chr1:37338932-37338972	41	GTCACACTTAATAAGCAGCGCTGAGGACTTCCAGGGAAAACTGAATGTCACTTTCTGGAGGGTTTTACTCATACCCCGAG
1.3	1	[hg19]chr1:37339030-37339070	42	GTCACACTTAATAAGCAGCGTTTGCTGACTTCTTTCTGCATAGCCTGGGAGCAAGCCTGCGGTTTTACTCATACCCCGAG
1.3	1	[hg19]chr1:37339090-37339130	43	GTCACACTTAATAAGCAGCGCCCGCCCCTTCCTCCCCTCCAAAGAAGAAGCTGAGCCAGCGGTTTTACTCATACCCCGAG
1.3	1	[hg19]chr1:37339149-37339189	44	GTCACACTTAATAAGCAGCGGGGCCATCCCCTCCTGCTTGCTTGGTCCCTAGTCATCCCCGGTTTTACTCATACCCCGAG
1.3	1	[hg19]chr1:37339209-37339249	45	GTCACACTTAATAAGCAGCGGGTGACACAGTTCACACAGCATGTCCCACCCCTGCCCCCCGGTTTTACTCATACCCCGAG
1.3	1	[hg19]chr1:37339318-37339358	46	GTCACACTTAATAAGCAGCGGGAGGGGTCCATCGTCAGCTCTAGGGGCAAAGCACATGGCGGTTTTACTCATACCCCGAG
1.3	1	[hg19]chr1:37339497-37339537	47	GTCACACTTAATAAGCAGCGCCAGGGTCCCCACGTAGACCTCGAGAAGGATTCCACCAGGGGTTTTACTCATACCCCGAG
1.3	1	[hg19]chr1:37339576-37339616	48	GTCACACTTAATAAGCAGCGGATCTTCACTTCAGCCTCTGGATCAAATGGTGCCTGAAGCGGTTTTACTCATACCCCGAG
1.3	1	[hg19]chr1:37339626-37339666	49	GTCACACTTAATAAGCAGCGTCCAAACTTTCCAGTAAAGGAAACCAAATTGCTGCCCCCAGGTTTTACTCATACCCCGAG
1.3	1	[hg19]chr1:37339727-37339767	50	GTCACACTTAATAAGCAGCGCTGGAAAGAGTCCCCCTGACCTCACTCAGATAGCCCTCTCGGTTTTACTCATACCCCGAG
1.3	1	[hg19]chr1:37339789-37339829	51	GTCACACTTAATAAGCAGCGCCCAGTTTCCAAAACAATCTCTGGTACACACCCCTGAGTCGGTTTTACTCATACCCCGAG
1.3	1	[hg19]chr1:37339850-37339890	52	GTCACACTTAATAAGCAGCGCCTGAGGGCTGGACATCAGGAAAGCAATCTGATTGGTGTCGGTTTTACTCATACCCCGAG
1.3	1	[hg19]chr1:37339904-37339944	53	GTCACACTTAATAAGCAGCGGCTTCGGGGACAGACATGTATGCTCGTAGCCTAAGCCTCCGGTTTTACTCATACCCCGAG
1.3	1	[hg19]chr1:37339957-37339997	54	GTCACACTTAATAAGCAGCGCACAAGCTTTGCCATGACTGGGCATCAGGAACCCCCAGCCGGTTTTACTCATACCCCGAG
1.3	1	[hg19]chr1:37340011-37340051	55	GTCACACTTAATAAGCAGCGACCCATGTGCTGGAGTTGGGAGACGGCTATGTAGTCCCAGGGTTTTACTCATACCCCGAG
1.3	1	[hg19]chr1:37340067-37340107	56	GTCACACTTAATAAGCAGCGCAGGTGCCCTGTGCTTCCTAATACCAGACTTGATGGGGAGGGTTTTACTCATACCCCGAG
1.3	1	[hg19]chr1:37340140-37340180	57	GTCACACTTAATAAGCAGCGAGGGAGAGGCCACAAGCTATCACAAGACACACACACAGGCGGTTTTACTCATACCCCGAG
1.3	1	[hg19]chr1:37340245-37340285	58	GTCACACTTAATAAGCAGCGGTTACCCCGTGAGGTCCAGGGTGCACAGTTTGCTCCTCCCGGTTTTACTCATACCCCGAG
1.3	1	[hg19]chr1:37340351-37340391	59	GTCACACTTAATAAGCAGCGGACTGGGACAGGCTGGATGCTGGAGCAGAGGCCACCAGGGGGTTTTACTCATACCCCGAG
1.3	1	[hg19]chr1:37340413-37340453	60	GTCACACTTAATAAGCAGCGCGCCCCATGTAATGCATGGTGACCCACATTCTCCAGCAGCGGTTTTACTCATACCCCGAG
1.3	1	[hg19]chr1:37340490-37340530	61	GTCACACTTAATAAGCAGCGGGAGACCAGAGGCTCCTCTCAGCCCACTCCAGCAGAGGACGGTTTTACTCATACCCCGAG
1.3	1	[hg19]chr1:37340540-37340580	62	GTCACACTTAATAAGCAGCGTTGTTTGCCTGAGATGAGCTTTCCTTTCTGGCTGCTCCCCGGTTTTACTCATACCCCGAG
1.3	1	[hg19]chr1:37340616-37340656	63	GTCACACTTAATAAGCAGCGGGTTGTTGGAATCATGCTTTTCACTCACAAAGCGCTTCTGGGTTTTACTCATACCCCGAG
1.3	1	[hg19]chr1:37340715-37340755	64	GTCACACTTAATAAGCAGCGCATTCCAATGTTACAGAGAAAAATCCCAAGGACCACAGAGGGTTTTACTCATACCCCGAG
1.3	1	[hg19]chr1:37340812-37340852	65	GTCACACTTAATAAGCAGCGCATTTTGACTCCTAGGCTGTAGCCCTTTCCTTCATCCCAGGGTTTTACTCATACCCCGAG
1.3	1	[hg19]chr1:37340926-37340966	66	GTCACACTTAATAAGCAGCGAAGGCACAAAGCTCGTGGGGCAAACACTGGCTGCCTTCTCGGTTTTACTCATACCCCGAG
1.3	1	[hg19]chr1:37340982-37341022	67	GTCACACTTAATAAGCAGCGGGGGGAGATTGCAGCCATGACCCCAATTCTTCACCTCTCCGGTTTTACTCATACCCCGAG
1.3	1	[hg19]chr1:37341032-37341072	68	GTCACACTTAATAAGCAGCGACCCTTTGCCATGTAACTTTGCAGGGCCCTCCAATTGGGCGGTTTTACTCATACCCCGAG
1.3	1	[hg19]chr1:37341091-37341131	69	GTCACACTTAATAAGCAGCGTGGCCAGTGGGATGTTGGCAGGTACCATGCAGGCAAACAGGGTTTTACTCATACCCCGAG
1.3	1	[hg19]chr1:37341189-37341229	70	GTCACACTTAATAAGCAGCGTGTGCCTCGGCTATCCTGCTGGAGGATGAGAGACAGGTGGGGTTTTACTCATACCCCGAG
1.3	1	[hg19]chr1:37341251-37341291	71	GTCACACTTAATAAGCAGCGCAGTCAAGGCCAGCCTAGATCAACCAACAGCCAGCTGACCGGTTTTACTCATACCCCGAG
1.3	1	[hg19]chr1:37341301-37341341	72	GTCACACTTAATAAGCAGCGTGAGTGATCCAGGTGAACCCAGAAAAACGACCTAGCCAAGGGTTTTACTCATACCCCGAG
1.3	1	[hg19]chr1:37341351-37341391	73	GTCACACTTAATAAGCAGCGCACTGACCCTGTGGACTTGTGAGTTAAACAAATGCTTATTGGTTTTACTCATACCCCGAG
1.3	1	[hg19]chr1:37341507-37341547	74	GTCACACTTAATAAGCAGCGTGCACCAGTCCCATGAGATGACTCGTGATTGGCAGGAGCCGGTTTTACTCATACCCCGAG
1.3	1	[hg19]chr1:37341597-37341637	75	GTCACACTTAATAAGCAGCGGGACCCAGTGAGCTATACAGGATTGTCTTCTAGAAGGTTCGGTTTTACTCATACCCCGAG
1.3	1	[hg19]chr1:37341726-37341766	76	GTCACACTTAATAAGCAGCGCAGTGCTTTGAGAGGCTAAAGCAGGAGTTTGAGACCAGCCGGTTTTACTCATACCCCGAG
1.3	1	[hg19]chr1:37341856-37341896	77	GTCACACTTAATAAGCAGCGGCTGAGGTGGGAGGACCGTTTGAGCCCTGGAGTTCAAGGTGGTTTTACTCATACCCCGAG
1.3	1	[hg19]chr1:37342005-37342045	78	GTCACACTTAATAAGCAGCGCTGTATGCCACCTACTGCATGCTCCGAGCTTCAGCAGCCCGGTTTTACTCATACCCCGAG
1.3	1	[hg19]chr1:37342065-37342105	79	GTCACACTTAATAAGCAGCGGGCCAAGAGAGCTGTGGCAATACTGACCCAGCACCCTGACGGTTTTACTCATACCCCGAG
1.3	1	[hg19]chr1:37342122-37342162	80	GTCACACTTAATAAGCAGCGTCATCCCAGGAAAGGCCCATCTCCAGAATTCTTGTCAGTGGGTTTTACTCATACCCCGAG
1.3	1	[hg19]chr1:37342177-37342217	81	GTCACACTTAATAAGCAGCGGCTTGAGTCAATGTGAGTTGGGCTGTCTGTTACTTGCAGCGGTTTTACTCATACCCCGAG
1.3	1	[hg19]chr1:37342252-37342292	82	GTCACACTTAATAAGCAGCGCACAGCCAAAGCCCACTGTGGAGTATTTCCCACTCCATGGGGTTTTACTCATACCCCGAG
1.3	1	[hg19]chr1:37342307-37342347	83	GTCACACTTAATAAGCAGCGCATTGTCCTGCCCTTTGACATATCTGGATTCTGGGAGCACGGTTTTACTCATACCCCGAG
1.3	1	[hg19]chr1:37342389-37342429	84	GTCACACTTAATAAGCAGCGGGCTGAAGCCAAACCTGAGCCCCTAGTGCTCATTGTCTTCGGTTTTACTCATACCCCGAG
1.3	1	[hg19]chr1:37342440-37342480	85	GTCACACTTAATAAGCAGCGCACTGACCCATTGACTCCCCTATGTTTTAAATATTTGTTGGGTTTTACTCATACCCCGAG
1.3	1	[hg19]chr1:37342626-37342666	86	GTCACACTTAATAAGCAGCGGGAGTGGGTACCTGCCCAGTGATCACAGGTAATTCCAGGCGGTTTTACTCATACCCCGAG
1.3	1	[hg19]chr1:37342711-37342751	87	GTCACACTTAATAAGCAGCGAAGGCACTTGTGGGTAAGAGCTGCAGACCTGAGCATCAGCGGTTTTACTCATACCCCGAG
1.3	1	[hg19]chr1:37342793-37342833	88	GTCACACTTAATAAGCAGCGGCACCTTTTCCTCTGCAAAGCCACTTCCTCCACCCTCCACGGTTTTACTCATACCCCGAG
1.3	1	[hg19]chr1:37342846-37342886	89	GTCACACTTAATAAGCAGCGGTGTCTGCTCTGACACTCTGTACCCATGACATTCCAGTTAGGTTTTACTCATACCCCGAG
1.3	1	[hg19]chr1:37342968-37343008	90	GTCACACTTAATAAGCAGCGTCTGGCCTCCTTTGCTCCTGTCTGGACCAGTGCAGTCGGCGGTTTTACTCATACCCCGAG
1.3	1	[hg19]chr1:37343018-37343058	91	GTCACACTTAATAAGCAGCGTCTCCTTGCTCTAGGCTCTCCTTCCAACCCTCCCTGTGCAGGTTTTACTCATACCCCGAG
1.3	1	[hg19]chr1:37343099-37343139	92	GTCACACTTAATAAGCAGCGCTACGCCTTTGCTCAGCAATACTCAATGATCCTTGGCTGCGGTTTTACTCATACCCCGAG
1.3	1	[hg19]chr1:37343152-37343192	93	GTCACACTTAATAAGCAGCGCCTGAACTCTGAGGCTGGACATCAGAGACCTTGCATAGCCGGTTTTACTCATACCCCGAG
1.3	1	[hg19]chr1:37343222-37343262	94	GTCACACTTAATAAGCAGCGCCCACCTTCCATACCTGAATCCTCTCCCCTAGCCAGGCTGGGTTTTACTCATACCCCGAG
1.3	1	[hg19]chr1:37343310-37343350	95	GTCACACTTAATAAGCAGCGGCTGTTCCCTCCACCTGTAATTCCCTCATGATTCCTCTCCGGTTTTACTCATACCCCGAG
1.3	1	[hg19]chr1:37343392-37343432	96	GTCACACTTAATAAGCAGCGCTCTCCTCCTCTGGTAAGTCAGCTCAGACCAGCCAAGGCCGGTTTTACTCATACCCCGAG
1.4	1	[hg19]chr1:46910782-46910822	1	ATTCTGTTTAACTGGTTCGCCGGAGGCCCAGAATAGCATGGGTGATGAACAGAGCCAGGCCCTAACCTGGACTTTAGATC
1.4	1	[hg19]chr1:46910835-46910875	2	ATTCTGTTTAACTGGTTCGCAGCAGGCTCTGAGTTCCCGACCTTCTCTACTGGCAGGCGGCCTAACCTGGACTTTAGATC
1.4	1	[hg19]chr1:46910909-46910949	3	ATTCTGTTTAACTGGTTCGCGTGCATTGCTTTGCCATGGGAAGAGGAGCTGTGTCTCCGGCCTAACCTGGACTTTAGATC
1.4	1	[hg19]chr1:46910959-46910999	4	ATTCTGTTTAACTGGTTCGCAGGTGGACACCTTGGTCAAGAATCAGAGGGGGCCCAAGTGCCTAACCTGGACTTTAGATC
1.4	1	[hg19]chr1:46911067-46911107	5	ATTCTGTTTAACTGGTTCGCCCCAGCAGTTCAGGAGGCAGAGGCTGGCAGATCGCTTGAGCCTAACCTGGACTTTAGATC
1.4	1	[hg19]chr1:46911174-46911214	6	ATTCTGTTTAACTGGTTCGCACTCCTGTAGATCCTCACCCAAGTGTGCTCCTGATGCCCCCCTAACCTGGACTTTAGATC
1.4	1	[hg19]chr1:46911229-46911269	7	ATTCTGTTTAACTGGTTCGCACCATGTCCACCTTATGTCTCCTCCTTCTGGAACCCCACCCCTAACCTGGACTTTAGATC
1.4	1	[hg19]chr1:46911287-46911327	8	ATTCTGTTTAACTGGTTCGCGGTCCCTCTGTGTGGGTGCTCAATATTCCTCAGATGGGCCCCTAACCTGGACTTTAGATC
1.4	1	[hg19]chr1:46911366-46911406	9	ATTCTGTTTAACTGGTTCGCCTGACTGGCCCCGGCCTCATGATCTCTGGTCTGGGTGAGGCCTAACCTGGACTTTAGATC
1.4	1	[hg19]chr1:46911457-46911497	10	ATTCTGTTTAACTGGTTCGCCCCCCTGATGCTACCCCAGACTGCAGTGGAGAAAGAGCCCCCTAACCTGGACTTTAGATC
1.4	1	[hg19]chr1:46911507-46911547	11	ATTCTGTTTAACTGGTTCGCGGCTGGAGATCTGGGTCCAAGTCCTGACTCTGTCCGTGACCCTAACCTGGACTTTAGATC
1.4	1	[hg19]chr1:46911559-46911599	12	ATTCTGTTTAACTGGTTCGCGCTGGGAAGTCCCTTCATCTCTCTGGACCTGAGTTTTCTCCCTAACCTGGACTTTAGATC
1.4	1	[hg19]chr1:46911634-46911674	13	ATTCTGTTTAACTGGTTCGCAGGTCTATGGTACCTACCAGCTTGACCATTCTGTGAGCTGCCTAACCTGGACTTTAGATC
1.4	1	[hg19]chr1:46911728-46911768	14	ATTCTGTTTAACTGGTTCGCGGAGAGGGCTCCAGAGAGCAAGGCTGAGACAGTGGAACCCCCTAACCTGGACTTTAGATC
1.4	1	[hg19]chr1:46911780-46911820	15	ATTCTGTTTAACTGGTTCGCGCTTGGGTTAGGACCTAGACCCCAGGCTCACAGTTCAGTGCCTAACCTGGACTTTAGATC
1.4	1	[hg19]chr1:46911881-46911921	16	ATTCTGTTTAACTGGTTCGCGCCTCCTCTCCCATGGCTCCACCACAGCACTGCCTCCTTCCCTAACCTGGACTTTAGATC
1.4	1	[hg19]chr1:46911949-46911989	17	ATTCTGTTTAACTGGTTCGCAGCACAAGCCCACCTTATGCTTCTGGCTCCATGTCGCTATCCTAACCTGGACTTTAGATC
1.4	1	[hg19]chr1:46911999-46912039	18	ATTCTGTTTAACTGGTTCGCCCCTCCACCTGAACACCATTGCTGCTTTCTGTGTCCTTCACCTAACCTGGACTTTAGATC
1.4	1	[hg19]chr1:46912061-46912101	19	ATTCTGTTTAACTGGTTCGCCCTCCAGAAAGCCTTTCTTGATCCCTCCAACATACCCCCCCCTAACCTGGACTTTAGATC
1.4	1	[hg19]chr1:46912131-46912171	20	ATTCTGTTTAACTGGTTCGCGAGATCCTCCTCCCATCAAATCTCTCCCTTCCCCCATCCCCCTAACCTGGACTTTAGATC
1.4	1	[hg19]chr1:46912181-46912221	21	ATTCTGTTTAACTGGTTCGCGTAGCCCTACTTCCGCCAACTATGCAAATTAACGAACTCACCTAACCTGGACTTTAGATC
1.4	1	[hg19]chr1:46912231-46912271	22	ATTCTGTTTAACTGGTTCGCTGCTTCATAGGACAGATCTTCTGAAGACAATGCAAAGGGACCTAACCTGGACTTTAGATC
1.4	1	[hg19]chr1:46912281-46912321	23	ATTCTGTTTAACTGGTTCGCCCATGCATGCTACATTTTTTGAGTACTCCCACTGAACACACCTAACCTGGACTTTAGATC
1.4	1	[hg19]chr1:46912403-46912443	24	ATTCTGTTTAACTGGTTCGCGCAGCCCTGCCTCTGCCTCCCATAGAAGGAACCACTCGGGCCTAACCTGGACTTTAGATC
1.4	1	[hg19]chr1:46912453-46912493	25	ATTCTGTTTAACTGGTTCGCGCTGGATGGACAGGGCTATTGCTGACGTCACGTGTCCCCCCCTAACCTGGACTTTAGATC
1.4	1	[hg19]chr1:46912524-46912564	26	ATTCTGTTTAACTGGTTCGCCTGCAGGAGAGGGAGCCTCAGAGTTTCCCCTCAGATTGGGCCTAACCTGGACTTTAGATC
1.4	1	[hg19]chr1:46912644-46912684	27	ATTCTGTTTAACTGGTTCGCGTCTCCTGCCTCTTCTTCCTGCATCCCATTGCTGGCGCGGCCTAACCTGGACTTTAGATC
1.4	1	[hg19]chr1:46912728-46912768	28	ATTCTGTTTAACTGGTTCGCGCAGCCCTTGCCCTCTGCTCTTAGATCCACTGTCGCTGCGCCTAACCTGGACTTTAGATC
1.4	1	[hg19]chr1:46912789-46912829	29	ATTCTGTTTAACTGGTTCGCGCTCAAACTCCATTGCGCTGATGGGGAAACTAGCGAGTGGCCTAACCTGGACTTTAGATC
1.4	1	[hg19]chr1:46912839-46912879	30	ATTCTGTTTAACTGGTTCGCATAGAGGGATGCAGGAATTAGCAGGCACTTTGGCTTTAGGCCTAACCTGGACTTTAGATC
1.4	1	[hg19]chr1:46912932-46912972	31	ATTCTGTTTAACTGGTTCGCAGCCTGGGGAAAAGTGGTGGCAGATACCAGCTCGAAGGACCCTAACCTGGACTTTAGATC
1.4	1	[hg19]chr1:46912985-46913025	32	ATTCTGTTTAACTGGTTCGCAGCCCTATGCTAGGCGCAGACTTCTTTTCGGCTTGGGCTTCCTAACCTGGACTTTAGATC
1.4	1	[hg19]chr1:46913076-46913116	33	ATTCTGTTTAACTGGTTCGCAGCGCCAGCTCCAGTGCTGACCCCTAACCTCTGACTCGTGCCTAACCTGGACTTTAGATC
1.4	1	[hg19]chr1:46913161-46913201	34	ATTCTGTTTAACTGGTTCGCCTGTGACTGTGGATGTCATTTGCTGTCTTGCTGTGGGGGCCCTAACCTGGACTTTAGATC
1.4	1	[hg19]chr1:46913230-46913270	35	ATTCTGTTTAACTGGTTCGCGGAACCTCCTGGACCATATGTCTCCTCCTCCCCTTCCCACCCTAACCTGGACTTTAGATC
1.4	1	[hg19]chr1:46913281-46913321	36	ATTCTGTTTAACTGGTTCGCCCACCATGGAGGGTTTGGTTGGGGTACAACACGGGTCCAGCCTAACCTGGACTTTAGATC
1.4	1	[hg19]chr1:46913431-46913471	37	ATTCTGTTTAACTGGTTCGCCAGAAACCGAGGGAGCAGGTGGGAGGGACTCGGGCTCCGGCCTAACCTGGACTTTAGATC
1.4	1	[hg19]chr1:46913484-46913524	38	ATTCTGTTTAACTGGTTCGCGTGGGGTGAGGGGCCTGCTCAGGTCTGGGTGTCTGTGCCCCCTAACCTGGACTTTAGATC
1.4	1	[hg19]chr1:46913534-46913574	39	ATTCTGTTTAACTGGTTCGCGGGAGGAGCCAGCCCCTCATGCGGGTGCCTGTGAGAGAGCCCTAACCTGGACTTTAGATC
1.4	1	[hg19]chr1:46913625-46913665	40	ATTCTGTTTAACTGGTTCGCCCCAGGGTGAGGGGCTCTAGAAAAGCTGGGACTAAGGGCCCCTAACCTGGACTTTAGATC
1.4	1	[hg19]chr1:46913675-46913715	41	ATTCTGTTTAACTGGTTCGCCGTTACGGGAAGGGGGTCTTGAATTCTGATCTCGTTTCTGCCTAACCTGGACTTTAGATC
1.4	1	[hg19]chr1:46913753-46913793	42	ATTCTGTTTAACTGGTTCGCTTGGCTGCATAGGGAAGGGGTGCCCACATGCCCCCGCCCGCCTAACCTGGACTTTAGATC
1.4	1	[hg19]chr1:46914152-46914192	43	ATTCTGTTTAACTGGTTCGCGGCTGGGGAGGGGGCCTCGGGAGGGAGAGAGACGGAGAAACCTAACCTGGACTTTAGATC
1.4	1	[hg19]chr1:46914251-46914291	44	ATTCTGTTTAACTGGTTCGCGGAGAGGCGGGGAGAGACCGAGATTCAGCGAGACGCGCGGCCTAACCTGGACTTTAGATC
1.4	1	[hg19]chr1:46914327-46914367	45	ATTCTGTTTAACTGGTTCGCTCTCCCCCGAGCAGGCGAGGAGAGGTGGGGTCTCAGGACCCCTAACCTGGACTTTAGATC
1.4	1	[hg19]chr1:46914404-46914444	46	ATTCTGTTTAACTGGTTCGCAGGACGCAGGCCCTCCGCACTGCTGACTGTGGCACTGGGCCCTAACCTGGACTTTAGATC
1.4	1	[hg19]chr1:46914492-46914532	47	ATTCTGTTTAACTGGTTCGCAGCGCTGGGCTGGGCGTAGTTTGCAGAGGGACCGGCCGTCCCTAACCTGGACTTTAGATC
1.4	1	[hg19]chr1:46914543-46914583	48	ATTCTGTTTAACTGGTTCGCCTGGGGAGGAGGCCGCGGCTTTGTCCAGGGTGGAGGTAAGCCTAACCTGGACTTTAGATC
1.4	1	[hg19]chr1:46914593-46914633	49	ATTCTGTTTAACTGGTTCGCGGACAGCATGACCACGAGTAAAGGGAGGAGGGCTTGAGGACCTAACCTGGACTTTAGATC
1.4	1	[hg19]chr1:46914699-46914739	50	ATTCTGTTTAACTGGTTCGCCCGGGAGACCAGCCAGCCTCAGTGGGCCCAGGAAGTCCTGCCTAACCTGGACTTTAGATC
1.4	1	[hg19]chr1:46914815-46914855	51	ATTCTGTTTAACTGGTTCGCCCTGCCCTCCCCAGCCTCTGTGCTACCTTAGCCTCAACACCCTAACCTGGACTTTAGATC
1.4	1	[hg19]chr1:46914935-46914975	52	ATTCTGTTTAACTGGTTCGCGCTCACTGCTGCCCTAACCTCCTGGGCTAAAGTGATCCTCCCTAACCTGGACTTTAGATC
1.4	1	[hg19]chr1:46915041-46915081	53	ATTCTGTTTAACTGGTTCGCTTTTTTGTAGACATGGGTCTTGCTGTGTTGTCCAGCCTGGCCTAACCTGGACTTTAGATC
1.4	1	[hg19]chr1:46915138-46915178	54	ATTCTGTTTAACTGGTTCGCCAGGCATGAGTCCCACGATACCTGGCAACACACCCCATTCCCTAACCTGGACTTTAGATC
1.4	1	[hg19]chr1:46915209-46915249	55	ATTCTGTTTAACTGGTTCGCGGGCCAGACCTTGTCCATGTTGCTCAGTATTGTGCCCTTGCCTAACCTGGACTTTAGATC
1.4	1	[hg19]chr1:46915315-46915355	56	ATTCTGTTTAACTGGTTCGCGGCCTGGACAGAGGCTGTGACAAAGATGGCAGGGCTGGTGCCTAACCTGGACTTTAGATC
1.4	1	[hg19]chr1:46915447-46915487	57	ATTCTGTTTAACTGGTTCGCGCTTGGGGAGACGGGTACAGGAAGTAGCAGGGGCAGGGAGCCTAACCTGGACTTTAGATC
1.4	1	[hg19]chr1:46915507-46915547	58	ATTCTGTTTAACTGGTTCGCTGTCATCAGCACCAGCAAGTCACCGCAAGAGCCCCGGGGCCCTAACCTGGACTTTAGATC
1.4	1	[hg19]chr1:46915563-46915603	59	ATTCTGTTTAACTGGTTCGCCACGGCCCCTGAAATCCTAGGTCTCTTCTGGGGGAAGAGGCCTAACCTGGACTTTAGATC
1.4	1	[hg19]chr1:46915614-46915654	60	ATTCTGTTTAACTGGTTCGCCCCAGTGACTTTGAGGAAGGAATGGGGCCTACACTGGGGCCCTAACCTGGACTTTAGATC
1.4	1	[hg19]chr1:46915702-46915742	61	ATTCTGTTTAACTGGTTCGCGCTGTGGGATCCCAGGCAAGCCTCAACTTCTGAGCCTCAGCCTAACCTGGACTTTAGATC
1.4	1	[hg19]chr1:46915779-46915819	62	ATTCTGTTTAACTGGTTCGCGCCTCACGCCTGTAATCCTGGCACTTTTGAGCTCAGGAGCCCTAACCTGGACTTTAGATC
1.4	1	[hg19]chr1:46915877-46915917	63	ATTCTGTTTAACTGGTTCGCCCAGCTACTCAGGAGGCTGAGGTGCCATTTTTGAGGCTACCCTAACCTGGACTTTAGATC
1.4	1	[hg19]chr1:46915927-46915967	64	ATTCTGTTTAACTGGTTCGCGCACTATGATAATGGATTATCTCTCTACTCTTCACAACAGCCTAACCTGGACTTTAGATC
1.4	1	[hg19]chr1:46916000-46916040	65	ATTCTGTTTAACTGGTTCGCCAAGGAAATTCTAAGACAGGCAGGGATTGGGAAATGGCAGCCTAACCTGGACTTTAGATC
1.4	1	[hg19]chr1:46916145-46916185	66	ATTCTGTTTAACTGGTTCGCCCAGCCTGGCTGAGTCCAGACTGGGGGAAGTGGGGGCTGCCCTAACCTGGACTTTAGATC
1.4	1	[hg19]chr1:46916214-46916254	67	ATTCTGTTTAACTGGTTCGCGAGGTGGCCCCTGGGGTCTTGTTCCTGCCATGGCGTGGGGCCTAACCTGGACTTTAGATC
1.4	1	[hg19]chr1:46916302-46916342	68	ATTCTGTTTAACTGGTTCGCCGGGCAGCCAGAGGGGGTGTCTGCAATCGCCAACACTGGGCCTAACCTGGACTTTAGATC
1.4	1	[hg19]chr1:46916358-46916398	69	ATTCTGTTTAACTGGTTCGCGCCTATTAGTGGCTGGTGGCTTCATGGTGATTTATTGGGGCCTAACCTGGACTTTAGATC
1.4	1	[hg19]chr1:46916409-46916449	70	ATTCTGTTTAACTGGTTCGCCCCCTTGGTCCGCTATAAACATATTTATACCACCAGAGTGCCTAACCTGGACTTTAGATC
1.4	1	[hg19]chr1:46916480-46916520	71	ATTCTGTTTAACTGGTTCGCCTCCCCTATTAACCATCCGTCACCTTTTATGTGGCCACAGCCTAACCTGGACTTTAGATC
1.4	1	[hg19]chr1:46916548-46916588	72	ATTCTGTTTAACTGGTTCGCTGGGAGGCCTGCAGCCCACAGCCCCGGAGCCCAGTGAACTCCTAACCTGGACTTTAGATC
1.4	1	[hg19]chr1:46916619-46916659	73	ATTCTGTTTAACTGGTTCGCCAGCTGCTGCCTCCTCGGAGCTGCCTCTAGGATAAGGATACCTAACCTGGACTTTAGATC
1.4	1	[hg19]chr1:46916683-46916723	74	ATTCTGTTTAACTGGTTCGCACGCGGGGCCTTTGAAATGTGGCTTCCTCCAGGGTCTCAGCCTAACCTGGACTTTAGATC
1.4	1	[hg19]chr1:46916809-46916849	75	ATTCTGTTTAACTGGTTCGCAGCTGCTACTGCTGCTGCTCTTCCTTCTCTCCCCACCCTCCCTAACCTGGACTTTAGATC
1.4	1	[hg19]chr1:46916904-46916944	76	ATTCTGTTTAACTGGTTCGCGCATGGGGTTGGGGGGAGATGGCAGCTGGCATTTGCTGAGCCTAACCTGGACTTTAGATC
1.4	1	[hg19]chr1:46916973-46917013	77	ATTCTGTTTAACTGGTTCGCCATGACTTCATGTGATCGTCACACAATCCTAGACCCAGGCCCTAACCTGGACTTTAGATC
1.4	1	[hg19]chr1:46917052-46917092	78	ATTCTGTTTAACTGGTTCGCGGCTCAGAGACATTAAATGAAGAGCCCAAGATCACCCAGCCCTAACCTGGACTTTAGATC
1.4	1	[hg19]chr1:46917147-46917187	79	ATTCTGTTTAACTGGTTCGCCCACTGCACTATACAGCCTCTTTGAATGCTCTTGGCTGGGCCTAACCTGGACTTTAGATC
1.4	1	[hg19]chr1:46917257-46917297	80	ATTCTGTTTAACTGGTTCGCGGGGGCCCCCTGTGGAAGGCTGATCGGGAGAAGTGGGCAGCCTAACCTGGACTTTAGATC
1.4	1	[hg19]chr1:46917349-46917389	81	ATTCTGTTTAACTGGTTCGCCAACTGTTCAGTCAGGCCCCATGTTGCTGGGAGTAGGGGGCCTAACCTGGACTTTAGATC
1.4	1	[hg19]chr1:46917428-46917468	82	ATTCTGTTTAACTGGTTCGCGCCTGGGCTAGAGGACTAGGGCCTGGCTCAGACCTCCTCACCTAACCTGGACTTTAGATC
1.4	1	[hg19]chr1:46917490-46917530	83	ATTCTGTTTAACTGGTTCGCCCCCTCATATTTAGGACTCAACCTTCTCCTGCACCTGGGCCCTAACCTGGACTTTAGATC
1.4	1	[hg19]chr1:46917574-46917614	84	ATTCTGTTTAACTGGTTCGCGGGAGATGGCTGGGTGTGTATATATATTGGGATGCCTGGGCCTAACCTGGACTTTAGATC
1.4	1	[hg19]chr1:46917634-46917674	85	ATTCTGTTTAACTGGTTCGCCACCCACAAAATCGGCCACAACTACTGACAACTCCTCTGGCCTAACCTGGACTTTAGATC
1.4	1	[hg19]chr1:46917710-46917750	86	ATTCTGTTTAACTGGTTCGCGAGACTTGAGGAGACTGAGGTCTACCCTCTGAGTCCTGGCCCTAACCTGGACTTTAGATC
1.4	1	[hg19]chr1:46917760-46917800	87	ATTCTGTTTAACTGGTTCGCCAGCTCCAGGATGATGGGCATAGAAAGGCATTGTTATTCCCCTAACCTGGACTTTAGATC
1.4	1	[hg19]chr1:46917856-46917896	88	ATTCTGTTTAACTGGTTCGCGGAGTCCCAGGGCAAGGGATGGTGACTGGGGTGGGGTGGGCCTAACCTGGACTTTAGATC
1.4	1	[hg19]chr1:46917929-46917969	89	ATTCTGTTTAACTGGTTCGCGTGGGGCTGGGGGTGGAGTATCGTCTGTGGGCCTGGGTGGCCTAACCTGGACTTTAGATC
1.4	1	[hg19]chr1:46918018-46918058	90	ATTCTGTTTAACTGGTTCGCCATGTCCTCAGCAACAGAGTCCCAGGTGGTCTGATGGTGGCCTAACCTGGACTTTAGATC
1.4	1	[hg19]chr1:46918139-46918179	91	ATTCTGTTTAACTGGTTCGCCTGGCCATTCCCCTGCCTCCCATGGTCCAGAGGGAAGAGCCCTAACCTGGACTTTAGATC
1.4	1	[hg19]chr1:46918217-46918257	92	ATTCTGTTTAACTGGTTCGCACCTCCTGGCTCCCCATACCCCAGCACCTGTGGGACACGGCCTAACCTGGACTTTAGATC
1.4	1	[hg19]chr1:46918306-46918346	93	ATTCTGTTTAACTGGTTCGCCCTGCTATGCAACCTGGAGCATGCCTGGCCTCCTCTGGGCCCTAACCTGGACTTTAGATC
1.4	1	[hg19]chr1:46918429-46918469	94	ATTCTGTTTAACTGGTTCGCCTCCTGAGAGGGGGCCAGGGCAGGGAAAAGCCAGACACTCCCTAACCTGGACTTTAGATC
1.4	1	[hg19]chr1:46918500-46918540	95	ATTCTGTTTAACTGGTTCGCGCTCTGTGTCCTGGGCTCACCTGCTCCTCTCCCTCCCCGCCCTAACCTGGACTTTAGATC
1.4	1	[hg19]chr1:46918603-46918643	96	ATTCTGTTTAACTGGTTCGCCTGGTCTGGCTGCTTCCTCCCACTCCCCCATGTCCTCTCCCCTAACCTGGACTTTAGATC
1.5	1	[hg19]chr1:56335203-56335243	1	CTATACCACACATCTTAGTCAGTGGCTTCAGACTCAGATTTCATGGGCCTAAGTCGCAGCATTATTAGTCCGTACACACT
1.5	1	[hg19]chr1:56335259-56335299	2	CTATACCACACATCTTAGTCATTTGCTTATCCTGTTCAAATTACTCATCTGTCAAGGGGGATTATTAGTCCGTACACACT
1.5	1	[hg19]chr1:56335310-56335350	3	CTATACCACACATCTTAGTCAGCAAGTATCATGGGTTTACAAGATACCGTATAAAGCACCATTATTAGTCCGTACACACT
1.5	1	[hg19]chr1:56335361-56335401	4	CTATACCACACATCTTAGTCGGCACAAAGAACACAAATGTTACATGCTATGAAGTTATTCATTATTAGTCCGTACACACT
1.5	1	[hg19]chr1:56335467-56335507	5	CTATACCACACATCTTAGTCACTAATACCACAGGGAACTCAAGTTCTGACAAGAGGATTCATTATTAGTCCGTACACACT
1.5	1	[hg19]chr1:56335530-56335570	6	CTATACCACACATCTTAGTCGACCCCTTGACAGAGTCCAAAACTGCATTTAGGTAAAGGGATTATTAGTCCGTACACACT
1.5	1	[hg19]chr1:56335586-56335626	7	CTATACCACACATCTTAGTCGCTCATTGCTCTAAGCCTATTTTCAAGGTTGTAAGCTTGCATTATTAGTCCGTACACACT
1.5	1	[hg19]chr1:56335642-56335682	8	CTATACCACACATCTTAGTCGTCCTATGTTGCTAAGAAACAATTACTGTTATGACTAGACATTATTAGTCCGTACACACT
1.5	1	[hg19]chr1:56335725-56335765	9	CTATACCACACATCTTAGTCTGAAGGAAAGCCTGAACATTTCCATGTCTCTTCCACTAAGATTATTAGTCCGTACACACT
1.5	1	[hg19]chr1:56335785-56335825	10	CTATACCACACATCTTAGTCGATCAAAACCAAGTTAAACTTCTAAAGGTAAAGGCATCTGATTATTAGTCCGTACACACT
1.5	1	[hg19]chr1:56335884-56335924	11	CTATACCACACATCTTAGTCGTTTGAAGAGCAAGGTCCCTGGTTTTCTGCTTCCCAGAACATTATTAGTCCGTACACACT
1.5	1	[hg19]chr1:56335934-56335974	12	CTATACCACACATCTTAGTCACCAATTGCAATCACTGTCAGTCCTTGGGGGACAATTTGCATTATTAGTCCGTACACACT
1.5	1	[hg19]chr1:56336017-56336057	13	CTATACCACACATCTTAGTCGAACTGCATGTCAGACAATGCCTCATATCCTATCAGAGGCATTATTAGTCCGTACACACT
1.5	1	[hg19]chr1:56336142-56336182	14	CTATACCACACATCTTAGTCCCATTCCTTTCATTGGTGAGCCAAAAACTCAAGGTGCAAGATTATTAGTCCGTACACACT
1.5	1	[hg19]chr1:56336210-56336250	15	CTATACCACACATCTTAGTCCCACACTTCGTGCAAGTCTTCCCTCTCCTGGCTCCAAGAGATTATTAGTCCGTACACACT
1.5	1	[hg19]chr1:56336268-56336308	16	CTATACCACACATCTTAGTCAGAGTCTATTCTCTTGACACTTAAGTCTCTCCAGCTTTCCATTATTAGTCCGTACACACT
1.5	1	[hg19]chr1:56336330-56336370	17	CTATACCACACATCTTAGTCCTCCCAGCATCACTTATGCATCTTCCTAGAGTGCCTTTCCATTATTAGTCCGTACACACT
1.5	1	[hg19]chr1:56336396-56336436	18	CTATACCACACATCTTAGTCGTCCAAGAGGAAGTCAAGTCAAATGGTAGCCTCTAAGAGGATTATTAGTCCGTACACACT
1.5	1	[hg19]chr1:56336471-56336511	19	CTATACCACACATCTTAGTCAGAACTAGTCTTCGCTGCTGTGCAGTATGACCTCTTATGCATTATTAGTCCGTACACACT
1.5	1	[hg19]chr1:56336579-56336619	20	CTATACCACACATCTTAGTCCAAGCTTTCCCATTCCCCTCCTCCCACAACGGAGCCTGCGATTATTAGTCCGTACACACT
1.5	1	[hg19]chr1:56336667-56336707	21	CTATACCACACATCTTAGTCACAAACTGAACAAGTAGTAACCAAACATGATCAGATGAAGATTATTAGTCCGTACACACT
1.5	1	[hg19]chr1:56336744-56336784	22	CTATACCACACATCTTAGTCGCCATGTTTGTTAGAAGAAGAACAAAAATGGGTTTGGAGCATTATTAGTCCGTACACACT
1.5	1	[hg19]chr1:56336857-56336897	23	CTATACCACACATCTTAGTCGCCAAAGGAGATTACCATCTGAGTCAGTGGACTGGGAGAGATTATTAGTCCGTACACACT
1.5	1	[hg19]chr1:56336925-56336965	24	CTATACCACACATCTTAGTCCCATCTAATCAGCTACCCACACGGCTAGAATAAAGCAGGCATTATTAGTCCGTACACACT
1.5	1	[hg19]chr1:56337017-56337057	25	CTATACCACACATCTTAGTCCGTGCTGGATGCTTCCTGCCCCTGAACGTCAGACTCCAAGATTATTAGTCCGTACACACT
1.5	1	[hg19]chr1:56337107-56337147	26	CTATACCACACATCTTAGTCCTCGAGCCTTTGGCCACAGACTGAGGTTTGTACTGTTGGCATTATTAGTCCGTACACACT
1.5	1	[hg19]chr1:56337187-56337227	27	CTATACCACACATCTTAGTCTGCTCCTCAGCTTCCAGATGGCCTATTACGGGACTTCACCATTATTAGTCCGTACACACT
1.5	1	[hg19]chr1:56337237-56337277	28	CTATACCACACATCTTAGTCGTGAGTCAATACTTCTTAAGACTCCCCCTCATATATACATATTATTAGTCCGTACACACT
1.5	1	[hg19]chr1:56337376-56337416	29	CTATACCACACATCTTAGTCGTTGCTGAGACAGAGCTTGACCAGAGAGCTCCAAGTGCCCATTATTAGTCCGTACACACT
1.5	1	[hg19]chr1:56337426-56337466	30	CTATACCACACATCTTAGTCAACTGTCCATTACAAACTCAGTTCTGTCAGACTTGCTAAGATTATTAGTCCGTACACACT
1.5	1	[hg19]chr1:56337508-56337548	31	CTATACCACACATCTTAGTCCATACAAGTAAAACAGCTGGGAACAAACCTGAACATAACCATTATTAGTCCGTACACACT
1.5	1	[hg19]chr1:56337617-56337657	32	CTATACCACACATCTTAGTCATAAAAGAGCCTTTATTGACTCAGTTCCACATGGCTGGGGATTATTAGTCCGTACACACT
1.5	1	[hg19]chr1:56337698-56337738	33	CTATACCACACATCTTAGTCGGGGAAGCAAGAACCTTCTTCTCATGGTGCCAAGAGAGAGATTATTAGTCCGTACACACT
1.5	1	[hg19]chr1:56337758-56337798	34	CTATACCACACATCTTAGTCCCAGACACTTATAAAACCATCAGATATCATCAGAACTCACATTATTAGTCCGTACACACT
1.5	1	[hg19]chr1:56337854-56337894	35	CTATACCACACATCTTAGTCCCACACATGGAGATTACAGATCTCTCCCTTGACATGTGAGATTATTAGTCCGTACACACT
1.5	1	[hg19]chr1:56337911-56337951	36	CTATACCACACATCTTAGTCTGGGTGGGGACACAGAGCTAAACCATCAGGTATATATCTGATTATTAGTCCGTACACACT
1.5	1	[hg19]chr1:56338021-56338061	37	CTATACCACACATCTTAGTCGACAACATAGAGTCGGGTCTTGTTTGACATTGACAATTGGATTATTAGTCCGTACACACT
1.5	1	[hg19]chr1:56338116-56338156	38	CTATACCACACATCTTAGTCTGCCCTTGGTCTTTTTTGTCTTCTACTCTGCTTTCTCTGGATTATTAGTCCGTACACACT
1.5	1	[hg19]chr1:56338205-56338245	39	CTATACCACACATCTTAGTCCAATTACACTTTGCTGGTTGCTTTTGAGACTGCAGTGTACATTATTAGTCCGTACACACT
1.5	1	[hg19]chr1:56338303-56338343	40	CTATACCACACATCTTAGTCACCTTATCACAATATACTCCTAATTCCTCCCTCCTGAACCATTATTAGTCCGTACACACT
1.5	1	[hg19]chr1:56338379-56338419	41	CTATACCACACATCTTAGTCGTAATCAAGTGTATTGTTGCTATTTTGAACAAGCCAGATCATTATTAGTCCGTACACACT
1.5	1	[hg19]chr1:56338451-56338491	42	CTATACCACACATCTTAGTCCCTCTGCTAATGTTCTTTATGTAGATCTGAGTTTGACCTGATTATTAGTCCGTACACACT
1.5	1	[hg19]chr1:56338605-56338645	43	CTATACCACACATCTTAGTCTAAGAGTTCTCCAGGTTGGTGGTTCCCCTGAACCCCCCGCATTATTAGTCCGTACACACT
1.5	1	[hg19]chr1:56338655-56338695	44	CTATACCACACATCTTAGTCCTCACTCCACTCTTGCTTGCATGATTTCTGAACTCCAATGATTATTAGTCCGTACACACT
1.5	1	[hg19]chr1:56338706-56338746	45	CTATACCACACATCTTAGTCCTCTTTCTCTACAGGCATGGTTTTAAGTTTCTAGTCTTAGATTATTAGTCCGTACACACT
1.5	1	[hg19]chr1:56338758-56338798	46	CTATACCACACATCTTAGTCTGCCATGAAAGTCTAGTTCTGATATTTGCTCTACCTTCTCATTATTAGTCCGTACACACT
1.5	1	[hg19]chr1:56338898-56338938	47	CTATACCACACATCTTAGTCGGCTCGTTTGCTGCTTGCCGTAGCTGTGTCAGAGGCTAGGATTATTAGTCCGTACACACT
1.5	1	[hg19]chr1:56339037-56339077	48	CTATACCACACATCTTAGTCCCCTGCCCCTGCACAGGAGAACTAACTTGGTAGTGAAGTGATTATTAGTCCGTACACACT
1.5	1	[hg19]chr1:56339087-56339127	49	CTATACCACACATCTTAGTCGGAGGTATCCTAGAGTCCTCAGTCTTTGTGAGGTCTCAGTATTATTAGTCCGTACACACT
1.5	1	[hg19]chr1:56339137-56339177	50	CTATACCACACATCTTAGTCGCCTATTTGCCTGGGTTGTGATCTTCACAAATGCTTCTCAATTATTAGTCCGTACACACT
1.5	1	[hg19]chr1:56339217-56339257	51	CTATACCACACATCTTAGTCGCTGGAGCATGATGCAGCTGAGCTTTTCCTTTCCCCCTAGATTATTAGTCCGTACACACT
1.5	1	[hg19]chr1:56339277-56339317	52	CTATACCACACATCTTAGTCCACCAGTAGTTTAGGTTGTAGCAAAATAACTTCTTTGAGGATTATTAGTCCGTACACACT
1.5	1	[hg19]chr1:56339419-56339459	53	CTATACCACACATCTTAGTCGGTAGGGCTCCTAGAAGTAAAACTCACAAGAGTGTGCCCCATTATTAGTCCGTACACACT
1.5	1	[hg19]chr1:56339492-56339532	54	CTATACCACACATCTTAGTCTGCCCACACTAAACCTCCAGCAATTCAGTTACAGTACAGGATTATTAGTCCGTACACACT
1.5	1	[hg19]chr1:56339554-56339594	55	CTATACCACACATCTTAGTCCTGCAAAGGCTTCTGCTAGTAGGTTTCTGACTTGGTAAGTATTATTAGTCCGTACACACT
1.5	1	[hg19]chr1:56339635-56339675	56	CTATACCACACATCTTAGTCGAGCAACTTGTCCCATGACCTCAATTCTGATGGCTCCAGGATTATTAGTCCGTACACACT
1.5	1	[hg19]chr1:56339910-56339950	57	CTATACCACACATCTTAGTCTCTCCTGACCTCATGATCCTCCCGCCCTGGCCTACCAAAGATTATTAGTCCGTACACACT
1.5	1	[hg19]chr1:56339965-56340005	58	CTATACCACACATCTTAGTCCATGAGCCACCGCGCCCAGCCAAGGAAGTATTGATTTTTAATTATTAGTCCGTACACACT
1.5	1	[hg19]chr1:56340027-56340067	59	CTATACCACACATCTTAGTCGCAGGGATAGGAGTGACAAGCTCTTCAGACATTAGGCCCCATTATTAGTCCGTACACACT
1.5	1	[hg19]chr1:56340098-56340138	60	CTATACCACACATCTTAGTCAGGCAGCTCTTCCATCCAGGATAGGGTACGACGTATCCACATTATTAGTCCGTACACACT
1.5	1	[hg19]chr1:56340172-56340212	61	CTATACCACACATCTTAGTCCACCTTTCACTAAGATGTGTTGCATTACAAAGCCTTCCAGATTATTAGTCCGTACACACT
1.5	1	[hg19]chr1:56340268-56340308	62	CTATACCACACATCTTAGTCCCTGCTCACCTCATACCTCTGTTTTGGGGCAGCCACCTTCATTATTAGTCCGTACACACT
1.5	1	[hg19]chr1:56340399-56340439	63	CTATACCACACATCTTAGTCGTCCAGTAGCTCTGGCCGTAATTATGGCTTCTCAAGGGGGATTATTAGTCCGTACACACT
1.5	1	[hg19]chr1:56340468-56340508	64	CTATACCACACATCTTAGTCGAGAAGTTGCCAAATGCTTTCCCTGTGCATGGTTATTGGCATTATTAGTCCGTACACACT
1.5	1	[hg19]chr1:56340547-56340587	65	CTATACCACACATCTTAGTCCACCTGTAGAGAAATGGTTCTCCTGAGAGTCAGGCACAGCATTATTAGTCCGTACACACT
1.5	1	[hg19]chr1:56340611-56340651	66	CTATACCACACATCTTAGTCAGCTGCTAGGCCAATGGGAGGAAGAAAAGGGGGAGCAGGCATTATTAGTCCGTACACACT
1.5	1	[hg19]chr1:56340707-56340747	67	CTATACCACACATCTTAGTCGGCCTCACCATATCAGGTGTCAGCTGAGGCGTTGCATGAGATTATTAGTCCGTACACACT
1.5	1	[hg19]chr1:56340783-56340823	68	CTATACCACACATCTTAGTCGGCCCAAAGCCACATGAGGATGTTGAGGGTATGTCCTCATATTATTAGTCCGTACACACT
1.5	1	[hg19]chr1:56340891-56340931	69	CTATACCACACATCTTAGTCAGGTCTGCCACTCCACCACTCTCGCTGAATAGAAAGGGGCATTATTAGTCCGTACACACT
1.5	1	[hg19]chr1:56340955-56340995	70	CTATACCACACATCTTAGTCGCTTGGTAGGGAAGCTTTGACAGGTATGCAGGAACAGAGGATTATTAGTCCGTACACACT
1.5	1	[hg19]chr1:56341005-56341045	71	CTATACCACACATCTTAGTCCTGCTTGTAGGTTCTGGAACATGGGAAGTTTGTCCATTTTATTATTAGTCCGTACACACT
1.5	1	[hg19]chr1:56341059-56341099	72	CTATACCACACATCTTAGTCACTTGAGGCAGTTACTAGATTCCTTAACCTTCTATTAGTGATTATTAGTCCGTACACACT
1.5	1	[hg19]chr1:56341124-56341164	73	CTATACCACACATCTTAGTCTTATAGAGATGGGGTCTTGCTGTTACCCAGGCTGCAGTGCATTATTAGTCCGTACACACT
1.5	1	[hg19]chr1:56341197-56341237	74	CTATACCACACATCTTAGTCCTCCTGGGCTTAAGGGATCCTCTAGCCTCAGACTCCTGAGATTATTAGTCCGTACACACT
1.5	1	[hg19]chr1:56341247-56341287	75	CTATACCACACATCTTAGTCTTCAGGCATGTGCCACCACACCTGGCTTGCATTGTCTTCTATTATTAGTCCGTACACACT
1.5	1	[hg19]chr1:56341298-56341338	76	CTATACCACACATCTTAGTCCCAGGCCGTTTTAACCCATATGCTGTCTGCAGGCATCAGCATTATTAGTCCGTACACACT
1.5	1	[hg19]chr1:56341356-56341396	77	CTATACCACACATCTTAGTCGGGGGCTGCCCTTAAGTAATTACCATTTACCCTTCTCTGCATTATTAGTCCGTACACACT
1.5	1	[hg19]chr1:56341463-56341503	78	CTATACCACACATCTTAGTCACTGATGCAAGGTAGTGGCAGCAAAAGGCAAAGGGTTCCCATTATTAGTCCGTACACACT
1.5	1	[hg19]chr1:56341522-56341562	79	CTATACCACACATCTTAGTCGCTTGGTTAGTAGACACTGCCATATAAGATTGTACTGCACATTATTAGTCCGTACACACT
1.5	1	[hg19]chr1:56341603-56341643	80	CTATACCACACATCTTAGTCATGTTGTGTGTCACCTTAACTGGACCATGAGCTGCCCAGGATTATTAGTCCGTACACACT
1.5	1	[hg19]chr1:56341733-56341773	81	CTATACCACACATCTTAGTCCGCAGTGGCTTATGCCTGTACTCCCAGCTCTTTGGAGTGCATTATTAGTCCGTACACACT
1.5	1	[hg19]chr1:56341862-56341902	82	CTATACCACACATCTTAGTCGCCGGGCGTGGTGGTAGACCGAAAGATACAGATTGCCCTCATTATTAGTCCGTACACACT
1.5	1	[hg19]chr1:56341955-56341995	83	CTATACCACACATCTTAGTCGGCTGACTCTTGCCTGACTTCCTTCAAAGTGGGACGTCAGATTATTAGTCCGTACACACT
1.5	1	[hg19]chr1:56342123-56342163	84	CTATACCACACATCTTAGTCGACCATCAGCTCTCCTGGGAGTCCAGCTTGCCAACTGCAGATTATTAGTCCGTACACACT
1.5	1	[hg19]chr1:56342174-56342214	85	CTATACCACACATCTTAGTCTCCTAGCCTCTATAGTTGTATGAACCAGTTTCTTGTGATGATTATTAGTCCGTACACACT
1.5	1	[hg19]chr1:56342247-56342287	86	CTATACCACACATCTTAGTCCTCTAGAGAATCCTGACTAATATGACCTCCAAAGTGGTGGATTATTAGTCCGTACACACT
1.5	1	[hg19]chr1:56342317-56342357	87	CTATACCACACATCTTAGTCGAGATTAACCAAGAGTAGCACTTAGATTTGCACTGAGATGATTATTAGTCCGTACACACT
1.5	1	[hg19]chr1:56342386-56342426	88	CTATACCACACATCTTAGTCACACTTCAGTGACCACAGAAAAGCCAAGCAACCACTTTGCATTATTAGTCCGTACACACT
1.5	1	[hg19]chr1:56342476-56342516	89	CTATACCACACATCTTAGTCGCTTTACAAGCAGGGATAATAGCCTGACCTGAAGCACAGGATTATTAGTCCGTACACACT
1.5	1	[hg19]chr1:56342536-56342576	90	CTATACCACACATCTTAGTCTCAGGGCAACATGACTAGCTCTGAGGCTGGAGCCAACTACATTATTAGTCCGTACACACT
1.5	1	[hg19]chr1:56342618-56342658	91	CTATACCACACATCTTAGTCGCATTTTTCTACCAGAAGGTGAAGATAGCTTTTAGCACTGATTATTAGTCCGTACACACT
1.5	1	[hg19]chr1:56342672-56342712	92	CTATACCACACATCTTAGTCGTGCCAAATTGCACCCCACACTTCAAGCCTCCTTCCTACAATTATTAGTCCGTACACACT
1.5	1	[hg19]chr1:56342730-56342770	93	CTATACCACACATCTTAGTCCCACCTAGTCTGTGCCCAGGTAAATTCTACCCAGCCTCTGATTATTAGTCCGTACACACT
1.5	1	[hg19]chr1:56342780-56342820	94	CTATACCACACATCTTAGTCTGACAGCTTACTTCTTCAAGGGCATTTTAACCCCAACTTTATTATTAGTCCGTACACACT
1.5	1	[hg19]chr1:56342896-56342936	95	CTATACCACACATCTTAGTCTGTTTGTGGGAAGCACCCTGGGAAATACTCAGCTCTGGGCATTATTAGTCCGTACACACT
1.5	1	[hg19]chr1:56342959-56342999	96	CTATACCACACATCTTAGTCAGAACTTCAGGCGACTTTCTAGGTGCTGTCATCAAGTAGCATTATTAGTCCGTACACACT
1.6	1	[hg19]chr1:65882306-65882346	1	CTGATACTTGACAGTTAGGGGTGTATATAAACTCTTAACAAGCGGGTACTCACTAAATAGCTGTCGTGAAGCCTTAGGTT
1.6	1	[hg19]chr1:65882390-65882430	2	CTGATACTTGACAGTTAGGGCACTGTAGGTGGGTATTGGAGCTGGAATTACATGGAAACCCTGTCGTGAAGCCTTAGGTT
1.6	1	[hg19]chr1:65882440-65882480	3	CTGATACTTGACAGTTAGGGGGGAGTGACACAAGTAGGAAAAGGCAACCCAAAGTTACTTCTGTCGTGAAGCCTTAGGTT
1.6	1	[hg19]chr1:65882490-65882530	4	CTGATACTTGACAGTTAGGGCCTTATTCCTTATCTCCTTGGGTTTACAGAGATCTGTCTACTGTCGTGAAGCCTTAGGTT
1.6	1	[hg19]chr1:65882540-65882580	5	CTGATACTTGACAGTTAGGGCAAAGAGGTTTGCATTGTAGTTTCTGTAAAGGGAATAGCTCTGTCGTGAAGCCTTAGGTT
1.6	1	[hg19]chr1:65882592-65882632	6	CTGATACTTGACAGTTAGGGGTAGTGATTGAGCATTAGGAAGGAAAACCAACATTTACGGCTGTCGTGAAGCCTTAGGTT
1.6	1	[hg19]chr1:65882676-65882716	7	CTGATACTTGACAGTTAGGGGACTTGCAAGCCTACCCCAGTGTAGATATAACATCCTGGCCTGTCGTGAAGCCTTAGGTT
1.6	1	[hg19]chr1:65882726-65882766	8	CTGATACTTGACAGTTAGGGTGTGCACTGCCCTAGGTGTTACCATATATATATATATATGCTGTCGTGAAGCCTTAGGTT
1.6	1	[hg19]chr1:65882832-65882872	9	CTGATACTTGACAGTTAGGGCCTCAGGAAGCTAAAGCATGGAGAAATTTACCCAGAGCTGCTGTCGTGAAGCCTTAGGTT
1.6	1	[hg19]chr1:65882897-65882937	10	CTGATACTTGACAGTTAGGGTTTCTGAGGATAGGGAGAGATGATACTGTGTATGGTAAACCTGTCGTGAAGCCTTAGGTT
1.6	1	[hg19]chr1:65883015-65883055	11	CTGATACTTGACAGTTAGGGAGACAGTGAATGGATTTGATGCCCTGTGAAGCATAAGAGGCTGTCGTGAAGCCTTAGGTT
1.6	1	[hg19]chr1:65883104-65883144	12	CTGATACTTGACAGTTAGGGGATCTACTGTGGGGAATAGTACAAGTGCTGACCATCTGACCTGTCGTGAAGCCTTAGGTT
1.6	1	[hg19]chr1:65883161-65883201	13	CTGATACTTGACAGTTAGGGTGGGACTTGATCTCAGCTTCCCTATTCACTGGTTACTGGGCTGTCGTGAAGCCTTAGGTT
1.6	1	[hg19]chr1:65883291-65883331	14	CTGATACTTGACAGTTAGGGCCCAGTAAGTCCACTGTAGTCCTAGGCAGCATGACAGAGGCTGTCGTGAAGCCTTAGGTT
1.6	1	[hg19]chr1:65883343-65883383	15	CTGATACTTGACAGTTAGGGCAAGTAACATATCAATGGCAAGTTGGGGATAAGGATTTGGCTGTCGTGAAGCCTTAGGTT
1.6	1	[hg19]chr1:65883559-65883599	16	CTGATACTTGACAGTTAGGGCTGGAAAGGACAGCTGGCGTGGGCAGAAAACTTGTTCAAGCTGTCGTGAAGCCTTAGGTT
1.6	1	[hg19]chr1:65883689-65883729	17	CTGATACTTGACAGTTAGGGACTCCTGAGCCTAGGGTGCTCAAACCAAACTCTGCTTCTGCTGTCGTGAAGCCTTAGGTT
1.6	1	[hg19]chr1:65883763-65883803	18	CTGATACTTGACAGTTAGGGTCTGTGGGACTGGAGTCAGGCTGATGTGGAAGGCTCCCGCCTGTCGTGAAGCCTTAGGTT
1.6	1	[hg19]chr1:65883823-65883863	19	CTGATACTTGACAGTTAGGGGGAGACAGAATGGGTGGTTGGAAATGGAAGGGGGAATGAGCTGTCGTGAAGCCTTAGGTT
1.6	1	[hg19]chr1:65883929-65883969	20	CTGATACTTGACAGTTAGGGAACCACAGACTTCCAGGGCTTGTCTGATACGCAGGTTCCCCTGTCGTGAAGCCTTAGGTT
1.6	1	[hg19]chr1:65884052-65884092	21	CTGATACTTGACAGTTAGGGCTTAGGTTCTCCGGCTGGGTCCTTGTGCATTAGACTGGCCCTGTCGTGAAGCCTTAGGTT
1.6	1	[hg19]chr1:65884125-65884165	22	CTGATACTTGACAGTTAGGGCAACACGTGCGTTGTTCATATAGGTAACATGGGAATACTCCTGTCGTGAAGCCTTAGGTT
1.6	1	[hg19]chr1:65884188-65884228	23	CTGATACTTGACAGTTAGGGGGTTAGAACTTGGGTTTATACAGCATATTAGCCAAGGAACCTGTCGTGAAGCCTTAGGTT
1.6	1	[hg19]chr1:65884262-65884302	24	CTGATACTTGACAGTTAGGGCTTGAGTCTCTAGGGGCAGCAAATTGTCGGAAAACAAATACTGTCGTGAAGCCTTAGGTT
1.6	1	[hg19]chr1:65884362-65884402	25	CTGATACTTGACAGTTAGGGGTGTTGTCTCCAGGCTGACAGGGGTCTAAAATTGTCTCTGCTGTCGTGAAGCCTTAGGTT
1.6	1	[hg19]chr1:65884412-65884452	26	CTGATACTTGACAGTTAGGGTTTGTCTTTCCTGGTAGAGCAGGAAGGAGGTACACCTTCGCTGTCGTGAAGCCTTAGGTT
1.6	1	[hg19]chr1:65884473-65884513	27	CTGATACTTGACAGTTAGGGGGCAAATAGAGGGAGGGCAGAGTGCTTTTCTAGTACCGTGCTGTCGTGAAGCCTTAGGTT
1.6	1	[hg19]chr1:65884570-65884610	28	CTGATACTTGACAGTTAGGGGCATACACTGCCAATGCTCTTGAGTAGATTGAAGGCTCCACTGTCGTGAAGCCTTAGGTT
1.6	1	[hg19]chr1:65884621-65884661	29	CTGATACTTGACAGTTAGGGGCTGTACTGTAGTATTGGATCTCCAAGCATCAGCAGTGAGCTGTCGTGAAGCCTTAGGTT
1.6	1	[hg19]chr1:65884685-65884725	30	CTGATACTTGACAGTTAGGGGTGAGTGTGCCATCCGTCTATGAGGAGAAATGAGAGGAGCCTGTCGTGAAGCCTTAGGTT
1.6	1	[hg19]chr1:65884736-65884776	31	CTGATACTTGACAGTTAGGGACTGACAGCTAGAAAAATACTCCACTGAATCAACAAATAGCTGTCGTGAAGCCTTAGGTT
1.6	1	[hg19]chr1:65884868-65884908	32	CTGATACTTGACAGTTAGGGCTTCTCAGGTAGCCAGGGGAAGCTAGGTTTCCACAGATTCCTGTCGTGAAGCCTTAGGTT
1.6	1	[hg19]chr1:65884947-65884987	33	CTGATACTTGACAGTTAGGGGAGAAGAGGGACGGCACCATCAGGTAGAGTGGATCTCAGCCTGTCGTGAAGCCTTAGGTT
1.6	1	[hg19]chr1:65885003-65885043	34	CTGATACTTGACAGTTAGGGGGCCCAGAATCCAACCTCCTCCAAAGAGCTGTGTGACAGGCTGTCGTGAAGCCTTAGGTT
1.6	1	[hg19]chr1:65885094-65885134	35	CTGATACTTGACAGTTAGGGGGACCAGACTGTTTCAATGATCTTCTAGATTGCTTTTGCCCTGTCGTGAAGCCTTAGGTT
1.6	1	[hg19]chr1:65885190-65885230	36	CTGATACTTGACAGTTAGGGAAACTGGCCTTGGTTACCTGCAAACTTTGAGGCCCCAAGGCTGTCGTGAAGCCTTAGGTT
1.6	1	[hg19]chr1:65885274-65885314	37	CTGATACTTGACAGTTAGGGCATGAAAGCTTCGGACACAAAAGCTTATATGGTCTTCGTCCTGTCGTGAAGCCTTAGGTT
1.6	1	[hg19]chr1:65885326-65885366	38	CTGATACTTGACAGTTAGGGCCAGGGAGTAAAGAAAAACCCCGCTAGTTTCAGTAAAGCGCTGTCGTGAAGCCTTAGGTT
1.6	1	[hg19]chr1:65885376-65885416	39	CTGATACTTGACAGTTAGGGGCAAAGCAAACCTATGCAAATATCAAGTTCTTAATGAGGACTGTCGTGAAGCCTTAGGTT
1.6	1	[hg19]chr1:65885427-65885467	40	CTGATACTTGACAGTTAGGGGGGGCCTGTCCTCTGGTACCCCGCCTCTCCTCTGCCACAGCTGTCGTGAAGCCTTAGGTT
1.6	1	[hg19]chr1:65885484-65885524	41	CTGATACTTGACAGTTAGGGGGCACACACTCGCACACTAGCACGCACTTGGGAGCTCAGGCTGTCGTGAAGCCTTAGGTT
1.6	1	[hg19]chr1:65885568-65885608	42	CTGATACTTGACAGTTAGGGTGCAACTTTTCCCCTCCTTCCCTCTCCTGCCTCTCCCCACCTGTCGTGAAGCCTTAGGTT
1.6	1	[hg19]chr1:65885639-65885679	43	CTGATACTTGACAGTTAGGGGGAGGATCCCCCGCTGCGTGCACTGCGTTCTGAGAGGCCGCTGTCGTGAAGCCTTAGGTT
1.6	1	[hg19]chr1:65885706-65885746	44	CTGATACTTGACAGTTAGGGGCGGAGCCAAGGTCCCAACCCACATTGAACGGGCTTGAGGCTGTCGTGAAGCCTTAGGTT
1.6	1	[hg19]chr1:65885874-65885914	45	CTGATACTTGACAGTTAGGGTCTAGACTGGCAGGAGCGGAGTTCTGGGTGGCGGGGGCGGCTGTCGTGAAGCCTTAGGTT
1.6	1	[hg19]chr1:65885928-65885968	46	CTGATACTTGACAGTTAGGGGGGACGGCCTCTGAGAGTTGGGGGCGGAATTCTGGGCCGGCTGTCGTGAAGCCTTAGGTT
1.6	1	[hg19]chr1:65886001-65886041	47	CTGATACTTGACAGTTAGGGCCGCGAGCTAGGGGAGGAGCTCTGCATTGTCTGGGGCGGGCTGTCGTGAAGCCTTAGGTT
1.6	1	[hg19]chr1:65886085-65886125	48	CTGATACTTGACAGTTAGGGCCGCGAGGTAGGGGAGGAGCTCTGTACTGTCAGGGGCGGGCTGTCGTGAAGCCTTAGGTT
1.6	1	[hg19]chr1:65886248-65886288	49	CTGATACTTGACAGTTAGGGGCGTTTGCGAGCTAAGGTCGGAGTTCTGCACCGGCGGGGGCTGTCGTGAAGCCTTAGGTT
1.6	1	[hg19]chr1:65886423-65886463	50	CTGATACTTGACAGTTAGGGGGTACATCGCGGTCCCCGGCTCGCTTGTCGTGTGGTGGGGCTGTCGTGAAGCCTTAGGTT
1.6	1	[hg19]chr1:65886510-65886550	51	CTGATACTTGACAGTTAGGGCGTTGGGGAACGGCCTCACCACCCTTCCCGCCTCTCCGGTCTGTCGTGAAGCCTTAGGTT
1.6	1	[hg19]chr1:65886570-65886610	52	CTGATACTTGACAGTTAGGGCCCTTCGTCCCTTGGGGTGTGGGTGGAGCGGCGTTTCGGGCTGTCGTGAAGCCTTAGGTT
1.6	1	[hg19]chr1:65886635-65886675	53	CTGATACTTGACAGTTAGGGCGCTGGCCTTCCTGCTCTCCAGTGGCGGCACCAGACCCCTCTGTCGTGAAGCCTTAGGTT
1.6	1	[hg19]chr1:65886692-65886732	54	CTGATACTTGACAGTTAGGGGGCGAGAGCGGCGCCCTCCACCTCTCCTGAGTTTTTAAACCTGTCGTGAAGCCTTAGGTT
1.6	1	[hg19]chr1:65886750-65886790	55	CTGATACTTGACAGTTAGGGCGCCACCCTAACGCCTTTCTTCTGGTTTTCTGCCCCTCCGCTGTCGTGAAGCCTTAGGTT
1.6	1	[hg19]chr1:65886806-65886846	56	CTGATACTTGACAGTTAGGGACAAAGGACCCTTTGTCTCCAGCGTTCTTAGCATTGGGAACTGTCGTGAAGCCTTAGGTT
1.6	1	[hg19]chr1:65886881-65886921	57	CTGATACTTGACAGTTAGGGGGGCAGAGTTGACCGCGGGCGGGTGTCAATGGAAAGCACCCTGTCGTGAAGCCTTAGGTT
1.6	1	[hg19]chr1:65886931-65886971	58	CTGATACTTGACAGTTAGGGGTGTTTCTCGCAGTCGTGGAGAGTAGATTACGTGTAATTTCTGTCGTGAAGCCTTAGGTT
1.6	1	[hg19]chr1:65887067-65887107	59	CTGATACTTGACAGTTAGGGCACCGCGTCCCTTATCTGTATGGCTTCAGAGCAATGCGAGCTGTCGTGAAGCCTTAGGTT
1.6	1	[hg19]chr1:65887123-65887163	60	CTGATACTTGACAGTTAGGGGCAAGGCTTCCTGTATTTTGGTAGGAAAACATTCCATTTCCTGTCGTGAAGCCTTAGGTT
1.6	1	[hg19]chr1:65887212-65887252	61	CTGATACTTGACAGTTAGGGTCATCCTTGAAATTTGCACCCAAAGATATCCCCAGTTAACCTGTCGTGAAGCCTTAGGTT
1.6	1	[hg19]chr1:65887289-65887329	62	CTGATACTTGACAGTTAGGGCGCCTCTGTTCACTATGAATTTATCCGAGTATGTGAGCTGCTGTCGTGAAGCCTTAGGTT
1.6	1	[hg19]chr1:65887401-65887441	63	CTGATACTTGACAGTTAGGGCTTGGAGAGTGTCGACTGTGTTATATATCCATTTGAAGCCCTGTCGTGAAGCCTTAGGTT
1.6	1	[hg19]chr1:65887451-65887491	64	CTGATACTTGACAGTTAGGGACAGATGAAAAGTAGTGTCTCAGTACTACACATGATCAGACTGTCGTGAAGCCTTAGGTT
1.6	1	[hg19]chr1:65887554-65887594	65	CTGATACTTGACAGTTAGGGAAAGGAAGTCTGAAATGGAAACGGACTAAGGGAAGGAAGCCTGTCGTGAAGCCTTAGGTT
1.6	1	[hg19]chr1:65887652-65887692	66	CTGATACTTGACAGTTAGGGCAAAGATAAATGAGAAGTTATTGGTGGGTGACAGAGCTGGCTGTCGTGAAGCCTTAGGTT
1.6	1	[hg19]chr1:65887722-65887762	67	CTGATACTTGACAGTTAGGGGTTGGGCTCAGATGCGGTGGGAGAACAGATGGTGGGTTGGCTGTCGTGAAGCCTTAGGTT
1.6	1	[hg19]chr1:65887779-65887819	68	CTGATACTTGACAGTTAGGGGATGTGTTCAAGCTCTAATTCCCTGGTACCTGTGAATGTGCTGTCGTGAAGCCTTAGGTT
1.6	1	[hg19]chr1:65887860-65887900	69	CTGATACTTGACAGTTAGGGAAAATGATAACTGGTTTAAGGTGGGCCCTAATCCAATGACCTGTCGTGAAGCCTTAGGTT
1.6	1	[hg19]chr1:65887934-65887974	70	CTGATACTTGACAGTTAGGGAGAGACATACAGGGAGAATACCATGGGAAGACGGAGACAGCTGTCGTGAAGCCTTAGGTT
1.6	1	[hg19]chr1:65888019-65888059	71	CTGATACTTGACAGTTAGGGTGGCAACCATGCTGGCAACCACTGAGTGTTAGGAAGAGGCCTGTCGTGAAGCCTTAGGTT
1.6	1	[hg19]chr1:65888072-65888112	72	CTGATACTTGACAGTTAGGGTCCCTACAGCCTTCAGAGGGAGTGTGGTGGCGCTGCTGACCTGTCGTGAAGCCTTAGGTT
1.6	1	[hg19]chr1:65888198-65888238	73	CTGATACTTGACAGTTAGGGCGGCAGCCCTAGGAAGCTGATGCAGGTGGGATTGATTCCCCTGTCGTGAAGCCTTAGGTT
1.6	1	[hg19]chr1:65888295-65888335	74	CTGATACTTGACAGTTAGGGGGGATCAATGTGGCTTCCCTTGGCAAGGCATGGAGTGAAGCTGTCGTGAAGCCTTAGGTT
1.6	1	[hg19]chr1:65888347-65888387	75	CTGATACTTGACAGTTAGGGCCAAGTGGGGAGGACAGCACGTGACATGGCGCAGGGCTTACTGTCGTGAAGCCTTAGGTT
1.6	1	[hg19]chr1:65888463-65888503	76	CTGATACTTGACAGTTAGGGCTGGCTGGACAGGCAGTTAGGAGTGAGTCAGGCGATGGTGCTGTCGTGAAGCCTTAGGTT
1.6	1	[hg19]chr1:65888521-65888561	77	CTGATACTTGACAGTTAGGGACTTGTAGGCTGTGGAAGCAACCGCAAAGGGATGGCAGCGCTGTCGTGAAGCCTTAGGTT
1.6	1	[hg19]chr1:65888618-65888658	78	CTGATACTTGACAGTTAGGGCACAGAGGCAGGAATAAGAGGTTAAGGGCCTGCACCAGGGCTGTCGTGAAGCCTTAGGTT
1.6	1	[hg19]chr1:65888679-65888719	79	CTGATACTTGACAGTTAGGGGTCTGGGAGATTGAGTCACCTTGACCTACTGATTCATTGGCTGTCGTGAAGCCTTAGGTT
1.6	1	[hg19]chr1:65888736-65888776	80	CTGATACTTGACAGTTAGGGTGGTGTCAGTCCTCTAAGATAGGACCTTTAAAGTGTAGGGCTGTCGTGAAGCCTTAGGTT
1.6	1	[hg19]chr1:65888822-65888862	81	CTGATACTTGACAGTTAGGGCTTGTTGGCGGTCAAGGCAGAGAAGTCCAGACTGGAGGTGCTGTCGTGAAGCCTTAGGTT
1.6	1	[hg19]chr1:65888882-65888922	82	CTGATACTTGACAGTTAGGGTAGGACCTACTCTGGGCTGGAGCATCAGTTGCGGCCGGGCCTGTCGTGAAGCCTTAGGTT
1.6	1	[hg19]chr1:65888960-65889000	83	CTGATACTTGACAGTTAGGGTCAGCAGGAGTGCGTGGAGTGAAAAGAGAGATGGGGTTGGCTGTCGTGAAGCCTTAGGTT
1.6	1	[hg19]chr1:65889010-65889050	84	CTGATACTTGACAGTTAGGGAACTCCAACTTTAAGAGATTCAGAGGATGTGATTCCTGAACTGTCGTGAAGCCTTAGGTT
1.6	1	[hg19]chr1:65889154-65889194	85	CTGATACTTGACAGTTAGGGGACAGGCCTCATGGAGGAGGGGGTACTGCCGATGGTCAGGCTGTCGTGAAGCCTTAGGTT
1.6	1	[hg19]chr1:65889258-65889298	86	CTGATACTTGACAGTTAGGGGCTTTCCATCCACACATGGGCATTTTCCATTAAAGAGTGGCTGTCGTGAAGCCTTAGGTT
1.6	1	[hg19]chr1:65889323-65889363	87	CTGATACTTGACAGTTAGGGGACAGTGTTTCTTTGTCCCTTAACATGTGTATACTTTCAGCTGTCGTGAAGCCTTAGGTT
1.6	1	[hg19]chr1:65889376-65889416	88	CTGATACTTGACAGTTAGGGAGCACTTTGGCACCTTCCTATTAAAGAGTCTCTCTAAATCCTGTCGTGAAGCCTTAGGTT
1.6	1	[hg19]chr1:65889584-65889624	89	CTGATACTTGACAGTTAGGGCCTGAGTCAGTCAGCATTTATTTGGCTACCTCCTTTTGCCCTGTCGTGAAGCCTTAGGTT
1.6	1	[hg19]chr1:65889717-65889757	90	CTGATACTTGACAGTTAGGGGGATTAGCTTCTACCCAAAGTCATAAGACCAGATGGTGGCCTGTCGTGAAGCCTTAGGTT
1.6	1	[hg19]chr1:65889830-65889870	91	CTGATACTTGACAGTTAGGGCTCAGCAGCACAACAAGGGCAAATACGTTCCTACTCCCGCCTGTCGTGAAGCCTTAGGTT
1.6	1	[hg19]chr1:65889969-65890009	92	CTGATACTTGACAGTTAGGGCTTGCAGTACTGTGGTTTGGGGAGGCAAAATGATCAAAGGCTGTCGTGAAGCCTTAGGTT
1.6	1	[hg19]chr1:65890019-65890059	93	CTGATACTTGACAGTTAGGGAGGGAGGCAGTTCTGGATATAATTTAAAGAAGGAGGGCTTCTGTCGTGAAGCCTTAGGTT
1.6	1	[hg19]chr1:65890115-65890155	94	CTGATACTTGACAGTTAGGGCCTTCACTGGAGTTATGTGGACCAACTGGCTGCCCTCTGGCTGTCGTGAAGCCTTAGGTT
1.6	1	[hg19]chr1:65890165-65890205	95	CTGATACTTGACAGTTAGGGAGAGGGAATTCATCCATTGGATAGGGGTTAGGTACTGGAACTGTCGTGAAGCCTTAGGTT
1.6	1	[hg19]chr1:65890236-65890276	96	CTGATACTTGACAGTTAGGGCAAGGTGGCAGACATGGGTCATTGTCTTAATCAGTTTGGGCTGTCGTGAAGCCTTAGGTT
1.7	1	[hg19]chr1:75632868-75632908	1	GTAGTACCTTCTGATAGTGACGTCATGCTGTCTGGAGTCCTCGTTTTGCCACATCCCACCCTTTGCTTGATTTACCATAC
1.7	1	[hg19]chr1:75632918-75632958	2	GTAGTACCTTCTGATAGTGATGGGCAAGTTATTAAACTGCGCTGTGCCAGAGTTTTCTCACTTTGCTTGATTTACCATAC
1.7	1	[hg19]chr1:75632978-75633018	3	GTAGTACCTTCTGATAGTGATAGCACTTTTCCCAAATGGTTATTGTGACCCTGTGATAAGCTTTGCTTGATTTACCATAC
1.7	1	[hg19]chr1:75633032-75633072	4	GTAGTACCTTCTGATAGTGAGTACTTAGAAAAGTATCTGGTGCACAATAAACCCTGAAAGCTTTGCTTGATTTACCATAC
1.7	1	[hg19]chr1:75633123-75633163	5	GTAGTACCTTCTGATAGTGAAATGCCACCATCTTTCACTAGCTTTCCCTCTCCTTTCTCCCTTTGCTTGATTTACCATAC
1.7	1	[hg19]chr1:75633219-75633259	6	GTAGTACCTTCTGATAGTGATCCCCTCCAGGAAGCCTGCCCTGATTGTTCCCCACACCCCCTTTGCTTGATTTACCATAC
1.7	1	[hg19]chr1:75633269-75633309	7	GTAGTACCTTCTGATAGTGAGGGTGAGTTCTTTGTGTTCCCATCATTTCCTCAAAGGATACTTTGCTTGATTTACCATAC
1.7	1	[hg19]chr1:75633396-75633436	8	GTAGTACCTTCTGATAGTGAGGGTTTCTAGGAGCTAGCACAGGGCATTGACAGAGCAGTCCTTTGCTTGATTTACCATAC
1.7	1	[hg19]chr1:75633469-75633509	9	GTAGTACCTTCTGATAGTGACCCAGGGACAGCCTTTCCCCAGCAACTCCTCAGCCTGGGCCTTTGCTTGATTTACCATAC
1.7	1	[hg19]chr1:75633519-75633559	10	GTAGTACCTTCTGATAGTGACCCATGGAAGTTCTCTGCCTCAGATGGAACTGTTTCTTGTCTTTGCTTGATTTACCATAC
1.7	1	[hg19]chr1:75633584-75633624	11	GTAGTACCTTCTGATAGTGAGGTTGGGTCATTATCGAGTAATTCAGGCAAGAGAAGCAGCCTTTGCTTGATTTACCATAC
1.7	1	[hg19]chr1:75633658-75633698	12	GTAGTACCTTCTGATAGTGAGCTGACTCCCCAGCCTGCAGTTACTGGGTAATTGCTCAATCTTTGCTTGATTTACCATAC
1.7	1	[hg19]chr1:75633727-75633767	13	GTAGTACCTTCTGATAGTGAGGCTGCAGAGTCTTTTTATTTCTCTCGAATGGCTCCTCCCCTTTGCTTGATTTACCATAC
1.7	1	[hg19]chr1:75633807-75633847	14	GTAGTACCTTCTGATAGTGATTCCTCTGCCCGCAGTAGCTGTCTAGGCCATCAGCACACCCTTTGCTTGATTTACCATAC
1.7	1	[hg19]chr1:75633857-75633897	15	GTAGTACCTTCTGATAGTGAAGCCTTCAAAGTGGGCCAGAATGGTCGGATAGGTATCTAGCTTTGCTTGATTTACCATAC
1.7	1	[hg19]chr1:75633986-75634026	16	GTAGTACCTTCTGATAGTGACAACCTCTGCCTCCTGGGTTCAAACTACTCTCCTGCCTCACTTTGCTTGATTTACCATAC
1.7	1	[hg19]chr1:75634046-75634086	17	GTAGTACCTTCTGATAGTGATACAGGCACCCACCTCCACACTTGGCTAATTTTTACATTGCTTTGCTTGATTTACCATAC
1.7	1	[hg19]chr1:75634132-75634172	18	GTAGTACCTTCTGATAGTGAGAGCTCCTGATCGTAGATGATCCACCTGCCTCAGCCTCCCCTTTGCTTGATTTACCATAC
1.7	1	[hg19]chr1:75634190-75634230	19	GTAGTACCTTCTGATAGTGAGCGTGAGCCACTGCACCTGGCCTGGTCATTGTTTTCAATTCTTTGCTTGATTTACCATAC
1.7	1	[hg19]chr1:75634313-75634353	20	GTAGTACCTTCTGATAGTGACACACACTGGGAGCTTTTCCTGTTCTGGCCTCAGGTGCAGCTTTGCTTGATTTACCATAC
1.7	1	[hg19]chr1:75634411-75634451	21	GTAGTACCTTCTGATAGTGAGCTCACAGGGTCTGCTTTCAAGTAGTTAGAGCCTGGTTCCCTTTGCTTGATTTACCATAC
1.7	1	[hg19]chr1:75634463-75634503	22	GTAGTACCTTCTGATAGTGAGCCTCTTACTACCTATGTAACCGTGGGCATATCACTTACCCTTTGCTTGATTTACCATAC
1.7	1	[hg19]chr1:75634549-75634589	23	GTAGTACCTTCTGATAGTGATTACCTGCTTCCCCACATCTTTGCCATTCCTACCTACTGCCTTTGCTTGATTTACCATAC
1.7	1	[hg19]chr1:75634620-75634660	24	GTAGTACCTTCTGATAGTGATACCTACACAACTTGTTCCGGGCTTCCACCCCTTTCCCCCCTTTGCTTGATTTACCATAC
1.7	1	[hg19]chr1:75634717-75634757	25	GTAGTACCTTCTGATAGTGACCCCCCTGTGGCTTTCCTTCATATTAAGAAGAAAATGTAACTTTGCTTGATTTACCATAC
1.7	1	[hg19]chr1:75634767-75634807	26	GTAGTACCTTCTGATAGTGAGGCCTTGAAGGGCACTTTTCATGGGGTGGCCACTTCACACCTTTGCTTGATTTACCATAC
1.7	1	[hg19]chr1:75634825-75634865	27	GTAGTACCTTCTGATAGTGATCTGCCTTCATCTCCTACCCTCTCCCCTACTCCCCTACTCCTTTGCTTGATTTACCATAC
1.7	1	[hg19]chr1:75634885-75634925	28	GTAGTACCTTCTGATAGTGACCAGTCACACTGGCCTCCCAAGCTATACGCAAGTGGGCAGCTTTGCTTGATTTACCATAC
1.7	1	[hg19]chr1:75634978-75635018	29	GTAGTACCTTCTGATAGTGATCTGGCTGCATGGCCTTGTTGCTTAATCTCACGGAGCCTGCTTTGCTTGATTTACCATAC
1.7	1	[hg19]chr1:75635028-75635068	30	GTAGTACCTTCTGATAGTGAGTAAATGAGCACACCACTACCCACTTTGCAGGGTTACCCTCTTTGCTTGATTTACCATAC
1.7	1	[hg19]chr1:75635172-75635212	31	GTAGTACCTTCTGATAGTGAGGAGAGTGGGCGGTGGAGGTGGGTGGGTGCTCTGAAGTGGCTTTGCTTGATTTACCATAC
1.7	1	[hg19]chr1:75635227-75635267	32	GTAGTACCTTCTGATAGTGAGCTTTCCCTAGAACAGGATAACCCTTTCCCTCACAAACCGCTTTGCTTGATTTACCATAC
1.7	1	[hg19]chr1:75635277-75635317	33	GTAGTACCTTCTGATAGTGATCAAGCCCAATTTCTGCTGAAGTTCAGCTCAAGCCCTTTCCTTTGCTTGATTTACCATAC
1.7	1	[hg19]chr1:75635402-75635442	34	GTAGTACCTTCTGATAGTGAGCCCACAGCTCCATTGCTCTGGTCTGGAGAAGGCCAAGCCCTTTGCTTGATTTACCATAC
1.7	1	[hg19]chr1:75635457-75635497	35	GTAGTACCTTCTGATAGTGACCCCAGAAGCCTGATTGATCTTGATTGCCTTTCGTGGCCCCTTTGCTTGATTTACCATAC
1.7	1	[hg19]chr1:75635515-75635555	36	GTAGTACCTTCTGATAGTGATCACTACTCAGCTGTGGGTCCCATTTAATAAAGGCACCACCTTTGCTTGATTTACCATAC
1.7	1	[hg19]chr1:75635623-75635663	37	GTAGTACCTTCTGATAGTGACCCTGGTTCCACTGTTGGATGAACACTCTAGGAGCCTGCCCTTTGCTTGATTTACCATAC
1.7	1	[hg19]chr1:75635699-75635739	38	GTAGTACCTTCTGATAGTGATCAGCAGATACCCCAGGTCTATGTTGCCAGAGAAATGGCCCTTTGCTTGATTTACCATAC
1.7	1	[hg19]chr1:75635761-75635801	39	GTAGTACCTTCTGATAGTGAACCTCTATGCTAACATGAATCCACACTGTCATGCCTGCTGCTTTGCTTGATTTACCATAC
1.7	1	[hg19]chr1:75635811-75635851	40	GTAGTACCTTCTGATAGTGACTCTGCTCAGCTGAAAACTCAAGACTTCAGTGCTTCTGGGCTTTGCTTGATTTACCATAC
1.7	1	[hg19]chr1:75635865-75635905	41	GTAGTACCTTCTGATAGTGAGGACTATCGAGTACAAGAACCTGTGGATTTTAGACCAGTCCTTTGCTTGATTTACCATAC
1.7	1	[hg19]chr1:75635976-75636016	42	GTAGTACCTTCTGATAGTGACTTTAACCCAGGGAGTTAGGTAAGTGCCACCCACTGGGCCCTTTGCTTGATTTACCATAC
1.7	1	[hg19]chr1:75636026-75636066	43	GTAGTACCTTCTGATAGTGACACAAAATCACTCAGTTGCTCAGTTGGCCAGCAAGTCAAGCTTTGCTTGATTTACCATAC
1.7	1	[hg19]chr1:75636093-75636133	44	GTAGTACCTTCTGATAGTGACAAACACAAAGCCAGCTTCCCTATAAACTACTTTGATCAGCTTTGCTTGATTTACCATAC
1.7	1	[hg19]chr1:75636201-75636241	45	GTAGTACCTTCTGATAGTGAGGAACTGCAGAGTGCTTAAAAATCACTGAAACACATGAGCCTTTGCTTGATTTACCATAC
1.7	1	[hg19]chr1:75636339-75636379	46	GTAGTACCTTCTGATAGTGACTGGAGACTGGGGAGGTATTAGAAATGGTCAGTCTCAGAGCTTTGCTTGATTTACCATAC
1.7	1	[hg19]chr1:75636389-75636429	47	GTAGTACCTTCTGATAGTGAGTCACATCTGGGGTAAGGATCAGAAGTCTCTGTCTCTCCTCTTTGCTTGATTTACCATAC
1.7	1	[hg19]chr1:75636449-75636489	48	GTAGTACCTTCTGATAGTGAGCAGCAGATGGTCAGAGATCACACTTTGAGAAACCCTGAGCTTTGCTTGATTTACCATAC
1.7	1	[hg19]chr1:75636536-75636576	49	GTAGTACCTTCTGATAGTGACTACTGTTTATTTTTCTAGTGTCTGCTGTGAGCTGGGGGCCTTTGCTTGATTTACCATAC
1.7	1	[hg19]chr1:75636656-75636696	50	GTAGTACCTTCTGATAGTGAGAGGCTCAGCACGGCCAAATAACTCACCTGGTGGGCTGGGCTTTGCTTGATTTACCATAC
1.7	1	[hg19]chr1:75636782-75636822	51	GTAGTACCTTCTGATAGTGAAGCCAACTTAAGGCACGCTCAGAGCTTAACCAGCCCTGGCCTTTGCTTGATTTACCATAC
1.7	1	[hg19]chr1:75636944-75636984	52	GTAGTACCTTCTGATAGTGATGTGAGTTAATCATTTGAGTGAGTACACTTGGTAGCCAACCTTTGCTTGATTTACCATAC
1.7	1	[hg19]chr1:75637054-75637094	53	GTAGTACCTTCTGATAGTGAGGTAGGAAATCTGAGTCACTGAGTGACCAAGAGATGGGGCCTTTGCTTGATTTACCATAC
1.7	1	[hg19]chr1:75637187-75637227	54	GTAGTACCTTCTGATAGTGAGGGAAGGGCCCAATATACTCGGTGTTGCAGGAGGTTGTTCCTTTGCTTGATTTACCATAC
1.7	1	[hg19]chr1:75637290-75637330	55	GTAGTACCTTCTGATAGTGAGGCATGTTCTCTGTGCCTCGAGAGAAGATTGACCAAGCTGCTTTGCTTGATTTACCATAC
1.7	1	[hg19]chr1:75637381-75637421	56	GTAGTACCTTCTGATAGTGAGGCTGGGGTGAGCAGGAAGGTAACACCAGAGGAGGGCTGCCTTTGCTTGATTTACCATAC
1.7	1	[hg19]chr1:75637522-75637562	57	GTAGTACCTTCTGATAGTGACTGAATGGCAGAGGGAGAAGGAGCATGGTAAGTCTGTGGCCTTTGCTTGATTTACCATAC
1.7	1	[hg19]chr1:75637574-75637614	58	GTAGTACCTTCTGATAGTGACAGAATAGAGTGGCACAGCTCCTATACTGAATGCTTAGCCCTTTGCTTGATTTACCATAC
1.7	1	[hg19]chr1:75637646-75637686	59	GTAGTACCTTCTGATAGTGAGGGCGAGAAATACTGGCCTGGAAACTTCAGGGATGTGCTGCTTTGCTTGATTTACCATAC
1.7	1	[hg19]chr1:75637717-75637757	60	GTAGTACCTTCTGATAGTGAGCTGCTTGTCTCATCCCTGGTTCTTGCCAAAGCTTCCCCCCTTTGCTTGATTTACCATAC
1.7	1	[hg19]chr1:75637767-75637807	61	GTAGTACCTTCTGATAGTGATCTTGAAGCACAAAAATTCCTCTCTTGCAACAATACTTCACTTTGCTTGATTTACCATAC
1.7	1	[hg19]chr1:75637901-75637941	62	GTAGTACCTTCTGATAGTGAGGACTGCTTCTTACAGATGTATGAGACCACTATACCAGTCCTTTGCTTGATTTACCATAC
1.7	1	[hg19]chr1:75637989-75638029	63	GTAGTACCTTCTGATAGTGAGCCCTCGTAAGTCTAGGCCTAATAACTATTGCCCAAATAGCTTTGCTTGATTTACCATAC
1.7	1	[hg19]chr1:75638047-75638087	64	GTAGTACCTTCTGATAGTGAAGGGAAGATTTGATTGTAGCCACTGTTGAATTTGTCCATCCTTTGCTTGATTTACCATAC
1.7	1	[hg19]chr1:75638097-75638137	65	GTAGTACCTTCTGATAGTGATGAAGCTTCCTTTGACACAACATAACTTCTAACCATGGTGCTTTGCTTGATTTACCATAC
1.7	1	[hg19]chr1:75638148-75638188	66	GTAGTACCTTCTGATAGTGAGACTGACTGAATAAGAAGCTTATATCTCTGCCAGTGTAAGCTTTGCTTGATTTACCATAC
1.7	1	[hg19]chr1:75638295-75638335	67	GTAGTACCTTCTGATAGTGAGGGACATATTTTCCTGAGCATCTGCCTGAATTCTCCTGCCCTTTGCTTGATTTACCATAC
1.7	1	[hg19]chr1:75638364-75638404	68	GTAGTACCTTCTGATAGTGAGTCATGCTCACAGACTCAGTGCCTTGCAGAATGCTGGAACCTTTGCTTGATTTACCATAC
1.7	1	[hg19]chr1:75638509-75638549	69	GTAGTACCTTCTGATAGTGATGGGCCCCCTGCCTGAATCTCCTAGGAACACCCTGGGCTCCTTTGCTTGATTTACCATAC
1.7	1	[hg19]chr1:75638565-75638605	70	GTAGTACCTTCTGATAGTGATGCCAGTGGAGTCTCTCTGTGAGAATACTGAACTGCTCCCCTTTGCTTGATTTACCATAC
1.7	1	[hg19]chr1:75638643-75638683	71	GTAGTACCTTCTGATAGTGACTCTCAGCTGGAAACCCTAATGTCAAACTCTGAATTCTGGCTTTGCTTGATTTACCATAC
1.7	1	[hg19]chr1:75638763-75638803	72	GTAGTACCTTCTGATAGTGACCTGTTCTGGGAGTCTTTTGGGAGATTCCATTTCCACTGGCTTTGCTTGATTTACCATAC
1.7	1	[hg19]chr1:75638862-75638902	73	GTAGTACCTTCTGATAGTGATAGTGAACACTTGGTATGTGTCAGGCACTGTGCTAAGAGCCTTTGCTTGATTTACCATAC
1.7	1	[hg19]chr1:75638979-75639019	74	GTAGTACCTTCTGATAGTGAGACTTGAGCACAGGTCACAAAGCTTGTAAATGGCAGAGCCCTTTGCTTGATTTACCATAC
1.7	1	[hg19]chr1:75639134-75639174	75	GTAGTACCTTCTGATAGTGATCTCGACTCACTGTAAGCTCCACCTCCGGGTTCACGCCATCTTTGCTTGATTTACCATAC
1.7	1	[hg19]chr1:75639346-75639386	76	GTAGTACCTTCTGATAGTGACGTGAGCCACCGTGCCCAGCCCAGGATATATACTGTTAATCTTTGCTTGATTTACCATAC
1.7	1	[hg19]chr1:75639396-75639436	77	GTAGTACCTTCTGATAGTGATCCTATCTCCAAAAATCTAAGGTGTAAGCAAGAAACCATCCTTTGCTTGATTTACCATAC
1.7	1	[hg19]chr1:75639498-75639538	78	GTAGTACCTTCTGATAGTGAACTCGGAGACCTCATCCTAACTGCAAGTGTGTACTTCTTCCTTTGCTTGATTTACCATAC
1.7	1	[hg19]chr1:75639549-75639589	79	GTAGTACCTTCTGATAGTGAGGTAGCTTCTGGGATCCTAGCTATACAGTTTGAGCATCTCCTTTGCTTGATTTACCATAC
1.7	1	[hg19]chr1:75639608-75639648	80	GTAGTACCTTCTGATAGTGACCAAAATGCTCCAAAATCCGAAACATTTTTGCACCAAAGGCTTTGCTTGATTTACCATAC
1.7	1	[hg19]chr1:75639659-75639699	81	GTAGTACCTTCTGATAGTGAGGAGCATTTTGGATTTTGGATTTGGCAATGCAAATATTCCCTTTGCTTGATTTACCATAC
1.7	1	[hg19]chr1:75639764-75639804	82	GTAGTACCTTCTGATAGTGAAGGGATGTTCAACCTGTACTTCCTTAGTCCAAGGAGTTGGCTTTGCTTGATTTACCATAC
1.7	1	[hg19]chr1:75639841-75639881	83	GTAGTACCTTCTGATAGTGAGTTCTGTTGGAGACACTCATGATTCATTTGGCTCTTGTGCCTTTGCTTGATTTACCATAC
1.7	1	[hg19]chr1:75639923-75639963	84	GTAGTACCTTCTGATAGTGAGGTCATCTACCCTGCCCCCTATCCTGGCCATCCTGGAGTCCTTTGCTTGATTTACCATAC
1.7	1	[hg19]chr1:75639988-75640028	85	GTAGTACCTTCTGATAGTGAAGGGCTTTGGTGATATTAGGCCCCTGTTCCTGCCAGCTGGCTTTGCTTGATTTACCATAC
1.7	1	[hg19]chr1:75640071-75640111	86	GTAGTACCTTCTGATAGTGACCTCACCCTGGATATACTCAGCTATAGTCCCTCCCTACACCTTTGCTTGATTTACCATAC
1.7	1	[hg19]chr1:75640140-75640180	87	GTAGTACCTTCTGATAGTGAATGCTGGGGTCCATAGCTTCTCTATTTTACTCATGACTACCTTTGCTTGATTTACCATAC
1.7	1	[hg19]chr1:75640209-75640249	88	GTAGTACCTTCTGATAGTGACACACACACACACACGCCACAGCCATTGCCCCAAGACAGGCTTTGCTTGATTTACCATAC
1.7	1	[hg19]chr1:75640259-75640299	89	GTAGTACCTTCTGATAGTGACTGGAGGCTAGAACCAATTCCTTCCCCTAATTCTGCCCTTCTTTGCTTGATTTACCATAC
1.7	1	[hg19]chr1:75640353-75640393	90	GTAGTACCTTCTGATAGTGAGACATTTCCTCTAGAGAAACACTCCCCCAGCCACCCCAGCCTTTGCTTGATTTACCATAC
1.7	1	[hg19]chr1:75640403-75640443	91	GTAGTACCTTCTGATAGTGAACAAGGTAGAACATGATAAAGTGCTACAGTGCATGGTAGCCTTTGCTTGATTTACCATAC
1.7	1	[hg19]chr1:75640532-75640572	92	GTAGTACCTTCTGATAGTGATGGGGAAACAGGTGATGTTTGGTTGTATGAAAAAGTGGTGCTTTGCTTGATTTACCATAC
1.7	1	[hg19]chr1:75640638-75640678	93	GTAGTACCTTCTGATAGTGACCCTCACCCCCTCCTACCCTTCCCTGGAGTCCCCAAATTCCTTTGCTTGATTTACCATAC
1.7	1	[hg19]chr1:75640729-75640769	94	GTAGTACCTTCTGATAGTGAGAGTGAGAACATAAGATGTTTGGTTTTGCATTCCTGAGTTCTTTGCTTGATTTACCATAC
1.7	1	[hg19]chr1:75640783-75640823	95	GTAGTACCTTCTGATAGTGAAATGGTCTCCAAGTCCATCCAGGTTGCAGCAAATGTCATTCTTTGCTTGATTTACCATAC
1.7	1	[hg19]chr1:75640877-75640917	96	GTAGTACCTTCTGATAGTGATTATCCACTCATTGTTTGATGGGCATTAAGGCCGGTTCCACTTTGCTTGATTTACCATAC
1.8	1	[hg19]chr1:84928394-84928434	1	GAGTGGAACATACAACTACCAGCCACCGCGCCTGGCCCACATTTCTTTTTAAACTCACTTCCGTTTGCGATGATGTATAA
1.8	1	[hg19]chr1:84928451-84928491	2	GAGTGGAACATACAACTACCCCACTTGCCTGAACTGACTGTCACTAAGATGGCCACATGGCCGTTTGCGATGATGTATAA
1.8	1	[hg19]chr1:84928524-84928564	3	GAGTGGAACATACAACTACCCCTCAGCTTACCTGACCTTTCAGCACCCTCCTTGATTACCCCGTTTGCGATGATGTATAA
1.8	1	[hg19]chr1:84928577-84928617	4	GAGTGGAACATACAACTACCTCTTAGTTTCTTTTGCCAACTTTTCCTCCTCTCTTCAGCCCCGTTTGCGATGATGTATAA
1.8	1	[hg19]chr1:84928641-84928681	5	GAGTGGAACATACAACTACCCTAGACCTACTGTTCTTCTTACTCTATGCCCTCCTTAGGGCCGTTTGCGATGATGTATAA
1.8	1	[hg19]chr1:84928748-84928788	6	GAGTGGAACATACAACTACCGCTCAGACTTCTTGGAGCTCCAGGCTACATGTCCAAGTGCCCGTTTGCGATGATGTATAA
1.8	1	[hg19]chr1:84928818-84928858	7	GAGTGGAACATACAACTACCGGTACCTCACACGTGAAATGTGCAAAATCAAATTCAGGGCCCGTTTGCGATGATGTATAA
1.8	1	[hg19]chr1:84928902-84928942	8	GAGTGGAACATACAACTACCCTCACCATCCTTCCATTTTCTCGTTCAGAAATGGGGGATCCCGTTTGCGATGATGTATAA
1.8	1	[hg19]chr1:84929076-84929116	9	GAGTGGAACATACAACTACCCCAGTGGGCTACTGAGAGGCAACAGAACTGGCGTTCCTCCCCGTTTGCGATGATGTATAA
1.8	1	[hg19]chr1:84929200-84929240	10	GAGTGGAACATACAACTACCGGGAGTCACTGGGGACAAGTAATGTGGCTCTTCTTCTCCCCCGTTTGCGATGATGTATAA
1.8	1	[hg19]chr1:84929310-84929350	11	GAGTGGAACATACAACTACCAGCGTCTCATTGTTGGGTTGGACATCTATGTAGGCAGTGGCCGTTTGCGATGATGTATAA
1.8	1	[hg19]chr1:84929413-84929453	12	GAGTGGAACATACAACTACCGAAGTGGCACCAGTTGAGATGCTACTTGGATTGGAGCAAGCCGTTTGCGATGATGTATAA
1.8	1	[hg19]chr1:84929523-84929563	13	GAGTGGAACATACAACTACCGGGGGCTGTGCACCAAGTGATGGGACCCCAACACCAAGAGCCGTTTGCGATGATGTATAA
1.8	1	[hg19]chr1:84929597-84929637	14	GAGTGGAACATACAACTACCGAGGTGGCCTGTCCCGCATAAGGGAACTGTGCAGAGGCCCCCGTTTGCGATGATGTATAA
1.8	1	[hg19]chr1:84929669-84929709	15	GAGTGGAACATACAACTACCGGCAGCATGGGGATGCCTACCAAACCAAGTATATCAACAGCCGTTTGCGATGATGTATAA
1.8	1	[hg19]chr1:84929737-84929777	16	GAGTGGAACATACAACTACCGACTTGTCCCCAGTCCTCCACTCAGCTCCACAGGCCAGGGCCGTTTGCGATGATGTATAA
1.8	1	[hg19]chr1:84929813-84929853	17	GAGTGGAACATACAACTACCGAGCACAGACCATCTGCCAACTCCACTTCCAAGGATGCCCCCGTTTGCGATGATGTATAA
1.8	1	[hg19]chr1:84929865-84929905	18	GAGTGGAACATACAACTACCCACATGATTGGACTGGAAGGACACTGAGGGAAGGGTGAGGCCGTTTGCGATGATGTATAA
1.8	1	[hg19]chr1:84929915-84929955	19	GAGTGGAACATACAACTACCAGTTGGACATATAAGATTGGACTAGGTCAGACTGGACTTTCCGTTTGCGATGATGTATAA
1.8	1	[hg19]chr1:84930012-84930052	20	GAGTGGAACATACAACTACCGAAGGGAAATATTATCAGCACATTTGAAGATTGTGGTCAGCCGTTTGCGATGATGTATAA
1.8	1	[hg19]chr1:84930080-84930120	21	GAGTGGAACATACAACTACCAACTCCACTGAGTTCAGTCCCTTCAATCACTTGGTTACACCCGTTTGCGATGATGTATAA
1.8	1	[hg19]chr1:84930156-84930196	22	GAGTGGAACATACAACTACCGGTCCTCCCCATACTACAGCTAGAGTGCTTTTTCAGACACCCGTTTGCGATGATGTATAA
1.8	1	[hg19]chr1:84930283-84930323	23	GAGTGGAACATACAACTACCCCCCAAAGCTCTGCTTACAGACTCATGGATCTGCCTCCACCCGTTTGCGATGATGTATAA
1.8	1	[hg19]chr1:84930333-84930373	24	GAGTGGAACATACAACTACCCTCCATCCACATTGGTTTCTCAGGGCCTCAGGCATACCAACCGTTTGCGATGATGTATAA
1.8	1	[hg19]chr1:84930389-84930429	25	GAGTGGAACATACAACTACCTGCTGTTCCACCTGCCAAAACATCCTTTCCTACTCCTCCCCCGTTTGCGATGATGTATAA
1.8	1	[hg19]chr1:84930466-84930506	26	GAGTGGAACATACAACTACCCTTTCTCAGGAAAGTCTTCCCTGAACTAAGCAGGTGTTTCCCGTTTGCGATGATGTATAA
1.8	1	[hg19]chr1:84930516-84930556	27	GAGTGGAACATACAACTACCACTCTGAAGACACAGCAGTCTCCTTCATAATACCAATTATCCGTTTGCGATGATGTATAA
1.8	1	[hg19]chr1:84930581-84930621	28	GAGTGGAACATACAACTACCTCAGATGTCTGTCTTTTCCAGCAGTCTGAAGTAAGACTCCCCGTTTGCGATGATGTATAA
1.8	1	[hg19]chr1:84930646-84930686	29	GAGTGGAACATACAACTACCCCTGGTAAATAGCACATGAGCCATCAATGAGAATGCACACCCGTTTGCGATGATGTATAA
1.8	1	[hg19]chr1:84930746-84930786	30	GAGTGGAACATACAACTACCGTAGGTCTCCAACTGAGGCATCACTGATCTTCTCTTATCCCCGTTTGCGATGATGTATAA
1.8	1	[hg19]chr1:84930810-84930850	31	GAGTGGAACATACAACTACCGGGCCTTCCCTCAGCTCAAACACGAGGCAGGTCCACCTTACCGTTTGCGATGATGTATAA
1.8	1	[hg19]chr1:84930892-84930932	32	GAGTGGAACATACAACTACCCACTAATAATTGGAGGTATTTAGTGAGAGCATATGAGTGCCCGTTTGCGATGATGTATAA
1.8	1	[hg19]chr1:84930969-84931009	33	GAGTGGAACATACAACTACCGATCTCATCTATTCCTCACAACAACCCCATAGGCTAGGTGCCGTTTGCGATGATGTATAA
1.8	1	[hg19]chr1:84931070-84931110	34	GAGTGGAACATACAACTACCGCCCAAGATCACACAGCTACTGAGGATGAGCTGGTACTGGCCGTTTGCGATGATGTATAA
1.8	1	[hg19]chr1:84931167-84931207	35	GAGTGGAACATACAACTACCCCAAAACACAGGGATCTCTCTTTACTTAAGATCACAGCACCCGTTTGCGATGATGTATAA
1.8	1	[hg19]chr1:84931244-84931284	36	GAGTGGAACATACAACTACCTCTACAGCACTGTTCTTTTCCAATGCCATTCAATGCCTGGCCGTTTGCGATGATGTATAA
1.8	1	[hg19]chr1:84931332-84931372	37	GAGTGGAACATACAACTACCGCTAAGTTCTTTGCAGAGAGGGGTCTTTACTGTGCTGTGCCCGTTTGCGATGATGTATAA
1.8	1	[hg19]chr1:84931382-84931422	38	GAGTGGAACATACAACTACCTCCTTATAAGGTCCATTTCTGGTTTGAGTGCTCAAAAATACCGTTTGCGATGATGTATAA
1.8	1	[hg19]chr1:84931511-84931551	39	GAGTGGAACATACAACTACCCCAGGTTTAGGGAGATTTCTATTTTTAATGAAGATGCCTGCCGTTTGCGATGATGTATAA
1.8	1	[hg19]chr1:84931600-84931640	40	GAGTGGAACATACAACTACCGTGCCCATGGAAATGATTACACACTGTATCTCCTTATCTGCCGTTTGCGATGATGTATAA
1.8	1	[hg19]chr1:84931682-84931722	41	GAGTGGAACATACAACTACCCACAACAAATGCAGAAATGTTCACGTTAGATTTGAGACAGCCGTTTGCGATGATGTATAA
1.8	1	[hg19]chr1:84931775-84931815	42	GAGTGGAACATACAACTACCTCTTCACTTTGTAGAAGGCTAGAAGGCACAGTTTTCTGGCCCGTTTGCGATGATGTATAA
1.8	1	[hg19]chr1:84931835-84931875	43	GAGTGGAACATACAACTACCGGTAACCTCCTTTTATCAGCTCAAATATTAAACCTTCCTGCCGTTTGCGATGATGTATAA
1.8	1	[hg19]chr1:84931961-84932001	44	GAGTGGAACATACAACTACCTTTCTGGCCTCTGAACAACAATATTGTAATTGTGCCAACCCCGTTTGCGATGATGTATAA
1.8	1	[hg19]chr1:84932050-84932090	45	GAGTGGAACATACAACTACCCCCACTTTTTATAATTGGAAACCCCTGAAGTAAATCTCCCCCGTTTGCGATGATGTATAA
1.8	1	[hg19]chr1:84932144-84932184	46	GAGTGGAACATACAACTACCTTCATTTTGCCAAAACTATATCAAGCTCTACTGTCTCTACCCGTTTGCGATGATGTATAA
1.8	1	[hg19]chr1:84932269-84932309	47	GAGTGGAACATACAACTACCGGATCCATATGGCCCAGAGCTCAGCTTTCTTCCTTAACAGCCGTTTGCGATGATGTATAA
1.8	1	[hg19]chr1:84932473-84932513	48	GAGTGGAACATACAACTACCTTTTCCCACTGGAAAATGATGATAATTCCTGTCTTGCATCCCGTTTGCGATGATGTATAA
1.8	1	[hg19]chr1:84932627-84932667	49	GAGTGGAACATACAACTACCACACAGAACTCAGTCCCAATTCTGGATATCTTTACATAGCCCGTTTGCGATGATGTATAA
1.8	1	[hg19]chr1:84932730-84932770	50	GAGTGGAACATACAACTACCCAGCTCTTTGCAGAATTTCTCAAGACATGGCAACAACCACCCGTTTGCGATGATGTATAA
1.8	1	[hg19]chr1:84932824-84932864	51	GAGTGGAACATACAACTACCAACAAGCATGAAAGAAGACTGCTAACTTTGTGTTTAGCCCCCGTTTGCGATGATGTATAA
1.8	1	[hg19]chr1:84932882-84932922	52	GAGTGGAACATACAACTACCGTTAACTTCACCACGAACTATTCACCTTCAGTCTTGAGTGCCGTTTGCGATGATGTATAA
1.8	1	[hg19]chr1:84932955-84932995	53	GAGTGGAACATACAACTACCCTGGTTTCCACTGACAAACTCTGCATTTTGACAAGTTTTGCCGTTTGCGATGATGTATAA
1.8	1	[hg19]chr1:84933045-84933085	54	GAGTGGAACATACAACTACCGATTTTGACTTTATCCCCTTGAGTTCCTAGACCTGCCCTGCCGTTTGCGATGATGTATAA
1.8	1	[hg19]chr1:84933187-84933227	55	GAGTGGAACATACAACTACCAGTGCTCTGGAGGAGGATGGGGGTGGATGGGAACAGTCACCCGTTTGCGATGATGTATAA
1.8	1	[hg19]chr1:84933321-84933361	56	GAGTGGAACATACAACTACCAGGGTAAAGAAAGCACCAACCCTGCTTTAATTGCCAGTCCCCGTTTGCGATGATGTATAA
1.8	1	[hg19]chr1:84933376-84933416	57	GAGTGGAACATACAACTACCTGCATTTTGTGATTGTTAACAGGTTTGCAAGCACTCCAACCCGTTTGCGATGATGTATAA
1.8	1	[hg19]chr1:84933436-84933476	58	GAGTGGAACATACAACTACCTGGTCTACCTACAAATAGGCAGCCTGAGTTGATGTAAGGCCCGTTTGCGATGATGTATAA
1.8	1	[hg19]chr1:84933486-84933526	59	GAGTGGAACATACAACTACCGTTCCTTTACCTGGTAATATGTCAAGGGCTTTCTTAAGTGCCGTTTGCGATGATGTATAA
1.8	1	[hg19]chr1:84933605-84933645	60	GAGTGGAACATACAACTACCCAAAGAATTCCTATACACTCTCACTCAGTTTCCCCTAATGCCGTTTGCGATGATGTATAA
1.8	1	[hg19]chr1:84933658-84933698	61	GAGTGGAACATACAACTACCTGGCCAAAGTACATTTTTCAACACTAAGAATCAACATTGGCCGTTTGCGATGATGTATAA
1.8	1	[hg19]chr1:84933780-84933820	62	GAGTGGAACATACAACTACCTCCAGGATTTAATCTAGGATACCACATTGCATTTGGGAGGCCGTTTGCGATGATGTATAA
1.8	1	[hg19]chr1:84933840-84933880	63	GAGTGGAACATACAACTACCTGCTGAGATTTAAAAATCAGCTATTTCTGAACAATGCAGCCCGTTTGCGATGATGTATAA
1.8	1	[hg19]chr1:84933905-84933945	64	GAGTGGAACATACAACTACCGCAGGAATAAATATGAATAACAGTCCAAGAGCCACCTGGGCCGTTTGCGATGATGTATAA
1.8	1	[hg19]chr1:84934047-84934087	65	GAGTGGAACATACAACTACCTCAAGCTCTACCACCATTGCTAGAGTAGTGGGAACTAGTGCCGTTTGCGATGATGTATAA
1.8	1	[hg19]chr1:84934140-84934180	66	GAGTGGAACATACAACTACCGAAATCTGCCCATTAGGAAGGCTTAACACAGACACCACAGCCGTTTGCGATGATGTATAA
1.8	1	[hg19]chr1:84934228-84934268	67	GAGTGGAACATACAACTACCGATCAAGACCATTGAGCATGCATCAAGGTCACCTGGAGGCCCGTTTGCGATGATGTATAA
1.8	1	[hg19]chr1:84934291-84934331	68	GAGTGGAACATACAACTACCGTCCCATCCCCAGAGCCTGATTCCTTAGAGCCCAGGCATCCCGTTTGCGATGATGTATAA
1.8	1	[hg19]chr1:84934341-84934381	69	GAGTGGAACATACAACTACCGCAAATTCCCAGGTGATGCCGATGCTGCTGATCCAAGGACCCGTTTGCGATGATGTATAA
1.8	1	[hg19]chr1:84934391-84934431	70	GAGTGGAACATACAACTACCGGATCACTATTCTAGAACTTCCCTAAGTTAACCTTCATGGCCGTTTGCGATGATGTATAA
1.8	1	[hg19]chr1:84934482-84934522	71	GAGTGGAACATACAACTACCGGGTCCCTGAATTGATATGTTGCCTACCAGTTAGATCAGGCCGTTTGCGATGATGTATAA
1.8	1	[hg19]chr1:84934532-84934572	72	GAGTGGAACATACAACTACCATCTCATTCCAAATCTGTGCAAGGAGTAAATGAGAAAACACCGTTTGCGATGATGTATAA
1.8	1	[hg19]chr1:84934586-84934626	73	GAGTGGAACATACAACTACCGTTTCTCACAATAGTTTTACCAGTCTGTCTTCCTTTTAGGCCGTTTGCGATGATGTATAA
1.8	1	[hg19]chr1:84934737-84934777	74	GAGTGGAACATACAACTACCACAGAAATTAGTGGGGATAAGGGATGTAAGACACATCTTCCCGTTTGCGATGATGTATAA
1.8	1	[hg19]chr1:84934787-84934827	75	GAGTGGAACATACAACTACCCTTCTCAAACTTTAATGTGTTTATGAACCACCTGGGGATCCCGTTTGCGATGATGTATAA
1.8	1	[hg19]chr1:84934867-84934907	76	GAGTGGAACATACAACTACCCTCCTAAAATTCCAGATGATGCCATTACTGTTCGTCCACGCCGTTTGCGATGATGTATAA
1.8	1	[hg19]chr1:84934921-84934961	77	GAGTGGAACATACAACTACCCAGCTCTATAGGGCTTTGGCAAGATTTTAGCAAGTGCAAGCCGTTTGCGATGATGTATAA
1.8	1	[hg19]chr1:84934975-84935015	78	GAGTGGAACATACAACTACCAGTGATGTCTGGAAATTTCTACCATGTCTCAGTTATGGGCCCGTTTGCGATGATGTATAA
1.8	1	[hg19]chr1:84935030-84935070	79	GAGTGGAACATACAACTACCTGACCAAGGCAGATTTTGGGATATGCTGGTCTCTATCCTGCCGTTTGCGATGATGTATAA
1.8	1	[hg19]chr1:84935105-84935145	80	GAGTGGAACATACAACTACCAGGGAAACTAAGTCAACAAAATCTCCCTGGAGTGTACTGGCCGTTTGCGATGATGTATAA
1.8	1	[hg19]chr1:84935200-84935240	81	GAGTGGAACATACAACTACCCCCTACTTCTTCACTCTAGTATCAGTCTAGTAACAGTAACCCGTTTGCGATGATGTATAA
1.8	1	[hg19]chr1:84935337-84935377	82	GAGTGGAACATACAACTACCGCTCTTCCTCTCCTTACCTTTCCCTTTGCCAAGGAAGCCCCCGTTTGCGATGATGTATAA
1.8	1	[hg19]chr1:84935496-84935536	83	GAGTGGAACATACAACTACCTATCACTGTTGGAGTATAAAGAGATAAGGGATGAGGAGCCCCGTTTGCGATGATGTATAA
1.8	1	[hg19]chr1:84935601-84935641	84	GAGTGGAACATACAACTACCGTTTATTGATTGCCTCAAGGATAAGAGAAGAGGCCTTGAGCCGTTTGCGATGATGTATAA
1.8	1	[hg19]chr1:84935760-84935800	85	GAGTGGAACATACAACTACCGGTGGCTTCCATCCTGCACAACTGAGTAGAGTGGAAGGACCCGTTTGCGATGATGTATAA
1.8	1	[hg19]chr1:84935810-84935850	86	GAGTGGAACATACAACTACCCATTCCTCAGATTGCCTCCCTAAACAATCTCCCAGAATATCCGTTTGCGATGATGTATAA
1.8	1	[hg19]chr1:84935920-84935960	87	GAGTGGAACATACAACTACCCAGGGATCCACACATGAAAGAAGATAATTGAGAGATGGCCCCGTTTGCGATGATGTATAA
1.8	1	[hg19]chr1:84935989-84936029	88	GAGTGGAACATACAACTACCCATCAACAAGAGGCCCTTACCACCCCAAACTCCTCAGTCCCCGTTTGCGATGATGTATAA
1.8	1	[hg19]chr1:84936058-84936098	89	GAGTGGAACATACAACTACCGCAGAGAACCACTATCAGTGACCTGGAGCCAAGAAAGCCCCCGTTTGCGATGATGTATAA
1.8	1	[hg19]chr1:84936152-84936192	90	GAGTGGAACATACAACTACCCCATCACTGTTAGCTTGACAATTTACCAGCACTTCCAGACCCGTTTGCGATGATGTATAA
1.8	1	[hg19]chr1:84936249-84936289	91	GAGTGGAACATACAACTACCACGTGTCAACTTTTAGAAGATACATAAAACTCTGCGAACCCCGTTTGCGATGATGTATAA
1.8	1	[hg19]chr1:84936332-84936372	92	GAGTGGAACATACAACTACCATGCATGGGTAAAAGGTCCATTCAAAATGCAAGATAGACCCCGTTTGCGATGATGTATAA
1.8	1	[hg19]chr1:84936394-84936434	93	GAGTGGAACATACAACTACCCAGGGAAAGCTCATTGACATTATTTCATATTCCACATTGCCCGTTTGCGATGATGTATAA
1.8	1	[hg19]chr1:84936446-84936486	94	GAGTGGAACATACAACTACCAGAAACTTACCACTTCTCACATTTTGATGCAGTATCAAAGCCGTTTGCGATGATGTATAA
1.8	1	[hg19]chr1:84936523-84936563	95	GAGTGGAACATACAACTACCCTCCTCCTTTGTCCTACCACATACTTGTTTGAAGTCAGAGCCGTTTGCGATGATGTATAA
1.8	1	[hg19]chr1:84936578-84936618	96	GAGTGGAACATACAACTACCCAACCAAAGTGGTATATCACAACAGATTAAATGCAGAGGCCCGTTTGCGATGATGTATAA
1.9	1	[hg19]chr1:94765391-94765431	1	TTAGTCTGTGTAAATACCTCCTGGAGGGACTGGGCAGCCACGCTGTGTTTGGTGTCAGCCGCTAGTAAATGGAGCATCCG
1.9	1	[hg19]chr1:94765458-94765498	2	TTAGTCTGTGTAAATACCTCCTTAGCTTTATGTGTAGAGAGGACCTTTGCCTCTACTGGGGCTAGTAAATGGAGCATCCG
1.9	1	[hg19]chr1:94765537-94765577	3	TTAGTCTGTGTAAATACCTCGTGTACCAGTCTGTTAGGCATTGGGGCCCAGAGATAGAAGGCTAGTAAATGGAGCATCCG
1.9	1	[hg19]chr1:94765628-94765668	4	TTAGTCTGTGTAAATACCTCGGCTTAGGCATCTCTTGGAGCTGTCTGAAGGCGGGCCCACGCTAGTAAATGGAGCATCCG
1.9	1	[hg19]chr1:94765683-94765723	5	TTAGTCTGTGTAAATACCTCCTTGCTGAGAGCTGGGCTGGAGGCTGTCTTGCTTCTCCTGGCTAGTAAATGGAGCATCCG
1.9	1	[hg19]chr1:94765815-94765855	6	TTAGTCTGTGTAAATACCTCGTCACAGAGAGGTGACTGGGCAACAGGCAGTGAGGTTCCTGCTAGTAAATGGAGCATCCG
1.9	1	[hg19]chr1:94765867-94765907	7	TTAGTCTGTGTAAATACCTCTGATTTGCCAGTCCCTGCTCTAAGAGCCCTAAGTAGCTCCGCTAGTAAATGGAGCATCCG
1.9	1	[hg19]chr1:94765918-94765958	8	TTAGTCTGTGTAAATACCTCACCAGTTTCAAGCCTCTCCGTCTCACATTCCTGGTGGGTGGCTAGTAAATGGAGCATCCG
1.9	1	[hg19]chr1:94765968-94766008	9	TTAGTCTGTGTAAATACCTCTTCTTATGGTTGGGTGAGAATAACACCTCTGGTTTCCACCGCTAGTAAATGGAGCATCCG
1.9	1	[hg19]chr1:94766067-94766107	10	TTAGTCTGTGTAAATACCTCCCCAGAGAAGCTATCCCTTAATCATCCTACTCTCCTCCGCGCTAGTAAATGGAGCATCCG
1.9	1	[hg19]chr1:94766118-94766158	11	TTAGTCTGTGTAAATACCTCCCCCCCATATACCTCTTACTAATCTCTATTATCTTCATAGGCTAGTAAATGGAGCATCCG
1.9	1	[hg19]chr1:94766183-94766223	12	TTAGTCTGTGTAAATACCTCTCATGTGGGTGATAATCCATCCTATGTCTGATTTCTCCACGCTAGTAAATGGAGCATCCG
1.9	1	[hg19]chr1:94766264-94766304	13	TTAGTCTGTGTAAATACCTCTCTCATCACTGTGTTCTTAGCACCTGGCATAATACCTGGCGCTAGTAAATGGAGCATCCG
1.9	1	[hg19]chr1:94766337-94766377	14	TTAGTCTGTGTAAATACCTCGGCATATAGGTCCTCTATACACATAAGCACTCAGCAAGCCGCTAGTAAATGGAGCATCCG
1.9	1	[hg19]chr1:94766422-94766462	15	TTAGTCTGTGTAAATACCTCGGAAGGAGAATTCATACCAGGTTACTGAGCAGGGTTGGGGGCTAGTAAATGGAGCATCCG
1.9	1	[hg19]chr1:94766472-94766512	16	TTAGTCTGTGTAAATACCTCGAGTCCAAAAGCCCTATCCCAATCAGACCTTGGACACACTGCTAGTAAATGGAGCATCCG
1.9	1	[hg19]chr1:94766576-94766616	17	TTAGTCTGTGTAAATACCTCCCTTTGGAAGCTAACTAGTAGTCTGGACTCCTGGGAGTACGCTAGTAAATGGAGCATCCG
1.9	1	[hg19]chr1:94766640-94766680	18	TTAGTCTGTGTAAATACCTCCCCAAAGTAGCAACTTCTTCCACCTTCTCAGTAATAGCAGGCTAGTAAATGGAGCATCCG
1.9	1	[hg19]chr1:94766691-94766731	19	TTAGTCTGTGTAAATACCTCACCAGGTATCTGAACCACAGAAAGACTCTCGATGTTTTCCGCTAGTAAATGGAGCATCCG
1.9	1	[hg19]chr1:94766759-94766799	20	TTAGTCTGTGTAAATACCTCACCTCTTGTTAGTTTTTTCCTTTTCATTCCCATGAGGGCCGCTAGTAAATGGAGCATCCG
1.9	1	[hg19]chr1:94766817-94766857	21	TTAGTCTGTGTAAATACCTCGTCAGTTTCTTTCTCTTGCAAGTTCCAGACATGCAATTCCGCTAGTAAATGGAGCATCCG
1.9	1	[hg19]chr1:94766905-94766945	22	TTAGTCTGTGTAAATACCTCAGGGACAACTGGCTTCAGACGTGTCTAGATCCAGCGGCTCGCTAGTAAATGGAGCATCCG
1.9	1	[hg19]chr1:94767036-94767076	23	TTAGTCTGTGTAAATACCTCGCACCAGGAAGGACTCTGATTGCACCCATGTGACCGTTCCGCTAGTAAATGGAGCATCCG
1.9	1	[hg19]chr1:94767139-94767179	24	TTAGTCTGTGTAAATACCTCCAGCTTTCTGCCCCTTGTATGGTGGCCAGGGGGGATGAGGGCTAGTAAATGGAGCATCCG
1.9	1	[hg19]chr1:94767213-94767253	25	TTAGTCTGTGTAAATACCTCGGAGTTGTGTTACCCAGATAAGCTGTGGAAGAGGTGCTGGGCTAGTAAATGGAGCATCCG
1.9	1	[hg19]chr1:94767278-94767318	26	TTAGTCTGTGTAAATACCTCTCTGCAACAGCCATCCTGATCCAGGTGCAGTGCTAGGCCCGCTAGTAAATGGAGCATCCG
1.9	1	[hg19]chr1:94767345-94767385	27	TTAGTCTGTGTAAATACCTCGGGAAATGAGGCTGCACTGTGGAATCAGATTGCTTTGGCCGCTAGTAAATGGAGCATCCG
1.9	1	[hg19]chr1:94767409-94767449	28	TTAGTCTGTGTAAATACCTCCTCTCTCTCTAATTTTGGATAAGTTAACCCCTCTAAGTCCGCTAGTAAATGGAGCATCCG
1.9	1	[hg19]chr1:94767520-94767560	29	TTAGTCTGTGTAAATACCTCTTCAGCCTCTCAGCTCCTCCCATCAACAGATGGCCCAGTCGCTAGTAAATGGAGCATCCG
1.9	1	[hg19]chr1:94767572-94767612	30	TTAGTCTGTGTAAATACCTCCCAGCTATGTCCCTGAAACACCATGATGAAAGTGAAGGCCGCTAGTAAATGGAGCATCCG
1.9	1	[hg19]chr1:94767627-94767667	31	TTAGTCTGTGTAAATACCTCGGCCATACTGGGCACCTGGTCACCACGGCTGCTTTTAACTGCTAGTAAATGGAGCATCCG
1.9	1	[hg19]chr1:94767741-94767781	32	TTAGTCTGTGTAAATACCTCGATTCCACCCACAGCAAGTTCCACTGCACCATCAAGGCTGGCTAGTAAATGGAGCATCCG
1.9	1	[hg19]chr1:94767805-94767845	33	TTAGTCTGTGTAAATACCTCTCCAGGAGGGAGATCCCACCAAAATCACACAGGGTGACGCGCTAGTAAATGGAGCATCCG
1.9	1	[hg19]chr1:94767863-94767903	34	TTAGTCTGTGTAAATACCTCGGAGTCCACTGGCATCTTCACTACCATGGAGAAGGCTGGGGCTAGTAAATGGAGCATCCG
1.9	1	[hg19]chr1:94767937-94767977	35	TTAGTCTGTGTAAATACCTCCCTCTGCCCCCTCTGCTGATGCCCCCACGTTCGTGATGGGGCTAGTAAATGGAGCATCCG
1.9	1	[hg19]chr1:94768015-94768055	36	TTAGTCTGTGTAAATACCTCGCAATGCCTCCTGCACCACCAGCTGCCTAACCTCCTGGCCGCTAGTAAATGGAGCATCCG
1.9	1	[hg19]chr1:94768141-94768181	37	TTAGTCTGTGTAAATACCTCCCCTCTGGGAAACTGTGGTGTGATGGCCATGGGGCTCTCCGCTAGTAAATGGAGCATCCG
1.9	1	[hg19]chr1:94768219-94768259	38	TTAGTCTGTGTAAATACCTCGGCTGTGGGCAAGGTCATCCCCAAGCCGAACAGGAAGCTCGCTAGTAAATGGAGCATCCG
1.9	1	[hg19]chr1:94768280-94768320	39	TTAGTCTGTGTAAATACCTCCCCACTGCCAATGTGTCAGTCATGGACCTGACCTGCTCTCGCTAGTAAATGGAGCATCCG
1.9	1	[hg19]chr1:94768348-94768388	40	TTAGTCTGTGTAAATACCTCCAAGGAGGTGGTGAAGCGGCATCGGAGGGGGCCATCGGGGGCTAGTAAATGGAGCATCCG
1.9	1	[hg19]chr1:94768465-94768505	41	TTAGTCTGTGTAAATACCTCGGGGCTGGCATTGCCCTCAACGGCCTCTTTGTCAGGCTCGGCTAGTAAATGGAGCATCCG
1.9	1	[hg19]chr1:94768581-94768621	42	TTAGTCTGTGTAAATACCTCAGAGCCCCCAGACCACCAGCCCCAACAACAGCATGAGAGGGCTAGTAAATGGAGCATCCG
1.9	1	[hg19]chr1:94768640-94768680	43	TTAGTCTGTGTAAATACCTCGCTGGGAAGTCCCTGCCACACAGTCCTCCACCACACTGAGGCTAGTAAATGGAGCATCCG
1.9	1	[hg19]chr1:94768714-94768754	44	TTAGTCTGTGTAAATACCTCCCTGAAAAGGGAAGGACCTAGGGAGCCTGACCTTGTCAGAGCTAGTAAATGGAGCATCCG
1.9	1	[hg19]chr1:94768792-94768832	45	TTAGTCTGTGTAAATACCTCAGGAAGGAAATTCTGACATATGATATAACATGGATGAGCCGCTAGTAAATGGAGCATCCG
1.9	1	[hg19]chr1:94768943-94768983	46	TTAGTCTGTGTAAATACCTCATGGTGGTGCTAGGGGCTGGGGAGTGGGGTGAATGGGCAGGCTAGTAAATGGAGCATCCG
1.9	1	[hg19]chr1:94768995-94769035	47	TTAGTCTGTGTAAATACCTCGGGTACCGAGTTCCAGATTTGCAAGATGAAAGTGTTCTGGGCTAGTAAATGGAGCATCCG
1.9	1	[hg19]chr1:94769057-94769097	48	TTAGTCTGTGTAAATACCTCCACAACAGTGTGAATATACTTAAAACCCCCTGAACTATACGCTAGTAAATGGAGCATCCG
1.9	1	[hg19]chr1:94769156-94769196	49	TTAGTCTGTGTAAATACCTCGGAAGTGACATAAGGGTTAAATGAGACCACAGATGTAAAGGCTAGTAAATGGAGCATCCG
1.9	1	[hg19]chr1:94769325-94769365	50	TTAGTCTGTGTAAATACCTCAGTGGTCCAAGCCCACCCAGCTAGAAAGTGGTGAGACCAGGCTAGTAAATGGAGCATCCG
1.9	1	[hg19]chr1:94769411-94769451	51	TTAGTCTGTGTAAATACCTCTGCCATGTTACTTCCCAGCACTCTTCTTGCCAGCTACCGCGCTAGTAAATGGAGCATCCG
1.9	1	[hg19]chr1:94769510-94769550	52	TTAGTCTGTGTAAATACCTCGGGATCTACCTGTGGTCTAAAACACAAATGCCCTTTCCTGGCTAGTAAATGGAGCATCCG
1.9	1	[hg19]chr1:94769564-94769604	53	TTAGTCTGTGTAAATACCTCGCAGTCTGACCCCAGTTACTTTTCTAGCCTCATTTTGATGGCTAGTAAATGGAGCATCCG
1.9	1	[hg19]chr1:94769749-94769789	54	TTAGTCTGTGTAAATACCTCGCAGTGGCGCCAGCACAGCTCACTGCAGCCTCCACTTCCCGCTAGTAAATGGAGCATCCG
1.9	1	[hg19]chr1:94769819-94769859	55	TTAGTCTGTGTAAATACCTCCTGAGTATCTGGGACTACAGGTGTGTATTACCACGTCCTGGCTAGTAAATGGAGCATCCG
1.9	1	[hg19]chr1:94769872-94769912	56	TTAGTCTGTGTAAATACCTCGGTTTGTATAAATGGAATCGCACTATGTGGCCCAGGCTGGGCTAGTAAATGGAGCATCCG
1.9	1	[hg19]chr1:94769974-94770014	57	TTAGTCTGTGTAAATACCTCGCGCGAGCCACCACACCTGGCCTCTACCCATCTTTTGATGGCTAGTAAATGGAGCATCCG
1.9	1	[hg19]chr1:94770030-94770070	58	TTAGTCTGTGTAAATACCTCGCTCCTCCAGAAAGCCTCACCTAACTGGAAGAGAGACAGGGCTAGTAAATGGAGCATCCG
1.9	1	[hg19]chr1:94770168-94770208	59	TTAGTCTGTGTAAATACCTCCTTCACAGCAGTGGAGAGCAGGTATTGTATCTATTGCTGCGCTAGTAAATGGAGCATCCG
1.9	1	[hg19]chr1:94770220-94770260	60	TTAGTCTGTGTAAATACCTCTCAATGCCAGGTTAGTGTTTTGCATTGAGTAGCAACTTGAGCTAGTAAATGGAGCATCCG
1.9	1	[hg19]chr1:94770274-94770314	61	TTAGTCTGTGTAAATACCTCGGATGCTGATGCAGGAAATATGATTAATGATGACTAGTTCGCTAGTAAATGGAGCATCCG
1.9	1	[hg19]chr1:94770396-94770436	62	TTAGTCTGTGTAAATACCTCTTAGGTCAGTTCAGGACATAATGATTCCTAGTCAGCATGGGCTAGTAAATGGAGCATCCG
1.9	1	[hg19]chr1:94770471-94770511	63	TTAGTCTGTGTAAATACCTCCTGCTGGTGAGCCTGTGTGAGAGGTAGATGTCTCTTGCTGGCTAGTAAATGGAGCATCCG
1.9	1	[hg19]chr1:94770532-94770572	64	TTAGTCTGTGTAAATACCTCGCAGGCAAAAGTGTTTACAGAGCAACCAGAGATGAGGCAGGCTAGTAAATGGAGCATCCG
1.9	1	[hg19]chr1:94770602-94770642	65	TTAGTCTGTGTAAATACCTCAAGAGGTCATTTTAGGTTCTGCAAATAGTGCCCACTATGCGCTAGTAAATGGAGCATCCG
1.9	1	[hg19]chr1:94770712-94770752	66	TTAGTCTGTGTAAATACCTCTGCTGTCCCTCACCTCCAGCCCCTGCTCAAAGGTCCTCTGGCTAGTAAATGGAGCATCCG
1.9	1	[hg19]chr1:94770764-94770804	67	TTAGTCTGTGTAAATACCTCGGGATCTGCAGTCATGCCAGGGAAAGAATCAAAGCCACGGGCTAGTAAATGGAGCATCCG
1.9	1	[hg19]chr1:94770835-94770875	68	TTAGTCTGTGTAAATACCTCCCAGGATGCTCTTGTGTGCCAATCCTGAGTGGTCATGGGGGCTAGTAAATGGAGCATCCG
1.9	1	[hg19]chr1:94770920-94770960	69	TTAGTCTGTGTAAATACCTCCACCTCTGGGCAGAGAGAACAGCACTGGAAGTAAAGGCAGGCTAGTAAATGGAGCATCCG
1.9	1	[hg19]chr1:94770976-94771016	70	TTAGTCTGTGTAAATACCTCCGCAAAGCACCAATGAGAGAATGACAGAAGATGGGTCAGGGCTAGTAAATGGAGCATCCG
1.9	1	[hg19]chr1:94771028-94771068	71	TTAGTCTGTGTAAATACCTCGGACCAGAACTTGAAGGAATTCAGACCATTTGGGCAGATGGCTAGTAAATGGAGCATCCG
1.9	1	[hg19]chr1:94771085-94771125	72	TTAGTCTGTGTAAATACCTCAGGCAGAGAGGTATTATAAGCAGCTGTACATTTTTGAAGGGCTAGTAAATGGAGCATCCG
1.9	1	[hg19]chr1:94771166-94771206	73	TTAGTCTGTGTAAATACCTCGAGAGGTGAGGAAGACTTGAATCAAGAACTCGGCAGTGCCGCTAGTAAATGGAGCATCCG
1.9	1	[hg19]chr1:94771272-94771312	74	TTAGTCTGTGTAAATACCTCGAATGGAGAGAGTGGGAATAGAGGTGTCAAAAGGAATCAGGCTAGTAAATGGAGCATCCG
1.9	1	[hg19]chr1:94771457-94771497	75	TTAGTCTGTGTAAATACCTCGAGGTTGCTGGCAGCTCTTGAAAAAGGCAATCACCCTGCCGCTAGTAAATGGAGCATCCG
1.9	1	[hg19]chr1:94771587-94771627	76	TTAGTCTGTGTAAATACCTCTGGAGAACGTTCTGAGGCTGATGGGAACTATGAAAACAGCGCTAGTAAATGGAGCATCCG
1.9	1	[hg19]chr1:94771670-94771710	77	TTAGTCTGTGTAAATACCTCAGGCATCATTTCTGCTTCCCTGCAGTAGTCGGGCCCTGGGGCTAGTAAATGGAGCATCCG
1.9	1	[hg19]chr1:94771775-94771815	78	TTAGTCTGTGTAAATACCTCGCTGTGATGGGGATGGGCAGGGTCTTGGGTCTGGGAAGCCGCTAGTAAATGGAGCATCCG
1.9	1	[hg19]chr1:94771837-94771877	79	TTAGTCTGTGTAAATACCTCTCCCCAGGTTGAAGCTGTTAATCATCCTGCTGAAGGCTGGGCTAGTAAATGGAGCATCCG
1.9	1	[hg19]chr1:94771902-94771942	80	TTAGTCTGTGTAAATACCTCGGGCTGCTTTATGATATCCATGGATGTGCCCTCATGGCCGGCTAGTAAATGGAGCATCCG
1.9	1	[hg19]chr1:94771965-94772005	81	TTAGTCTGTGTAAATACCTCTACTTGCCTAAGTAAGGGAAAACATAATAAACCAGCAGGCGCTAGTAAATGGAGCATCCG
1.9	1	[hg19]chr1:94772045-94772085	82	TTAGTCTGTGTAAATACCTCTTAGGTCTTCACTTTTGTAACTCAGGATTTTATGTGAAGCGCTAGTAAATGGAGCATCCG
1.9	1	[hg19]chr1:94772101-94772141	83	TTAGTCTGTGTAAATACCTCTGGCAGCATTTTCTTCTCAAAATGAGGATCAAGACTATGGGCTAGTAAATGGAGCATCCG
1.9	1	[hg19]chr1:94772254-94772294	84	TTAGTCTGTGTAAATACCTCGCCAAATGGATATGCACCAACATTTCCAGATTCCCCTGGGGCTAGTAAATGGAGCATCCG
1.9	1	[hg19]chr1:94772347-94772387	85	TTAGTCTGTGTAAATACCTCCCACACTCAAAAAATAGGGGTTTACACCAAAAGTGCTCTCGCTAGTAAATGGAGCATCCG
1.9	1	[hg19]chr1:94772462-94772502	86	TTAGTCTGTGTAAATACCTCTGAAGTTCAGTTGTAATTCAGTGGCTTTCTTGTCCACAAGGCTAGTAAATGGAGCATCCG
1.9	1	[hg19]chr1:94772670-94772710	87	TTAGTCTGTGTAAATACCTCTCCCCTTTCTCCTTCTGCTATGCTTGTCTTGCCAAACCCGGCTAGTAAATGGAGCATCCG
1.9	1	[hg19]chr1:94772721-94772761	88	TTAGTCTGTGTAAATACCTCAGACCAACCAAATCATTCTTTACGCCTGCTCCTGAGTGGCGCTAGTAAATGGAGCATCCG
1.9	1	[hg19]chr1:94772813-94772853	89	TTAGTCTGTGTAAATACCTCTGGTTGCCTCCCCATCTACAGGACAATCTGATGGACTAGCGCTAGTAAATGGAGCATCCG
1.9	1	[hg19]chr1:94772957-94772997	90	TTAGTCTGTGTAAATACCTCGGGCAAATCATGACCAAAACTCCAATGGGATTTTATAATGGCTAGTAAATGGAGCATCCG
1.9	1	[hg19]chr1:94773059-94773099	91	TTAGTCTGTGTAAATACCTCGAGAAAAACAAGAAAAATGGGAGTAATGTTGACCTACCAGGCTAGTAAATGGAGCATCCG
1.9	1	[hg19]chr1:94773145-94773185	92	TTAGTCTGTGTAAATACCTCCCTGCTGGAATAGACAATACATCAATGGCACAGACCAGAGGCTAGTAAATGGAGCATCCG
1.9	1	[hg19]chr1:94773467-94773507	93	TTAGTCTGTGTAAATACCTCCTTTGTTTCTGTACAGTTCTGCCTAGCAAAGCACTGATGCGCTAGTAAATGGAGCATCCG
1.9	1	[hg19]chr1:94773537-94773577	94	TTAGTCTGTGTAAATACCTCTGCCTAGTACCCAAGGATTAACATTACTCTCTGTCCCTCCGCTAGTAAATGGAGCATCCG
1.9	1	[hg19]chr1:94773594-94773634	95	TTAGTCTGTGTAAATACCTCATCTTTAATGGATTGCACGGGGCCTGGCACAAAGTATGTGGCTAGTAAATGGAGCATCCG
1.9	1	[hg19]chr1:94773657-94773697	96	TTAGTCTGTGTAAATACCTCGACTGAACTCAAATTACTTTGATTGTGCTACAATCCTGGGGCTAGTAAATGGAGCATCCG
1.1	1	[hg19]chr1:104068726-104068766	1	GTGAACTTACTATCATATCCAGGGGATGCACGAGCTCCTCCTCGCTTTCCCCGCCTCGGGGACTTATTGAGTGCCTCCAA
1.1	1	[hg19]chr1:104068776-104068816	2	GTGAACTTACTATCATATCCCCTTCTGGTCAGGCACCTGCCGGCTGAGCTTACTGCTGAGGACTTATTGAGTGCCTCCAA
1.1	1	[hg19]chr1:104068841-104068881	3	GTGAACTTACTATCATATCCTCGGGGCTCAGTCTGTGCGGGTCCTGTCAGATAAGGGGCGGACTTATTGAGTGCCTCCAA
1.1	1	[hg19]chr1:104068911-104068951	4	GTGAACTTACTATCATATCCCCGGGAAGGCATTTGGGAAGTGACCGGGGAGGGGGAGCGCGACTTATTGAGTGCCTCCAA
1.1	1	[hg19]chr1:104068970-104069010	5	GTGAACTTACTATCATATCCACGAGTGGGGAAGATGGACTTGTGTGATGAGAGCTCCCCCGACTTATTGAGTGCCTCCAA
1.1	1	[hg19]chr1:104069035-104069075	6	GTGAACTTACTATCATATCCTCTGCTCTGCGAAGTGGAGTTTTAATCGGCTCGAGTCTGGGACTTATTGAGTGCCTCCAA
1.1	1	[hg19]chr1:104069085-104069125	7	GTGAACTTACTATCATATCCGCACTGCAGAAAAGGGCAAGTGAGAACGACAAAGCAGAAGGACTTATTGAGTGCCTCCAA
1.1	1	[hg19]chr1:104069149-104069189	8	GTGAACTTACTATCATATCCGAGTTTTCGGATCCATCCTGAGAGCCTCACAACTTTTTTGGACTTATTGAGTGCCTCCAA
1.1	1	[hg19]chr1:104069204-104069244	9	GTGAACTTACTATCATATCCCTCCTGGACTCAAGAGTATTCTTACAAATGTGCATCAAGGGACTTATTGAGTGCCTCCAA
1.1	1	[hg19]chr1:104069286-104069326	10	GTGAACTTACTATCATATCCCGTTCATTAAAATAGAGGAGAAGCTACATTGGTGACTTGCGACTTATTGAGTGCCTCCAA
1.1	1	[hg19]chr1:104069395-104069435	11	GTGAACTTACTATCATATCCGGGAACAATTTTTTAGGGCTGTTAAGAGTACCTGTGTAGGGACTTATTGAGTGCCTCCAA
1.1	1	[hg19]chr1:104069507-104069547	12	GTGAACTTACTATCATATCCGCGATGGTGCAAGACTCAGTGGTTTTAAAGTTTCCCTAGGGACTTATTGAGTGCCTCCAA
1.1	1	[hg19]chr1:104069563-104069603	13	GTGAACTTACTATCATATCCGTGCAGCCCAAGTTGAGAGTTACTGAATTAGAAGAAAGACGACTTATTGAGTGCCTCCAA
1.1	1	[hg19]chr1:104069659-104069699	14	GTGAACTTACTATCATATCCATATGGCTCAATTTAAGTACATCAGGTCATCGTGTATCAGGACTTATTGAGTGCCTCCAA
1.1	1	[hg19]chr1:104069745-104069785	15	GTGAACTTACTATCATATCCAATAAGCATTGACCAGAGCTCTTCCTTAGCATAGTGATTCGACTTATTGAGTGCCTCCAA
1.1	1	[hg19]chr1:104069885-104069925	16	GTGAACTTACTATCATATCCAGCACAAAGGAAATATGCACCTTGAAGAACGATTTCTCTGGACTTATTGAGTGCCTCCAA
1.1	1	[hg19]chr1:104070025-104070065	17	GTGAACTTACTATCATATCCAGTGACCCTCTGTGTAGAACAGGTCTTTAAACTTTTGGTCGACTTATTGAGTGCCTCCAA
1.1	1	[hg19]chr1:104070102-104070142	18	GTGAACTTACTATCATATCCTATGATAGAGGTTGCATAGCTTTCATCTCAAGTCTGACTCGACTTATTGAGTGCCTCCAA
1.1	1	[hg19]chr1:104070157-104070197	19	GTGAACTTACTATCATATCCCCACTGGACTGAAATTAGTAATCAGTTAAATGGTCTTGAGGACTTATTGAGTGCCTCCAA
1.1	1	[hg19]chr1:104070207-104070247	20	GTGAACTTACTATCATATCCTTCCCGTGATTTTATTAACATGTCACATTACTCCACTGGTGACTTATTGAGTGCCTCCAA
1.1	1	[hg19]chr1:104070297-104070337	21	GTGAACTTACTATCATATCCGTACCTTAACTCTGTTTCAGAAACATACAGCTTTTGCCACGACTTATTGAGTGCCTCCAA
1.1	1	[hg19]chr1:104070368-104070408	22	GTGAACTTACTATCATATCCTGACTTTTTCTTGACGATTAAAGTTGTCAACAGGATCCTCGACTTATTGAGTGCCTCCAA
1.1	1	[hg19]chr1:104070450-104070490	23	GTGAACTTACTATCATATCCAGAAGCAAAAGCGTTTGTATTCCAACAGTTTCCCCAACAGGACTTATTGAGTGCCTCCAA
1.1	1	[hg19]chr1:104070512-104070552	24	GTGAACTTACTATCATATCCGCAGATCTTGCCCAGTCCTTTAGTAGATTATCTATAAAGAGACTTATTGAGTGCCTCCAA
1.1	1	[hg19]chr1:104070607-104070647	25	GTGAACTTACTATCATATCCAATATCTCTGTGACTGTTACAAGGTAAGATGTTTCAAGTGGACTTATTGAGTGCCTCCAA
1.1	1	[hg19]chr1:104070675-104070715	26	GTGAACTTACTATCATATCCATGCCAGGGAATCATTCACAGGAGGTGATCTTTTAGCTAGGACTTATTGAGTGCCTCCAA
1.1	1	[hg19]chr1:104070741-104070781	27	GTGAACTTACTATCATATCCCAGAAGGAAACAAGTGGAGATGGGCCTTCTGGGCTTGCAGGACTTATTGAGTGCCTCCAA
1.1	1	[hg19]chr1:104070791-104070831	28	GTGAACTTACTATCATATCCAAAGCTGTGAGACATTGGAAGTTATAAGTGGAGCAGGAGCGACTTATTGAGTGCCTCCAA
1.1	1	[hg19]chr1:104070870-104070910	29	GTGAACTTACTATCATATCCGAGTCTGGGAGAGAGGTATTGAGTTTGGTTTAGTAGGTGGGACTTATTGAGTGCCTCCAA
1.1	1	[hg19]chr1:104070927-104070967	30	GTGAACTTACTATCATATCCGCTGGCTCATAATATGATCAGGCCTGTTAAAGATATCTGGGACTTATTGAGTGCCTCCAA
1.1	1	[hg19]chr1:104071007-104071047	31	GTGAACTTACTATCATATCCGGTAGGAGACCAAATGGAAGGCTGTTATAATGGCCAAGGCGACTTATTGAGTGCCTCCAA
1.1	1	[hg19]chr1:104071057-104071097	32	GTGAACTTACTATCATATCCATCTGAAGAAGACAGTAAGAAGACAAAGGGGGAAGTAAATGACTTATTGAGTGCCTCCAA
1.1	1	[hg19]chr1:104071137-104071177	33	GTGAACTTACTATCATATCCAGGGGTTGAGAGAGAATAGTTCAGGATATTTAGATTGAGGGACTTATTGAGTGCCTCCAA
1.1	1	[hg19]chr1:104071203-104071243	34	GTGAACTTACTATCATATCCGCTGACATGAGGATCCAGAGGATGTTTGCAAAGGCATAGGGACTTATTGAGTGCCTCCAA
1.1	1	[hg19]chr1:104071257-104071297	35	GTGAACTTACTATCATATCCCATCTGTTAACTTGGAGGGGTCATTGGGCTACTTTTATGGGACTTATTGAGTGCCTCCAA
1.1	1	[hg19]chr1:104071317-104071357	36	GTGAACTTACTATCATATCCGAGAGCTGAGGCAAGGTGAAGAATGGAAAGATTCTTCAACGACTTATTGAGTGCCTCCAA
1.1	1	[hg19]chr1:104071392-104071432	37	GTGAACTTACTATCATATCCGCTAGGAGAGAAGAATGGGAAGGAGCAGTTAAAGTAGGAGGACTTATTGAGTGCCTCCAA
1.1	1	[hg19]chr1:104071462-104071502	38	GTGAACTTACTATCATATCCGAGAAGTGTGTTTTAAGAAGATGAAATCCTGTGATGATGCGACTTATTGAGTGCCTCCAA
1.1	1	[hg19]chr1:104071552-104071592	39	GTGAACTTACTATCATATCCGAAATGACCCAAATTCTCATCGGTAAAAGGAAGGGAAGCCGACTTATTGAGTGCCTCCAA
1.1	1	[hg19]chr1:104071614-104071654	40	GTGAACTTACTATCATATCCACTGGACTGCAACTGTCTGAGAATGATGTCAAATGGTATGGACTTATTGAGTGCCTCCAA
1.1	1	[hg19]chr1:104071664-104071704	41	GTGAACTTACTATCATATCCGAATGATAGCCCAGATAGAGTACATGAATAAAGTTGTGAAGACTTATTGAGTGCCTCCAA
1.1	1	[hg19]chr1:104071799-104071839	42	GTGAACTTACTATCATATCCGTTAAAAACATCTTTCTCTGAGAGTAGGATTACAGAGGGCGACTTATTGAGTGCCTCCAA
1.1	1	[hg19]chr1:104071964-104072004	43	GTGAACTTACTATCATATCCGGGTCAAGAATAACTTGGAGGAGAGGACATGGAGCCAGTCGACTTATTGAGTGCCTCCAA
1.1	1	[hg19]chr1:104072045-104072085	44	GTGAACTTACTATCATATCCGGTTAACGGCAATATTGATAGGGCTTTTAGGCTAGAGAGCGACTTATTGAGTGCCTCCAA
1.1	1	[hg19]chr1:104072133-104072173	45	GTGAACTTACTATCATATCCGTTCAAGAATAGAGTAAGTAGCCGAGTCAGGTAGGAGGAGGACTTATTGAGTGCCTCCAA
1.1	1	[hg19]chr1:104072221-104072261	46	GTGAACTTACTATCATATCCGTGATACCCATTTGAGAAGAAGAAAGTTGGAGTAAGTCAGGACTTATTGAGTGCCTCCAA
1.1	1	[hg19]chr1:104072290-104072330	47	GTGAACTTACTATCATATCCGGCTTCACTGATAATAAAGAGGTCTAAAGTTCATTTAGGGGACTTATTGAGTGCCTCCAA
1.1	1	[hg19]chr1:104072396-104072436	48	GTGAACTTACTATCATATCCCCCTGGGACACAGACTGGTACCCAGCCACGGCCTGGTACCGACTTATTGAGTGCCTCCAA
1.1	1	[hg19]chr1:104072452-104072492	49	GTGAACTTACTATCATATCCGAACCTGGGCCGCACAGCAGGAGGTGACTGGCAGGCTGAGGACTTATTGAGTGCCTCCAA
1.1	1	[hg19]chr1:104072513-104072553	50	GTGAACTTACTATCATATCCGCGACTCCGCCTGGCTGCCTGAGCTCCACCTCCAGTCAGAGACTTATTGAGTGCCTCCAA
1.1	1	[hg19]chr1:104072581-104072621	51	GTGAACTTACTATCATATCCCTGCACATGCAAGGGATCTAGGTTGCGCTCTCAATGAGAAGACTTATTGAGTGCCTCCAA
1.1	1	[hg19]chr1:104072661-104072701	52	GTGAACTTACTATCATATCCCTCGAAACCATCTTCTCCCCACCCCCCACCCCAGCCTGTGGACTTATTGAGTGCCTCCAA
1.1	1	[hg19]chr1:104072720-104072760	53	GTGAACTTACTATCATATCCAACCGGTCTCTGGTTAAGGCTTGTACTTTCATGTGTTCAAGACTTATTGAGTGCCTCCAA
1.1	1	[hg19]chr1:104072770-104072810	54	GTGAACTTACTATCATATCCTACCTACTATGTGCTAGATGCTGATTTAGGTTTTGGGATTGACTTATTGAGTGCCTCCAA
1.1	1	[hg19]chr1:104072821-104072861	55	GTGAACTTACTATCATATCCCAAAGATGATTATAGTTCATATTCTCAAAAGGGGAGACAGGACTTATTGAGTGCCTCCAA
1.1	1	[hg19]chr1:104072935-104072975	56	GTGAACTTACTATCATATCCCAGGAGTGCTAAGTGGGGAGAGGTCAGGCTGTAGTTAGGGGACTTATTGAGTGCCTCCAA
1.1	1	[hg19]chr1:104073059-104073099	57	GTGAACTTACTATCATATCCGCTGGAACAGGGGCTCTAGGATGTGACCATGCCTGTCACGGACTTATTGAGTGCCTCCAA
1.1	1	[hg19]chr1:104073119-104073159	58	GTGAACTTACTATCATATCCGACTGGAGCAGACATAGTGGGAGTGATCTGTGGGAGCAGGGACTTATTGAGTGCCTCCAA
1.1	1	[hg19]chr1:104073237-104073277	59	GTGAACTTACTATCATATCCTGCTGTCAGTAAAATAGGGAGCCATTGGAGCAAGGGGGTGGACTTATTGAGTGCCTCCAA
1.1	1	[hg19]chr1:104073307-104073347	60	GTGAACTTACTATCATATCCGTTGTGACTAGACTGAAGGGAGGGAAAGGTAGAAACAGGGGACTTATTGAGTGCCTCCAA
1.1	1	[hg19]chr1:104073373-104073413	61	GTGAACTTACTATCATATCCCAGTCCAGAATTGATGGTTGCCTTGACCACAATGGTAGTGGACTTATTGAGTGCCTCCAA
1.1	1	[hg19]chr1:104073467-104073507	62	GTGAACTTACTATCATATCCACTGTATTTATTCCAGTAGGTTTTGGGGGAACAGGTGGTGGACTTATTGAGTGCCTCCAA
1.1	1	[hg19]chr1:104073603-104073643	63	GTGAACTTACTATCATATCCATCCCTCACCCCCACTCCCAACACTTTCTCCTGAGTCCTCGACTTATTGAGTGCCTCCAA
1.1	1	[hg19]chr1:104073666-104073706	64	GTGAACTTACTATCATATCCGCCTTTGGGTCCTCATAGCTTAGCTCCTACTTAGGAGTGAGACTTATTGAGTGCCTCCAA
1.1	1	[hg19]chr1:104073750-104073790	65	GTGAACTTACTATCATATCCGAATAATGGTCTCCCATTCCATCTAGGTTGCTGCAAATGCGACTTATTGAGTGCCTCCAA
1.1	1	[hg19]chr1:104073956-104073996	66	GTGAACTTACTATCATATCCTAATGACTTATTGTCCTCTGGGTAGATACTCAGTAGTGGGGACTTATTGAGTGCCTCCAA
1.1	1	[hg19]chr1:104074082-104074122	67	GTGAACTTACTATCATATCCCCACCAGCAGTGTGAAAGTCACTTTCACCACATATTCTGCGACTTATTGAGTGCCTCCAA
1.1	1	[hg19]chr1:104074163-104074203	68	GTGAACTTACTATCATATCCTGCAGGAGTAAGGAGGTATTGCCTCATGATTTTGGTTTGCGACTTATTGAGTGCCTCCAA
1.1	1	[hg19]chr1:104074371-104074411	69	GTGAACTTACTATCATATCCGTATAGATTGCAAATATTTTCTCCCGCTATGGGTTGTCTGGACTTATTGAGTGCCTCCAA
1.1	1	[hg19]chr1:104074497-104074537	70	GTGAACTTACTATCATATCCTTGGGTTCTTGGTCATGACGTCTTTGCCTAAGCCAATGTCGACTTATTGAGTGCCTCCAA
1.1	1	[hg19]chr1:104074652-104074692	71	GTGAACTTACTATCATATCCTTCATTCTTCTACATGCGACTTGCCAATTATCCCAGCACCGACTTATTGAGTGCCTCCAA
1.1	1	[hg19]chr1:104074732-104074772	72	GTGAACTTACTATCATATCCGTTTGCTTTCTGGAAGATCAGTTTCCTGTAAGTATTTGGGGACTTATTGAGTGCCTCCAA
1.1	1	[hg19]chr1:104074841-104074881	73	GTGAACTTACTATCATATCCTTGATGACTATGGCCTTATGGTATAGGCAAACAGGATTTCGACTTATTGAGTGCCTCCAA
1.1	1	[hg19]chr1:104074989-104075029	74	GTGAACTTACTATCATATCCCTCCTGGTGGAGCACATTTGGGGCTGGGGGAAAGATTAAGGACTTATTGAGTGCCTCCAA
1.1	1	[hg19]chr1:104075066-104075106	75	GTGAACTTACTATCATATCCGGGGCGCTATCCATTATTTGAATATGTGTTCCTTGACTTCGACTTATTGAGTGCCTCCAA
1.1	1	[hg19]chr1:104075137-104075177	76	GTGAACTTACTATCATATCCAGTGAATCATTAGCATACAGATTTAAAGTTCGGATGCTGGGACTTATTGAGTGCCTCCAA
1.1	1	[hg19]chr1:104075198-104075238	77	GTGAACTTACTATCATATCCGTTGAGAGAGAGAGGAAGACCAGGACAAGAGCTCTGGAGCGACTTATTGAGTGCCTCCAA
1.1	1	[hg19]chr1:104075264-104075304	78	GTGAACTTACTATCATATCCGGCACAAGTCAAAGAGATGGAGGAGTACAAACCAGCGAGCGACTTATTGAGTGCCTCCAA
1.1	1	[hg19]chr1:104075327-104075367	79	GTGAACTTACTATCATATCCGAAGTCTTGAAGCCAAGTGAATGACATGTATCCAGGAAGGGACTTATTGAGTGCCTCCAA
1.1	1	[hg19]chr1:104075386-104075426	80	GTGAACTTACTATCATATCCTGCAACCAAGTGAAGACTAGGAGTTGATCATTAGCCCAACGACTTATTGAGTGCCTCCAA
1.1	1	[hg19]chr1:104075510-104075550	81	GTGAACTTACTATCATATCCAGGCAGAGAGGAGTTGTAGATAGAGGGTTTAGATAGCTTGGACTTATTGAGTGCCTCCAA
1.1	1	[hg19]chr1:104075586-104075626	82	GTGAACTTACTATCATATCCAGGATGGGAGAAATAGGAGCATGTTTTCATACTGATACGGGACTTATTGAGTGCCTCCAA
1.1	1	[hg19]chr1:104075665-104075705	83	GTGAACTTACTATCATATCCGATCACCCTCCACACCCCTCACCACACACAATTCCAGAGCGACTTATTGAGTGCCTCCAA
1.1	1	[hg19]chr1:104075718-104075758	84	GTGAACTTACTATCATATCCGACCCTTGAGGAGATGAGAGGATGGAATTTAGTATATAAGGACTTATTGAGTGCCTCCAA
1.1	1	[hg19]chr1:104075812-104075852	85	GTGAACTTACTATCATATCCGCATGCATATGCTGGTAGATGGGGGGTTATAGTGGGAGTCGACTTATTGAGTGCCTCCAA
1.1	1	[hg19]chr1:104075874-104075914	86	GTGAACTTACTATCATATCCCTGTTGTCTCAAAGTAGAAAACAAGGTGCTAAGCTAACGGGACTTATTGAGTGCCTCCAA
1.1	1	[hg19]chr1:104075930-104075970	87	GTGAACTTACTATCATATCCTGTGAGGTTAAGGAACAAGGAGAAAGTACAAAATACTCTCGACTTATTGAGTGCCTCCAA
1.1	1	[hg19]chr1:104076100-104076140	88	GTGAACTTACTATCATATCCTCTAGCCATTTTCAGCTGCCTGGGTATAAGCAGAGCTGGCGACTTATTGAGTGCCTCCAA
1.1	1	[hg19]chr1:104076181-104076221	89	GTGAACTTACTATCATATCCAGGAAGTAGTCCTTTAATAAGTAATAAAGGCTTGATAGCCGACTTATTGAGTGCCTCCAA
1.1	1	[hg19]chr1:104076340-104076380	90	GTGAACTTACTATCATATCCCTCTTGTTCTTTTAACTGAAGGCATTGACAAGACTCCATCGACTTATTGAGTGCCTCCAA
1.1	1	[hg19]chr1:104076423-104076463	91	GTGAACTTACTATCATATCCAGAGCAAGATCGAGTTCACTCCCCATGTCCCACTTCAGGCGACTTATTGAGTGCCTCCAA
1.1	1	[hg19]chr1:104076560-104076600	92	GTGAACTTACTATCATATCCTTGTTTTCAGACTAGCAAGTAATTGGAAGAGGAATGACAGGACTTATTGAGTGCCTCCAA
1.1	1	[hg19]chr1:104076683-104076723	93	GTGAACTTACTATCATATCCGGGTTAATCATTGTGAAGTGGCAAGGGAGTGGGCTGAAACGACTTATTGAGTGCCTCCAA
1.1	1	[hg19]chr1:104076808-104076848	94	GTGAACTTACTATCATATCCCTGGCATTTTGTTTCTGGCTGTGACTCTTCGTAGTACAGCGACTTATTGAGTGCCTCCAA
1.1	1	[hg19]chr1:104076874-104076914	95	GTGAACTTACTATCATATCCTTCTCAAAGTGTGGTCCCTAGATCAGCTGTATCATCTGTAGACTTATTGAGTGCCTCCAA
1.1	1	[hg19]chr1:104076955-104076995	96	GTGAACTTACTATCATATCCTACTGAATCAGAAACTTAACTGAGGGATGGAAGGGATGGGGACTTATTGAGTGCCTCCAA
1.11	1	[hg19]chr1:113054150-113054190	1	GGTGTACTTAGAGGATTGTCGACTCTGGTGTGTCCATGTTCCACTCTGGAGCAGAAGGCCCTATAAGTAGTATATTCTCG
1.11	1	[hg19]chr1:113054227-113054267	2	GGTGTACTTAGAGGATTGTCGCTTGAGATTCTTCCCCTTACTCTCTAACCACTGCCCTCCCTATAAGTAGTATATTCTCG
1.11	1	[hg19]chr1:113054283-113054323	3	GGTGTACTTAGAGGATTGTCCAGACCAAGAAATAGGGAGCTTCCGGCATGTGCTTTCCTGCTATAAGTAGTATATTCTCG
1.11	1	[hg19]chr1:113054333-113054373	4	GGTGTACTTAGAGGATTGTCCATTCTGTAGGGGGTTGGATGTAGGGAATCACAAGAACAGCTATAAGTAGTATATTCTCG
1.11	1	[hg19]chr1:113054386-113054426	5	GGTGTACTTAGAGGATTGTCGGCTCACAAAGGGAGAGAAACACAAAGTGGTATCATATTGCTATAAGTAGTATATTCTCG
1.11	1	[hg19]chr1:113054460-113054500	6	GGTGTACTTAGAGGATTGTCATAAGCCCTTACTGAGCTTCAGGCACTATGGCCAAACACCCTATAAGTAGTATATTCTCG
1.11	1	[hg19]chr1:113054585-113054625	7	GGTGTACTTAGAGGATTGTCTGCTGTGGCATTAAGAGCAGATTCATGGAGGCTAATAGTGCTATAAGTAGTATATTCTCG
1.11	1	[hg19]chr1:113054649-113054689	8	GGTGTACTTAGAGGATTGTCATGTGCTGGGCTGAATCATGTACACTAGGGGCTGTACACGCTATAAGTAGTATATTCTCG
1.11	1	[hg19]chr1:113054805-113054845	9	GGTGTACTTAGAGGATTGTCTGGGAGTTAATGGCTGGCTAGAGGGAGAAGGGAGTTGGGGCTATAAGTAGTATATTCTCG
1.11	1	[hg19]chr1:113054893-113054933	10	GGTGTACTTAGAGGATTGTCCTACTATGTGCCAGGCACTGTTCTCAGTACTGGGGATATTCTATAAGTAGTATATTCTCG
1.11	1	[hg19]chr1:113054956-113054996	11	GGTGTACTTAGAGGATTGTCTCCCTGCCTTTGTGGAGTGGTGCATCCAAACCATGTGAGGCTATAAGTAGTATATTCTCG
1.11	1	[hg19]chr1:113055033-113055073	12	GGTGTACTTAGAGGATTGTCGGGTGGGGCCTGAATGTCTGCATTTCTAACGAATCCCCACCTATAAGTAGTATATTCTCG
1.11	1	[hg19]chr1:113055095-113055135	13	GGTGTACTTAGAGGATTGTCGGGGACCACACTTTGAGTAGCAAGGGGCTAGAGTAGTGTACTATAAGTAGTATATTCTCG
1.11	1	[hg19]chr1:113055176-113055216	14	GGTGTACTTAGAGGATTGTCGCAGGTGAAGAGAAGCATTCTGGGGCAGGAAGCTGGGAAGCTATAAGTAGTATATTCTCG
1.11	1	[hg19]chr1:113055248-113055288	15	GGTGTACTTAGAGGATTGTCGCTAGAGTCAGGGCATCTAACACTCTACCAGACCGTGAGGCTATAAGTAGTATATTCTCG
1.11	1	[hg19]chr1:113055327-113055367	16	GGTGTACTTAGAGGATTGTCAGCTCAGTGCTTGGCACATGGTAGACATTTTGCAGGCATGCTATAAGTAGTATATTCTCG
1.11	1	[hg19]chr1:113055432-113055472	17	GGTGTACTTAGAGGATTGTCCTACAAGGGGCTGACTACTGGAGAGCAAGCAAGCGCCATGCTATAAGTAGTATATTCTCG
1.11	1	[hg19]chr1:113055483-113055523	18	GGTGTACTTAGAGGATTGTCCTTGAAGCCATTACTTAGTGGAGTAAGGGTGGTAATAGAGCTATAAGTAGTATATTCTCG
1.11	1	[hg19]chr1:113055649-113055689	19	GGTGTACTTAGAGGATTGTCGCCCGAGTTTGGCCTGCCCCACTCCAGACTGTCTCACGAGCTATAAGTAGTATATTCTCG
1.11	1	[hg19]chr1:113055700-113055740	20	GGTGTACTTAGAGGATTGTCTGGTCTCTCATTCCCATCCAACCCTCCTCACCCAAGCCCCCTATAAGTAGTATATTCTCG
1.11	1	[hg19]chr1:113055786-113055826	21	GGTGTACTTAGAGGATTGTCGGGCTGAACTAGGGAAGCTGAACGGTGGTGAGACAGGGACCTATAAGTAGTATATTCTCG
1.11	1	[hg19]chr1:113055867-113055907	22	GGTGTACTTAGAGGATTGTCCACAGCAGTGGGTGTAACTCTGGGCTGTGCGTCAGGCAGCCTATAAGTAGTATATTCTCG
1.11	1	[hg19]chr1:113055948-113055988	23	GGTGTACTTAGAGGATTGTCTCCTGGAAGCTGTTGCCCTGATGGACAGTGCTGGGGATGCCTATAAGTAGTATATTCTCG
1.11	1	[hg19]chr1:113056016-113056056	24	GGTGTACTTAGAGGATTGTCCCAGCCCTCTCACCCCTTCCCCGGGACAGATGGGCCCCATCTATAAGTAGTATATTCTCG
1.11	1	[hg19]chr1:113056132-113056172	25	GGTGTACTTAGAGGATTGTCCCAGTCTGTGGGTGAGGGCCGGCTGTGGGAATGCAGGGGGCTATAAGTAGTATATTCTCG
1.11	1	[hg19]chr1:113056213-113056253	26	GGTGTACTTAGAGGATTGTCCCCCTCCCCACACCAGCTGCCCTCCCTTCTCCTCACCCACCTATAAGTAGTATATTCTCG
1.11	1	[hg19]chr1:113056268-113056308	27	GGTGTACTTAGAGGATTGTCGGGGCCGTTCCCAAACCACAGGCTCATTCATAGCTCAAACCTATAAGTAGTATATTCTCG
1.11	1	[hg19]chr1:113056318-113056358	28	GGTGTACTTAGAGGATTGTCCTGTCTGCAGTAACAATTGCTCTCCATGGCCCCACCTGTTCTATAAGTAGTATATTCTCG
1.11	1	[hg19]chr1:113056374-113056414	29	GGTGTACTTAGAGGATTGTCGGGCAGCCCTTTGATGCGTTCTGGACAGGAGAATAAAAAGCTATAAGTAGTATATTCTCG
1.11	1	[hg19]chr1:113056466-113056506	30	GGTGTACTTAGAGGATTGTCGACAAGTGGAGCTGGGCTGTTGAGCTGGAGGAAGTGGGTGCTATAAGTAGTATATTCTCG
1.11	1	[hg19]chr1:113056518-113056558	31	GGTGTACTTAGAGGATTGTCCTCATTTGGTGGCCTCTTGGGGAAGAAGGGTGATATACTCCTATAAGTAGTATATTCTCG
1.11	1	[hg19]chr1:113056579-113056619	32	GGTGTACTTAGAGGATTGTCCTTCCTGAGGCTTGTGGTGGGATCCAGGGTTAAAACTGAGCTATAAGTAGTATATTCTCG
1.11	1	[hg19]chr1:113056650-113056690	33	GGTGTACTTAGAGGATTGTCATGACTCTGGCAACCCACCTATTCTTTAGTAGCCCATCTCCTATAAGTAGTATATTCTCG
1.11	1	[hg19]chr1:113056780-113056820	34	GGTGTACTTAGAGGATTGTCCCCACTGCAGACAGCCCTTGCAGGTCCATCCAGGTTGGGGCTATAAGTAGTATATTCTCG
1.11	1	[hg19]chr1:113056880-113056920	35	GGTGTACTTAGAGGATTGTCTGAGGAGGAGAGTAGAGGGTGGGGTCTTCCTCCCCGGACCCTATAAGTAGTATATTCTCG
1.11	1	[hg19]chr1:113056998-113057038	36	GGTGTACTTAGAGGATTGTCGTCTCTTCCCACGAGCCCCTCCCTGTCACCACCCCCCTGCCTATAAGTAGTATATTCTCG
1.11	1	[hg19]chr1:113057053-113057093	37	GGTGTACTTAGAGGATTGTCTCGTGGACCAGCCATGCGGGACATCCCTCTTAATGGGAGCCTATAAGTAGTATATTCTCG
1.11	1	[hg19]chr1:113057104-113057144	38	GGTGTACTTAGAGGATTGTCGTCTCAGACCCTTATTTTGTTAGTTTATGTTTCCATGAAGCTATAAGTAGTATATTCTCG
1.11	1	[hg19]chr1:113057189-113057229	39	GGTGTACTTAGAGGATTGTCGCCCACAGCTTCTGTGTATGTGACACATGCCTAGCCTGTGCTATAAGTAGTATATTCTCG
1.11	1	[hg19]chr1:113057251-113057291	40	GGTGTACTTAGAGGATTGTCGGCCTTTGGCTGGGGAACTGGTGATGGTGGGAGGCCACTCCTATAAGTAGTATATTCTCG
1.11	1	[hg19]chr1:113057373-113057413	41	GGTGTACTTAGAGGATTGTCGTGGGTTAGGGAGAGGGGACAGAATCTCTTCAAGGTCTGGCTATAAGTAGTATATTCTCG
1.11	1	[hg19]chr1:113057476-113057516	42	GGTGTACTTAGAGGATTGTCGGGCCATCTCTGCCTTGCAGGTACATTGGGGCACTGGGGGCTATAAGTAGTATATTCTCG
1.11	1	[hg19]chr1:113057646-113057686	43	GGTGTACTTAGAGGATTGTCCCGCCACCACCGCTGGAACTGTACCACCCTGGACCGGGACCTATAAGTAGTATATTCTCG
1.11	1	[hg19]chr1:113057739-113057779	44	GGTGTACTTAGAGGATTGTCGTCAGCTCCTTCCCTTTCTGTGCTGGGGGTGGTGAGTGGGCTATAAGTAGTATATTCTCG
1.11	1	[hg19]chr1:113057791-113057831	45	GGTGTACTTAGAGGATTGTCGATCTCCCCTCTCCTCTCCCACACACTGTTTCATCATCAGCTATAAGTAGTATATTCTCG
1.11	1	[hg19]chr1:113057896-113057936	46	GGTGTACTTAGAGGATTGTCGACAGGGGCTCCTCTAAATCTTAGTGCTCTGGGACAAGACCTATAAGTAGTATATTCTCG
1.11	1	[hg19]chr1:113057969-113058009	47	GGTGTACTTAGAGGATTGTCCTCCCTCATTTTCCTTGTCCTCCCCAATCCCCAGCTTGGGCTATAAGTAGTATATTCTCG
1.11	1	[hg19]chr1:113058045-113058085	48	GGTGTACTTAGAGGATTGTCGGCCCTCTGTTCTTAACACCACCATCACTATCGTCACCCCCTATAAGTAGTATATTCTCG
1.11	1	[hg19]chr1:113058146-113058186	49	GGTGTACTTAGAGGATTGTCTTGGAGAGTCAGTGGCTTGGCCTCAGCTCAGCAAAAAAGCCTATAAGTAGTATATTCTCG
1.11	1	[hg19]chr1:113058273-113058313	50	GGTGTACTTAGAGGATTGTCCTCCAAGAGCAGGGAGGGAGAGCAAGCAGGCAAGGGAGGGCTATAAGTAGTATATTCTCG
1.11	1	[hg19]chr1:113058338-113058378	51	GGTGTACTTAGAGGATTGTCCCCCTGGGCTGGGGTCTCCATTGTGGGGGAACTGTCCAGCCTATAAGTAGTATATTCTCG
1.11	1	[hg19]chr1:113058429-113058469	52	GGTGTACTTAGAGGATTGTCCCAGTGCTGGCACTCAGTGGGAGGGGATGATTCACCAGGACTATAAGTAGTATATTCTCG
1.11	1	[hg19]chr1:113058480-113058520	53	GGTGTACTTAGAGGATTGTCGGATGGACACAGGGAATTTGGCAGGAAACAAGAGTATAGGCTATAAGTAGTATATTCTCG
1.11	1	[hg19]chr1:113058558-113058598	54	GGTGTACTTAGAGGATTGTCGAGTAGTGAGGGCTGAGGGGAAGAGGTCAGATACTCTGGGCTATAAGTAGTATATTCTCG
1.11	1	[hg19]chr1:113058616-113058656	55	GGTGTACTTAGAGGATTGTCAAGGCACCTTGAATAAAGGGGGTGTAGGGGTGACTCTGGGCTATAAGTAGTATATTCTCG
1.11	1	[hg19]chr1:113058685-113058725	56	GGTGTACTTAGAGGATTGTCCAGAGGTTGTATGGGCTGAAGAAGGGGACAGACATGGGCCCTATAAGTAGTATATTCTCG
1.11	1	[hg19]chr1:113058863-113058903	57	GGTGTACTTAGAGGATTGTCGACCCCTACACCCGTGGCCGACACCATGACCAGCGTGGGGCTATAAGTAGTATATTCTCG
1.11	1	[hg19]chr1:113058964-113059004	58	GGTGTACTTAGAGGATTGTCCGTGGATGCCAAGGAGAAGAGGCTTAAGGATGCCCGGGCCCTATAAGTAGTATATTCTCG
1.11	1	[hg19]chr1:113059023-113059063	59	GGTGTACTTAGAGGATTGTCACCGCTGTGGTCGCACGGTCAGTACTCATGTCTGTGTAAGCTATAAGTAGTATATTCTCG
1.11	1	[hg19]chr1:113059073-113059113	60	GGTGTACTTAGAGGATTGTCTTTGCTGGGGGTGACCAGTGTGTGTGACCATGGACTAAATCTATAAGTAGTATATTCTCG
1.11	1	[hg19]chr1:113059138-113059178	61	GGTGTACTTAGAGGATTGTCGCTTCTGGGTCACTTCCAAAAGCCCCAACATCCTGGGACACTATAAGTAGTATATTCTCG
1.11	1	[hg19]chr1:113059189-113059229	62	GGTGTACTTAGAGGATTGTCTGCAAGGGAGCTTAGGAATGCCTAGGGTCAATCAGGTGCGCTATAAGTAGTATATTCTCG
1.11	1	[hg19]chr1:113059239-113059279	63	GGTGTACTTAGAGGATTGTCTCACATAGGTGGAAAGTAGGAAAAGGTGGAGAAAAGAAGTCTATAAGTAGTATATTCTCG
1.11	1	[hg19]chr1:113059313-113059353	64	GGTGTACTTAGAGGATTGTCAGACTGAGAGGATAAGAGGTTGTTCTAGTCAGTTCCCTGGCTATAAGTAGTATATTCTCG
1.11	1	[hg19]chr1:113059394-113059434	65	GGTGTACTTAGAGGATTGTCTGGCACACCACTAAAGTAGAAGGCATGGTACCTGGCACTCCTATAAGTAGTATATTCTCG
1.11	1	[hg19]chr1:113059456-113059496	66	GGTGTACTTAGAGGATTGTCGTGCAAGCACACTGTCATCGTGAACAGAATCCTGTGGCTCCTATAAGTAGTATATTCTCG
1.11	1	[hg19]chr1:113059506-113059546	67	GGTGTACTTAGAGGATTGTCTGGGCTGTCATGAAAAGGAAAGCACTGTTGGTTCAGGCAGCTATAAGTAGTATATTCTCG
1.11	1	[hg19]chr1:113059599-113059639	68	GGTGTACTTAGAGGATTGTCGATGTGGGAGAGAACCGAGAGCTCAATCGGCCAGCCAGGGCTATAAGTAGTATATTCTCG
1.11	1	[hg19]chr1:113059714-113059754	69	GGTGTACTTAGAGGATTGTCCTCCCTTAACTGCCTTCCCCCTCCCCCAGGCTGTGCGGCGCTATAAGTAGTATATTCTCG
1.11	1	[hg19]chr1:113059782-113059822	70	GGTGTACTTAGAGGATTGTCGGCGTGAGTGGTTCCTGTACTCTGCGCACCTGCTGGCGTGCTATAAGTAGTATATTCTCG
1.11	1	[hg19]chr1:113059857-113059897	71	GGTGTACTTAGAGGATTGTCCGGCGACGCTATGATGGGGCTGTGCAGGTGATGGCCACCCCTATAAGTAGTATATTCTCG
1.11	1	[hg19]chr1:113059920-113059960	72	GGTGTACTTAGAGGATTGTCGCCCGCCAAGGCTATCGCCGTGCCACCCGGACTGATCTTGCTATAAGTAGTATATTCTCG
1.11	1	[hg19]chr1:113059991-113060031	73	GGTGTACTTAGAGGATTGTCCTTGGACAAGGCTGCAGGTGAGTAAGGAAGGCAGGCAGGGCTATAAGTAGTATATTCTCG
1.11	1	[hg19]chr1:113060098-113060138	74	GGTGTACTTAGAGGATTGTCGGGAAGGGGGTGCTGTGGGAGGAGGCAGTTTCCTCTCCACCTATAAGTAGTATATTCTCG
1.11	1	[hg19]chr1:113060163-113060203	75	GGTGTACTTAGAGGATTGTCGCAGTCCACCAGGCCCAGTGCTGCCCAAGTAGAGAGGAGGCTATAAGTAGTATATTCTCG
1.11	1	[hg19]chr1:113060213-113060253	76	GGTGTACTTAGAGGATTGTCCCTTGAGGCCTGAGGTCATGCATCGCTCCTTTGTATCCCACTATAAGTAGTATATTCTCG
1.11	1	[hg19]chr1:113060296-113060336	77	GGTGTACTTAGAGGATTGTCAGTTACCTGTTTTCAGTTTTAAGCAATGTGTGGGCTGCACCTATAAGTAGTATATTCTCG
1.11	1	[hg19]chr1:113060359-113060399	78	GGTGTACTTAGAGGATTGTCGCCTTTGGCTCTTCGCAATCTACTTAAAGAAATGAGACATCTATAAGTAGTATATTCTCG
1.11	1	[hg19]chr1:113060496-113060536	79	GGTGTACTTAGAGGATTGTCAGTGTAGGGAGTATCTGGATAGCTTGAGAGACGAGTGGGCCTATAAGTAGTATATTCTCG
1.11	1	[hg19]chr1:113060578-113060618	80	GGTGTACTTAGAGGATTGTCGTCCCAGGGACAGAGAACAGACCAATCTGCTGGGTAAAGGCTATAAGTAGTATATTCTCG
1.11	1	[hg19]chr1:113060639-113060679	81	GGTGTACTTAGAGGATTGTCGCTAGAAAGATGTCCTTGAAAGGCTTTATCCAGTGTGCTGCTATAAGTAGTATATTCTCG
1.11	1	[hg19]chr1:113060708-113060748	82	GGTGTACTTAGAGGATTGTCGAAACGAAGAAGAGATCCCTACCAAAGGCAGGTAAAGCAGCTATAAGTAGTATATTCTCG
1.11	1	[hg19]chr1:113060767-113060807	83	GGTGTACTTAGAGGATTGTCCTGTTCGAGGTATTTGTGGTGGGATTCTTGGAGGTGCTGGCTATAAGTAGTATATTCTCG
1.11	1	[hg19]chr1:113060817-113060857	84	GGTGTACTTAGAGGATTGTCGGTTTTTCCCCAAGGGAATGAAAGTTACCATCCTGGCTCACTATAAGTAGTATATTCTCG
1.11	1	[hg19]chr1:113060924-113060964	85	GGTGTACTTAGAGGATTGTCGCTGTGGGGCTCCCAGGCTCTTTTCTACAGGCTCAGCGTCCTATAAGTAGTATATTCTCG
1.11	1	[hg19]chr1:113061052-113061092	86	GGTGTACTTAGAGGATTGTCGTGGCTTGGAGTAAAACTGGGCACAGAAAAAGGGTGGGGCCTATAAGTAGTATATTCTCG
1.11	1	[hg19]chr1:113061150-113061190	87	GGTGTACTTAGAGGATTGTCACTTGGAGCCCTTCTGATTTTCCTAGTGATTTCCTGCCACCTATAAGTAGTATATTCTCG
1.11	1	[hg19]chr1:113061222-113061262	88	GGTGTACTTAGAGGATTGTCAGAGGGTCACTCTCTGGATACCTAGAAATAATTCCATAACCTATAAGTAGTATATTCTCG
1.11	1	[hg19]chr1:113061312-113061352	89	GGTGTACTTAGAGGATTGTCGGAACTTTGGAGTTAGGAGGGAGGATAAGTCAAATGTGTGCTATAAGTAGTATATTCTCG
1.11	1	[hg19]chr1:113061367-113061407	90	GGTGTACTTAGAGGATTGTCGGCATAAAATTAGGCCTCCTAAAACCCAAAGTGGGCCCTGCTATAAGTAGTATATTCTCG
1.11	1	[hg19]chr1:113061422-113061462	91	GGTGTACTTAGAGGATTGTCAAGTCATCCCAGAAAGAATATGGAGCCAGGAATTCCCTCCCTATAAGTAGTATATTCTCG
1.11	1	[hg19]chr1:113061509-113061549	92	GGTGTACTTAGAGGATTGTCCCTATCTCTGTTGTCCAATACAGTAGCAACTAGCCACATGCTATAAGTAGTATATTCTCG
1.11	1	[hg19]chr1:113061559-113061599	93	GGTGTACTTAGAGGATTGTCGTACTTGGAATATAACTAGTGTGACTGAGGAGCTAAATTTCTATAAGTAGTATATTCTCG
1.11	1	[hg19]chr1:113061640-113061680	94	GGTGTACTTAGAGGATTGTCGTGACTAGTGGCTGCTACCCTGGACAGCACAGCTCCACAGCTATAAGTAGTATATTCTCG
1.11	1	[hg19]chr1:113061696-113061736	95	GGTGTACTTAGAGGATTGTCGGTGCCCAAGAGGACTTAAGACCCAGCCCTTGGAGTTAGGCTATAAGTAGTATATTCTCG
1.11	1	[hg19]chr1:113061747-113061787	96	GGTGTACTTAGAGGATTGTCTACAGTAGACCTAGTCAGTCCACATTCCAGACCAGTGGTCCTATAAGTAGTATATTCTCG
1.12	1	[hg19]chr1:120476623-120476663	1	GGTCGTTTACTACTCATTCGAAACCACATATCTAAAACACAGAGAAAGGTAGCCCAACACGAGGTACGACGATCCTACTC
1.12	1	[hg19]chr1:120476729-120476769	2	GGTCGTTTACTACTCATTCGGCTGCTATAGCTTGAAGTTTGACTGCACCAAACCACATGTGAGGTACGACGATCCTACTC
1.12	1	[hg19]chr1:120476796-120476836	3	GGTCGTTTACTACTCATTCGGGGGCCTAATGGGAGGTGTTTGGGTCCCTGGATCTTCTTCGAGGTACGACGATCCTACTC
1.12	1	[hg19]chr1:120476858-120476898	4	GGTCGTTTACTACTCATTCGAGCCTGACGCTCACACCAGAGGCAGATGCTGGCACCGTGCGAGGTACGACGATCCTACTC
1.12	1	[hg19]chr1:120476908-120476948	5	GGTCGTTTACTACTCATTCGGCCTATAGAACTGCGAGCCAAATATACCTCTTTCGAAAAAGAGGTACGACGATCCTACTC
1.12	1	[hg19]chr1:120477002-120477042	6	GGTCGTTTACTACTCATTCGCAGCTATCACCAGAATCGTAGCTTGTCCTAACCAGTACAGGAGGTACGACGATCCTACTC
1.12	1	[hg19]chr1:120477083-120477123	7	GGTCGTTTACTACTCATTCGCTACTCAACCACTGATTTCTAGAATAAAGAACAATTCTCCGAGGTACGACGATCCTACTC
1.12	1	[hg19]chr1:120477188-120477228	8	GGTCGTTTACTACTCATTCGCCTCATTCCTTAATAATCAGCCTACTACTAGGGTACTCTCGAGGTACGACGATCCTACTC
1.12	1	[hg19]chr1:120477247-120477287	9	GGTCGTTTACTACTCATTCGCTCTGATACCTGGGGTGGCAAATTATCAAACTTTACTGACGAGGTACGACGATCCTACTC
1.12	1	[hg19]chr1:120477336-120477376	10	GGTCGTTTACTACTCATTCGGACACTAACAAGGATGAATTTCTCACCAGTGTGGATGGCCGAGGTACGACGATCCTACTC
1.12	1	[hg19]chr1:120477390-120477430	11	GGTCGTTTACTACTCATTCGCACAGCCTTCTCAGAGTAGGCCCCAGCATAACTACATCCCGAGGTACGACGATCCTACTC
1.12	1	[hg19]chr1:120477525-120477565	12	GGTCGTTTACTACTCATTCGAGCAGTGGCAATGCCCACAGAAGAATGATGGCCCCATCACGAGGTACGACGATCCTACTC
1.12	1	[hg19]chr1:120477575-120477615	13	GGTCGTTTACTACTCATTCGAGGGTTGCATCTCTCATCAGGCCTTACTGCATCCTAAGGTGAGGTACGACGATCCTACTC
1.12	1	[hg19]chr1:120477625-120477665	14	GGTCGTTTACTACTCATTCGACCATCAGTATCCTCCCCTGAAGCTATGAAAATAGGCAGAGAGGTACGACGATCCTACTC
1.12	1	[hg19]chr1:120477770-120477810	15	GGTCGTTTACTACTCATTCGTGCTTTTCTGTGAAGCAACAAGAAATCTTACTGACCAGGCGAGGTACGACGATCCTACTC
1.12	1	[hg19]chr1:120477839-120477879	16	GGTCGTTTACTACTCATTCGTCCCTTCCATATTCTGTGTTTCATGGAATATCAAGATGCCGAGGTACGACGATCCTACTC
1.12	1	[hg19]chr1:120477897-120477937	17	GGTCGTTTACTACTCATTCGGACAACATAAACCACAACATCAGAGCTAGCAAGAGATGGGGAGGTACGACGATCCTACTC
1.12	1	[hg19]chr1:120477960-120478000	18	GGTCGTTTACTACTCATTCGAGGATGTAGAACTAAATGCTTGGAATGAAGCTAGTCTTCCGAGGTACGACGATCCTACTC
1.12	1	[hg19]chr1:120478073-120478113	19	GGTCGTTTACTACTCATTCGATGGATAAGGATGATTTCATACCCCGAGTGCCTGGTGGGCGAGGTACGACGATCCTACTC
1.12	1	[hg19]chr1:120478147-120478187	20	GGTCGTTTACTACTCATTCGGGTGCCTCCATTCTGGCAGGGCTGATTCTGGCACTCATCCGAGGTACGACGATCCTACTC
1.12	1	[hg19]chr1:120478199-120478239	21	GGTCGTTTACTACTCATTCGCAGTTGACACCCTGATAGCCTGGGACACACTGCCATGAGGGAGGTACGACGATCCTACTC
1.12	1	[hg19]chr1:120478290-120478330	22	GGTCGTTTACTACTCATTCGGCTAGTGAGATCTGGAACATTTCTGTGACTGTCTCCCACCGAGGTACGACGATCCTACTC
1.12	1	[hg19]chr1:120478394-120478434	23	GGTCGTTTACTACTCATTCGGGGACAGAAAACCTGCAGCTTACTGGCATTTACCTACTCCGAGGTACGACGATCCTACTC
1.12	1	[hg19]chr1:120478450-120478490	24	GGTCGTTTACTACTCATTCGGGCACTTTAAAGGGAAGGCAAGGACTGAATACAATGAAGGGAGGTACGACGATCCTACTC
1.12	1	[hg19]chr1:120478508-120478548	25	GGTCGTTTACTACTCATTCGGTGTGCAAACCTTTTGTTCCTCCTGGGTACAGGTTTCCTCGAGGTACGACGATCCTACTC
1.12	1	[hg19]chr1:120478560-120478600	26	GGTCGTTTACTACTCATTCGCACATTCCTCCGTATGTGATGAGGACCCTATGACTCGGTCGAGGTACGACGATCCTACTC
1.12	1	[hg19]chr1:120478610-120478650	27	GGTCGTTTACTACTCATTCGTGTGGATGGTAGTACAGACATGCAATTATTGATCTCCAGGGAGGTACGACGATCCTACTC
1.12	1	[hg19]chr1:120478691-120478731	28	GGTCGTTTACTACTCATTCGGGCTTAGGGGTAGAGGGAGGTGGGGCTGGCTGGCTGGCTGGAGGTACGACGATCCTACTC
1.12	1	[hg19]chr1:120478757-120478797	29	GGTCGTTTACTACTCATTCGTCAGGGCTGACCAAGAAAAAAGATATGGCTGTGAGGTGGCGAGGTACGACGATCCTACTC
1.12	1	[hg19]chr1:120478852-120478892	30	GGTCGTTTACTACTCATTCGACCTTCCAGAGGGGTAGGTGAGTAAGGGGAAGACAGCAAGGAGGTACGACGATCCTACTC
1.12	1	[hg19]chr1:120478936-120478976	31	GGTCGTTTACTACTCATTCGCACTCAACAGCCAGTGGCAGGAATCTCTGGGTCAGAGAGCGAGGTACGACGATCCTACTC
1.12	1	[hg19]chr1:120478998-120479038	32	GGTCGTTTACTACTCATTCGGGGTCTGTATGGCCCCAGGGTATATCTTGTCCTACTTATAGAGGTACGACGATCCTACTC
1.12	1	[hg19]chr1:120479055-120479095	33	GGTCGTTTACTACTCATTCGTGGCTGCAGTTTTACAGGCTATGCAAAGCAGGCAAGCTCTGAGGTACGACGATCCTACTC
1.12	1	[hg19]chr1:120479163-120479203	34	GGTCGTTTACTACTCATTCGGGCACTGGTAGGCTTTTGAGCTAATGAGACCCAGCCCCAGGAGGTACGACGATCCTACTC
1.12	1	[hg19]chr1:120479220-120479260	35	GGTCGTTTACTACTCATTCGAACAACCTAGGGGCCAAAATACAGAAGCTATCGTTGGCTCGAGGTACGACGATCCTACTC
1.12	1	[hg19]chr1:120479270-120479310	36	GGTCGTTTACTACTCATTCGCAATAGAGAAGCAAAGCTTTTCTCAGTGTTGCTTGATGGTGAGGTACGACGATCCTACTC
1.12	1	[hg19]chr1:120479344-120479384	37	GGTCGTTTACTACTCATTCGTGCTAATATCTTGCTTGCTCTAACCATTATCAGCCCAGACGAGGTACGACGATCCTACTC
1.12	1	[hg19]chr1:120479434-120479474	38	GGTCGTTTACTACTCATTCGCATGTAACGTTTAGCATGATGCTATGGGGAACAGGATGAGGAGGTACGACGATCCTACTC
1.12	1	[hg19]chr1:120479528-120479568	39	GGTCGTTTACTACTCATTCGACAAAGGTGACAGGGGCCAAAGGGACACTCCACAAAGCAGGAGGTACGACGATCCTACTC
1.12	1	[hg19]chr1:120479582-120479622	40	GGTCGTTTACTACTCATTCGGCTGCTATTCAGGGAAGTGTGGACTGCTATGTTGGGTGGGGAGGTACGACGATCCTACTC
1.12	1	[hg19]chr1:120479652-120479692	41	GGTCGTTTACTACTCATTCGGGCTCTGAATCCTAAAAGCAAGCCTAAGGAGCTGGGATGGGAGGTACGACGATCCTACTC
1.12	1	[hg19]chr1:120479713-120479753	42	GGTCGTTTACTACTCATTCGTCATACTAGGGACCTGTTAACTTATTGCACAGAGAGGCTGGAGGTACGACGATCCTACTC
1.12	1	[hg19]chr1:120479928-120479968	43	GGTCGTTTACTACTCATTCGAGTCACTGCATGTTGCCCCGTGCTGGCAGGGGTTGGACGCGAGGTACGACGATCCTACTC
1.12	1	[hg19]chr1:120480008-120480048	44	GGTCGTTTACTACTCATTCGCCCAGGGGGCACTGACAGTAATGCGTGTTGCCAGCATTGAGAGGTACGACGATCCTACTC
1.12	1	[hg19]chr1:120480061-120480101	45	GGTCGTTTACTACTCATTCGGTGCTGGCACAAGTGTTCAACAAGCACACCTGGGAAACCCGAGGTACGACGATCCTACTC
1.12	1	[hg19]chr1:120480115-120480155	46	GGTCGTTTACTACTCATTCGGTCATAGAAGAACATGTGACACATGGGGTTCAAATCAACCGAGGTACGACGATCCTACTC
1.12	1	[hg19]chr1:120480195-120480235	47	GGTCGTTTACTACTCATTCGTATTCTTAGCCAGTTCTTCACAACCCTCAGTACCAGATGCGAGGTACGACGATCCTACTC
1.12	1	[hg19]chr1:120480329-120480369	48	GGTCGTTTACTACTCATTCGCCTTCTGTCTTGAGCCCTTTCCCCAGAGCCCTGCCCACCCGAGGTACGACGATCCTACTC
1.12	1	[hg19]chr1:120480452-120480492	49	GGTCGTTTACTACTCATTCGGACCTGAGCCCAAGGGAGCAAAGCTTACCTCTCCTGGAGGGAGGTACGACGATCCTACTC
1.12	1	[hg19]chr1:120480528-120480568	50	GGTCGTTTACTACTCATTCGAGGCACCAGCCCATCCAGATGGACATAGGCACTGGGACTCGAGGTACGACGATCCTACTC
1.12	1	[hg19]chr1:120480610-120480650	51	GGTCGTTTACTACTCATTCGCCGACTGCAGAGATTCACCAGGGTCTGAAACAGAGGCAGGGAGGTACGACGATCCTACTC
1.12	1	[hg19]chr1:120480769-120480809	52	GGTCGTTTACTACTCATTCGGCCCTTAAACTAGATTCAGTGTTCCGAGGTACACCTAACCGAGGTACGACGATCCTACTC
1.12	1	[hg19]chr1:120480819-120480859	53	GGTCGTTTACTACTCATTCGACCGTTAAGTCTTCACTTAATGTCATCATTAGGTTCTTGGGAGGTACGACGATCCTACTC
1.12	1	[hg19]chr1:120480872-120480912	54	GGTCGTTTACTACTCATTCGAAGGACAACGATATATAACGAAACCAATTTTACCACAGTCGAGGTACGACGATCCTACTC
1.12	1	[hg19]chr1:120481078-120481118	55	GGTCGTTTACTACTCATTCGTGGTGAATCCATGAGTAATAGCAGTCCTAGTGGTGGCAGGGAGGTACGACGATCCTACTC
1.12	1	[hg19]chr1:120481151-120481191	56	GGTCGTTTACTACTCATTCGCCGTCAGCACCTCTTACCACCACACAGCTCAGAAAGCAACGAGGTACGACGATCCTACTC
1.12	1	[hg19]chr1:120481218-120481258	57	GGTCGTTTACTACTCATTCGTGGTTTTGTACCACATTGTTTATTGTTGTGCACTCATATGGAGGTACGACGATCCTACTC
1.12	1	[hg19]chr1:120481357-120481397	58	GGTCGTTTACTACTCATTCGGCAGTGGCGCTATCTCCGCTAACTGCAAGCTCTGCTTCCCGAGGTACGACGATCCTACTC
1.12	1	[hg19]chr1:120481583-120481623	59	GGTCGTTTACTACTCATTCGGTGAGCCACCGTGCCCGGCCCCATTCATTTATTTTCTAACGAGGTACGACGATCCTACTC
1.12	1	[hg19]chr1:120481664-120481704	60	GGTCGTTTACTACTCATTCGTCTGGCACAATGGGACAATGTAGACATGTCCACTTCACCCGAGGTACGACGATCCTACTC
1.12	1	[hg19]chr1:120481767-120481807	61	GGTCGTTTACTACTCATTCGGGGGAGAACATGCAAACCCCACACAGATAGCAGCTCTGGCGAGGTACGACGATCCTACTC
1.12	1	[hg19]chr1:120481865-120481905	62	GGTCGTTTACTACTCATTCGGTTACTTGAGGGCCTGCTGTAGTCTAATTCCTCTTAGGTCGAGGTACGACGATCCTACTC
1.12	1	[hg19]chr1:120481971-120482011	63	GGTCGTTTACTACTCATTCGCCCAATGCTCTAGACATGATTTGCCTACATGTATAGCCACGAGGTACGACGATCCTACTC
1.12	1	[hg19]chr1:120482062-120482102	64	GGTCGTTTACTACTCATTCGCTGTGCTAATCCTGTGTGAGAAATCCACATGGGTCTTGACGAGGTACGACGATCCTACTC
1.12	1	[hg19]chr1:120482124-120482164	65	GGTCGTTTACTACTCATTCGGGGTAAAAGGACTTAATGCCTGTTAATAAGCCTAAAACCGGAGGTACGACGATCCTACTC
1.12	1	[hg19]chr1:120482207-120482247	66	GGTCGTTTACTACTCATTCGATCTGAAGCAAAGAGTGCACAAGGACTGGCACCTTTCATCGAGGTACGACGATCCTACTC
1.12	1	[hg19]chr1:120482305-120482345	67	GGTCGTTTACTACTCATTCGTAGACAGTTTGCTGGAGGAAGGGAGGAGTGCTTCACCAGCGAGGTACGACGATCCTACTC
1.12	1	[hg19]chr1:120482374-120482414	68	GGTCGTTTACTACTCATTCGGGAGCCCAACCAAAAATGCTCTCGTGATCCATGGAATCAGGAGGTACGACGATCCTACTC
1.12	1	[hg19]chr1:120482432-120482472	69	GGTCGTTTACTACTCATTCGTGTGGAGGTGGGTGCTCACATGTCTAATATAGCCTAAGCCGAGGTACGACGATCCTACTC
1.12	1	[hg19]chr1:120482482-120482522	70	GGTCGTTTACTACTCATTCGGCGCCCTGTAAGTCAAGTTAAGTTTGGCCATTTATTCCTAGAGGTACGACGATCCTACTC
1.12	1	[hg19]chr1:120482568-120482608	71	GGTCGTTTACTACTCATTCGCATTAAATTAAACACAGGGCTGTTTGGTATGCAACTTTGGGAGGTACGACGATCCTACTC
1.12	1	[hg19]chr1:120482621-120482661	72	GGTCGTTTACTACTCATTCGCCCCTCTGGGGCTGTTTCGCCTTCCATGAAATCGAAGGTTGAGGTACGACGATCCTACTC
1.12	1	[hg19]chr1:120482671-120482711	73	GGTCGTTTACTACTCATTCGCCTATAAGGGCTCTTTCCATTCTAAAATTTAATGGAAGTGGAGGTACGACGATCCTACTC
1.12	1	[hg19]chr1:120482747-120482787	74	GGTCGTTTACTACTCATTCGTGTTTGGTTTTGAGAATGTTACCACATTGCAAGATACAACGAGGTACGACGATCCTACTC
1.12	1	[hg19]chr1:120482927-120482967	75	GGTCGTTTACTACTCATTCGATTTCCCACATGTATTTTTCTGCAGTTCTTGGTTAGCCTCGAGGTACGACGATCCTACTC
1.12	1	[hg19]chr1:120482986-120483026	76	GGTCGTTTACTACTCATTCGGTGAATCTATATCATATTGCCAGCACCATTTTGGAATCTGGAGGTACGACGATCCTACTC
1.12	1	[hg19]chr1:120483057-120483097	77	GGTCGTTTACTACTCATTCGAGGGAATCCCTGAGATCCACAATTTTCTCTTTTAGAAGGAGAGGTACGACGATCCTACTC
1.12	1	[hg19]chr1:120483134-120483174	78	GGTCGTTTACTACTCATTCGAGCTGCTCTAGGGGAGCTGAGTGAATGGGAAGGAAGTCAAGAGGTACGACGATCCTACTC
1.12	1	[hg19]chr1:120483200-120483240	79	GGTCGTTTACTACTCATTCGCCCAGGGGGCAGCTGCAGCGGTAGGTACCCAGGCCATCAAGAGGTACGACGATCCTACTC
1.12	1	[hg19]chr1:120483286-120483326	80	GGTCGTTTACTACTCATTCGCTCATGGAGGCAGAAGGATCCAGTGAAACCCACAGGGCACGAGGTACGACGATCCTACTC
1.12	1	[hg19]chr1:120483345-120483385	81	GGTCGTTTACTACTCATTCGTCCCATCAACACATGTGCCACCATTGAAACAGGAGCTAAGGAGGTACGACGATCCTACTC
1.12	1	[hg19]chr1:120483395-120483435	82	GGTCGTTTACTACTCATTCGAGCAACATCAGCTATGTATCTGGTGCCTGTGACTTACTACGAGGTACGACGATCCTACTC
1.12	1	[hg19]chr1:120483516-120483556	83	GGTCGTTTACTACTCATTCGAGCTAGATTGGGTGCCAGAAGCTCTGAGGTGCCCACTTCCGAGGTACGACGATCCTACTC
1.12	1	[hg19]chr1:120483629-120483669	84	GGTCGTTTACTACTCATTCGCTAGGTTTTACCCAGTCCTTCTGTAGTTTTCCCATGTATCGAGGTACGACGATCCTACTC
1.12	1	[hg19]chr1:120483851-120483891	85	GGTCGTTTACTACTCATTCGTTGGATTTTTGAAATGAATGAGAGGCCAAGGGAAGAACAGGAGGTACGACGATCCTACTC
1.12	1	[hg19]chr1:120483903-120483943	86	GGTCGTTTACTACTCATTCGGCTCTTTCTGTTCCCTAAGCAAGAAATAATAAACCATCCCGAGGTACGACGATCCTACTC
1.12	1	[hg19]chr1:120484023-120484063	87	GGTCGTTTACTACTCATTCGCTGTGGACTGGGATCCATGTGGACACCTCATCCCTGCTCCGAGGTACGACGATCCTACTC
1.12	1	[hg19]chr1:120484121-120484161	88	GGTCGTTTACTACTCATTCGGCTGATGCCCGAGGGACTGGTTGCTCACCTCTCAGTGCACGAGGTACGACGATCCTACTC
1.12	1	[hg19]chr1:120484172-120484212	89	GGTCGTTTACTACTCATTCGGTTCTCACAATGGACTCCATCAAATCCTGCCTGGCACTTGGAGGTACGACGATCCTACTC
1.12	1	[hg19]chr1:120484227-120484267	90	GGTCGTTTACTACTCATTCGACGTAGTCAGAGCAGGTCCCTCCATTCTTACAGGGTTCACGAGGTACGACGATCCTACTC
1.12	1	[hg19]chr1:120484287-120484327	91	GGTCGTTTACTACTCATTCGGTCTGGCACTTATCCCCAGTGAAACCCGGAAGGCAGAGGCGAGGTACGACGATCCTACTC
1.12	1	[hg19]chr1:120484339-120484379	92	GGTCGTTTACTACTCATTCGTCACTCCATCCATACAGGAACCTCCATTCTGGCAAGGATCGAGGTACGACGATCCTACTC
1.12	1	[hg19]chr1:120484438-120484478	93	GGTCGTTTACTACTCATTCGTAAAAGTGAATGACCTGAACTAAGTCATGCTGGGGGCAGCGAGGTACGACGATCCTACTC
1.12	1	[hg19]chr1:120484634-120484674	94	GGTCGTTTACTACTCATTCGGCATTGGTCCCTCACACATTTGGAAATCAAATATGTGCCCGAGGTACGACGATCCTACTC
1.12	1	[hg19]chr1:120484701-120484741	95	GGTCGTTTACTACTCATTCGTCAAAAGGTATATGTGATTGTGGAGTGTGTGGGGGAGGACGAGGTACGACGATCCTACTC
1.12	1	[hg19]chr1:120484784-120484824	96	GGTCGTTTACTACTCATTCGATCTTCTCTCTCCCTTTCATTTCCATCTCCTCTCTCTCTCGAGGTACGACGATCCTACTC
1.13	1	[hg19]chr1:142608697-142608737	1	CGTCAGTTGTGAATGTGCTTACCTAGGAATGCAACTGACAAGGATGTGAAGGACCTCTTCGTGACTACTTCACTCGTAGC
1.13	1	[hg19]chr1:142608815-142608855	2	CGTCAGTTGTGAATGTGCTTGGAAGAATCAGTATCATGAAAGTGGACATACTGCCCAAAGGTGACTACTTCACTCGTAGC
1.13	1	[hg19]chr1:142608876-142608916	3	CGTCAGTTGTGAATGTGCTTTCCCCATTAAACTACCATTGACTTTCTCCACGGAATTGGAGTGACTACTTCACTCGTAGC
1.13	1	[hg19]chr1:142609050-142609090	4	CGTCAGTTGTGAATGTGCTTAGCATGGTGCTGTTACCAAAACAAATATATAGATCAAAGGGTGACTACTTCACTCGTAGC
1.13	1	[hg19]chr1:142609143-142609183	5	CGTCAGTTGTGAATGTGCTTTGACAAACCTCAGAAAAACAATCACTGGGGAAAGGATTCCGTGACTACTTCACTCGTAGC
1.13	1	[hg19]chr1:142609309-142609349	6	CGTCAGTTGTGAATGTGCTTGCCATAAAAACCGTAGAGGAAAACCTACGCAATACCATTCGTGACTACTTCACTCGTAGC
1.13	1	[hg19]chr1:142609443-142609483	7	CGTCAGTTGTGAATGTGCTTGAGCTTCTGGACAGAAAAAGAAACTATCAGAATGAATGGGGTGACTACTTCACTCGTAGC
1.13	1	[hg19]chr1:142609578-142609618	8	CGTCAGTTGTGAATGTGCTTAAAACAACCCCATTGAAAAGTGGGCGAAGGATGTGAACAGGTGACTACTTCACTCGTAGC
1.13	1	[hg19]chr1:142609730-142609770	9	CGTCAGTTGTGAATGTGCTTATGCCAGTTAGAGTGGCGATCATTAAAGAGTCAGGAAACAGTGACTACTTCACTCGTAGC
1.13	1	[hg19]chr1:142610282-142610322	10	CGTCAGTTGTGAATGTGCTTAGGGGGAGGAATAGCATTAGGAGAAATGTCTAATATAGGTGTGACTACTTCACTCGTAGC
1.13	1	[hg19]chr1:142610364-142610404	11	CGTCAGTTGTGAATGTGCTTCCTATGTAACAAACCTGCACTTTCGGCACATGTACCCCAGGTGACTACTTCACTCGTAGC
1.13	1	[hg19]chr1:142610456-142610496	12	CGTCAGTTGTGAATGTGCTTCTGATGCAAATCTTTGACTTGGCTAGCGTCAAGGCTCTTAGTGACTACTTCACTCGTAGC
1.13	1	[hg19]chr1:142610545-142610585	13	CGTCAGTTGTGAATGTGCTTAGCCTGTATGGCCAATAAATATTCTTGCTGCACTTTATGGGTGACTACTTCACTCGTAGC
1.13	1	[hg19]chr1:142610637-142610677	14	CGTCAGTTGTGAATGTGCTTGGTCCTACTATGATTTGTCTTTGATAATATGATGGACTAGGTGACTACTTCACTCGTAGC
1.13	1	[hg19]chr1:142610846-142610886	15	CGTCAGTTGTGAATGTGCTTCTCTTATCCTGTCAAGAATGAGATGTATTTTTTGAAGGACGTGACTACTTCACTCGTAGC
1.13	1	[hg19]chr1:142611064-142611104	16	CGTCAGTTGTGAATGTGCTTGCCTTAACTTTCAGAATCTGTCAGGGACACTGTGTGGTCCGTGACTACTTCACTCGTAGC
1.13	1	[hg19]chr1:142611246-142611286	17	CGTCAGTTGTGAATGTGCTTTCCAGGATTAGACAAACCATACCTGCACACCAAGGAGATGGTGACTACTTCACTCGTAGC
1.13	1	[hg19]chr1:142611355-142611395	18	CGTCAGTTGTGAATGTGCTTGAAATCTGTCAACCAACCACTCTAGGTAACTTAGCAAATGGTGACTACTTCACTCGTAGC
1.13	1	[hg19]chr1:142611476-142611516	19	CGTCAGTTGTGAATGTGCTTGCTACATAGTGGTGAAACAGGGAGAAATTCATATGGCAGCGTGACTACTTCACTCGTAGC
1.13	1	[hg19]chr1:142611633-142611673	20	CGTCAGTTGTGAATGTGCTTGCTGTAACACAAAAGGGCTGAGACATGCCCCTTGCTAGCCGTGACTACTTCACTCGTAGC
1.13	1	[hg19]chr1:142611683-142611723	21	CGTCAGTTGTGAATGTGCTTCAAAGAGAAGGAAAGAAGAGCTGTGACCCTTTGGGAAGCCGTGACTACTTCACTCGTAGC
1.13	1	[hg19]chr1:142611890-142611930	22	CGTCAGTTGTGAATGTGCTTGTTGGCACCTGGAGTTACCTGCCCCACTGCAGCAGCCAGGGTGACTACTTCACTCGTAGC
1.13	1	[hg19]chr1:142611964-142612004	23	CGTCAGTTGTGAATGTGCTTGCTCACACGCCCCTTGCCACTCCGCGCAGTCTCCCTTGGCGTGACTACTTCACTCGTAGC
1.13	1	[hg19]chr1:142612079-142612119	24	CGTCAGTTGTGAATGTGCTTCAGGTAAAGGTGCCACCAGCCATAGAGTTTTCTGTCCAGAGTGACTACTTCACTCGTAGC
1.13	1	[hg19]chr1:142612138-142612178	25	CGTCAGTTGTGAATGTGCTTCCCGTAACACCGCTACTCTTCCCAACCTCTGGAAACTCTCGTGACTACTTCACTCGTAGC
1.13	1	[hg19]chr1:142612261-142612301	26	CGTCAGTTGTGAATGTGCTTCCTGGCTCATTGTACTTAACATAATGTCCCCTAGTTCCATGTGACTACTTCACTCGTAGC
1.13	1	[hg19]chr1:142612511-142612551	27	CGTCAGTTGTGAATGTGCTTCAGCATTGCTGGGTTGCTGCATTGCAGGATTGCTGTATCAGTGACTACTTCACTCGTAGC
1.13	1	[hg19]chr1:142612632-142612672	28	CGTCAGTTGTGAATGTGCTTCAGAGTAAGAGGGTTCTCTTTTCCCCACATTCTTGCAAGCGTGACTACTTCACTCGTAGC
1.13	1	[hg19]chr1:142612740-142612780	29	CGTCAGTTGTGAATGTGCTTTTGATTTGAAATGCTCTGATGATCAATGATATTGAGCACCGTGACTACTTCACTCGTAGC
1.13	1	[hg19]chr1:142612865-142612905	30	CGTCAGTTGTGAATGTGCTTCTGGAGTGCAGTGGTATGATGATGGCTTACTGTAGTTTTGGTGACTACTTCACTCGTAGC
1.13	1	[hg19]chr1:142612962-142613002	31	CGTCAGTTGTGAATGTGCTTGCATGCATCACCATGCCCAGATTGTTTTTAAAATTATTTGGTGACTACTTCACTCGTAGC
1.13	1	[hg19]chr1:142613073-142613113	32	CGTCAGTTGTGAATGTGCTTGAATTACAGGTGAGAGCCACCGCGCCTGACCTGTGTGCCTGTGACTACTTCACTCGTAGC
1.13	1	[hg19]chr1:142613330-142613370	33	CGTCAGTTGTGAATGTGCTTCCATTTGTTCATTTCTGCTTTGGTTGCCTGGGCTTTTGGGGTGACTACTTCACTCGTAGC
1.13	1	[hg19]chr1:142613380-142613420	34	CGTCAGTTGTGAATGTGCTTAGAAATCTTTGCCCAGACCAATTTTCTGGAGAGTTTCCCTGTGACTACTTCACTCGTAGC
1.13	1	[hg19]chr1:142613465-142613505	35	CGTCAGTTGTGAATGTGCTTCCCATTTGGATTTGATTTTTGTATATAACGCAAGACAGGGGTGACTACTTCACTCGTAGC
1.13	1	[hg19]chr1:142613546-142613586	36	CGTCAGTTGTGAATGTGCTTGTGGGCAGATCATGAGGGCAGGATATCGAGACAATCCTGGGTGACTACTTCACTCGTAGC
1.13	1	[hg19]chr1:142613840-142613880	37	CGTCAGTTGTGAATGTGCTTTGTCCTCTCCCCCATGTATATTCTTGGAATCTTCATTGAAGTGACTACTTCACTCGTAGC
1.13	1	[hg19]chr1:142613954-142613994	38	CGTCAGTTGTGAATGTGCTTATGCCAGTATCATGCTGCTTTGTTTACAATTGCCCTGTAGGTGACTACTTCACTCGTAGC
1.13	1	[hg19]chr1:142614031-142614071	39	CGTCAGTTGTGAATGTGCTTTGTTCTTTTTGCTAAGGATGGCTTTGGGTATTCTGGGTCTGTGACTACTTCACTCGTAGC
1.13	1	[hg19]chr1:142614437-142614477	40	CGTCAGTTGTGAATGTGCTTGTATCGTGTGACTCTGAATTTGTTAATCAGTTCTAATAGCGTGACTACTTCACTCGTAGC
1.13	1	[hg19]chr1:142614579-142614619	41	CGTCAGTTGTGAATGTGCTTGTTTTTCACTTTTCTGGATTGCTTTAGCTAGGACTTCCAGGTGACTACTTCACTCGTAGC
1.13	1	[hg19]chr1:142614698-142614738	42	CGTCAGTTGTGAATGTGCTTCTGTTCAGGATGATACTGGCTGTTGGTCTGTTGCATATGGGTGACTACTTCACTCGTAGC
1.13	1	[hg19]chr1:142614825-142614865	43	CGTCAGTTGTGAATGTGCTTGCTTTTCAGCATCAGTTGAAATTACCATATGGTTTTTGTCGTGACTACTTCACTCGTAGC
1.13	1	[hg19]chr1:142614904-142614944	44	CGTCAGTTGTGAATGTGCTTGCATATGTTGAACCATGTTGGCATTCTTGAGGTAAATCCCGTGACTACTTCACTCGTAGC
1.13	1	[hg19]chr1:142615018-142615058	45	CGTCAGTTGTGAATGTGCTTGTTTGAGTAGGATTGATAGTAAGTCTTCCTTCGATGTTTGGTGACTACTTCACTCGTAGC
1.13	1	[hg19]chr1:142615249-142615289	46	CGTCAGTTGTGAATGTGCTTCCAGGATGGAGCTTGATACAATCTCAGCTCACTGCAACTTGTGACTACTTCACTCGTAGC
1.13	1	[hg19]chr1:142615318-142615358	47	CGTCAGTTGTGAATGTGCTTCCTCAGCCTCAGGAGTAGCTGGGAGTAGAGGTGCACACCAGTGACTACTTCACTCGTAGC
1.13	1	[hg19]chr1:142615428-142615468	48	CGTCAGTTGTGAATGTGCTTCTCCTGACCTCAGATGATCACCTGCCTTGTCCTCTCAAAGGTGACTACTTCACTCGTAGC
1.13	1	[hg19]chr1:142615573-142615613	49	CGTCAGTTGTGAATGTGCTTTCTGCAGTATCTGTTGTAGTGTCTCCTTTTTAATCTCTGGGTGACTACTTCACTCGTAGC
1.13	1	[hg19]chr1:142616218-142616258	50	CGTCAGTTGTGAATGTGCTTGGGATTACAGGTATGAGCCACTTCGCCCGGCCTGTATCCCGTGACTACTTCACTCGTAGC
1.13	1	[hg19]chr1:142616306-142616346	51	CGTCAGTTGTGAATGTGCTTGTCGTGGTACCGGCTTCTAGTGCTCTGGGCAGTGAGACCCGTGACTACTTCACTCGTAGC
1.13	1	[hg19]chr1:142616361-142616401	52	CGTCAGTTGTGAATGTGCTTGGTAGCTGGGACAACTTGGCAATATAAATAAATAAACGGCGTGACTACTTCACTCGTAGC
1.13	1	[hg19]chr1:142616648-142616688	53	CGTCAGTTGTGAATGTGCTTGAAGCTTAAACTTGAACACTAAAAACATGGTTAGTGTTGGGTGACTACTTCACTCGTAGC
1.13	1	[hg19]chr1:142616723-142616763	54	CGTCAGTTGTGAATGTGCTTTGGCTCTGAGGACTTTACCTTCATGGGGTGAGGAAAGGGGGTGACTACTTCACTCGTAGC
1.13	1	[hg19]chr1:142616788-142616828	55	CGTCAGTTGTGAATGTGCTTTTAGGTGGGTTCAGGGTGAGGTATCTGCAAGTCAAATGAGGTGACTACTTCACTCGTAGC
1.13	1	[hg19]chr1:142616851-142616891	56	CGTCAGTTGTGAATGTGCTTATAAGAGACTGAGGACCACAAAGAGAGGGAATGACAATCCGTGACTACTTCACTCGTAGC
1.13	1	[hg19]chr1:142616932-142616972	57	CGTCAGTTGTGAATGTGCTTGTAACCCCTGCCAGTCATCGTGTATTCAAAGGGTCCCCAGGTGACTACTTCACTCGTAGC
1.13	1	[hg19]chr1:142616999-142617039	58	CGTCAGTTGTGAATGTGCTTGAGGCCTGTAATCTAGGCTTCTGAGAAAACAAGGCTAGAGGTGACTACTTCACTCGTAGC
1.13	1	[hg19]chr1:142617077-142617117	59	CGTCAGTTGTGAATGTGCTTAGGTTGAGTTTTCTGGATCTGCGGAATAGAGTCACTGAGGGTGACTACTTCACTCGTAGC
1.13	1	[hg19]chr1:142617145-142617185	60	CGTCAGTTGTGAATGTGCTTGAACAAGTCAGGTCATGCTTAGGAAAAGAGAATACCAGGGGTGACTACTTCACTCGTAGC
1.13	1	[hg19]chr1:142617204-142617244	61	CGTCAGTTGTGAATGTGCTTCACACTGAGGAAGGGCAGGTTCTTGGCATCGCTCAGGAAGGTGACTACTTCACTCGTAGC
1.13	1	[hg19]chr1:142617288-142617328	62	CGTCAGTTGTGAATGTGCTTGGCACTGGCGGTGTTACAGCCCTGCTTCTGCTCCTGCAGGGTGACTACTTCACTCGTAGC
1.13	1	[hg19]chr1:142617365-142617405	63	CGTCAGTTGTGAATGTGCTTAGCCTAGGGGTGGCTTGCAGTCATTTTTATATTTCACTTTGTGACTACTTCACTCGTAGC
1.13	1	[hg19]chr1:142617479-142617519	64	CGTCAGTTGTGAATGTGCTTGGCAAGGGTTGGGGACTTCCCGTGCTGCCATGGCATTGGCGTGACTACTTCACTCGTAGC
1.13	1	[hg19]chr1:142617549-142617589	65	CGTCAGTTGTGAATGTGCTTCTGGTGATCTGAGGCCTGAAGTGATTTCGCTGTCTCTCCCGTGACTACTTCACTCGTAGC
1.13	1	[hg19]chr1:142617656-142617696	66	CGTCAGTTGTGAATGTGCTTCCCTTTCACCCCACCCCCGTTTCACACTCACTCTCACATCGTGACTACTTCACTCGTAGC
1.13	1	[hg19]chr1:142617737-142617777	67	CGTCAGTTGTGAATGTGCTTCGGTGGTAGCCGGGGTTCTGAGAAAACCCTAGGCAGAACGGTGACTACTTCACTCGTAGC
1.13	1	[hg19]chr1:142617788-142617828	68	CGTCAGTTGTGAATGTGCTTTTGTGGCAGAAATCAGGGAAGGAAAGACAAATTTCAGGTCGTGACTACTTCACTCGTAGC
1.13	1	[hg19]chr1:142617850-142617890	69	CGTCAGTTGTGAATGTGCTTGATAGGGAGATTTGATTGATGGATAGATGAAACGTGGGAGGTGACTACTTCACTCGTAGC
1.13	1	[hg19]chr1:142617938-142617978	70	CGTCAGTTGTGAATGTGCTTGATTATGGAGTGCACCTGTCTTATGACGCTGTTAACACTAGTGACTACTTCACTCGTAGC
1.13	1	[hg19]chr1:142618004-142618044	71	CGTCAGTTGTGAATGTGCTTGAAGGCTCACAAATTAGTTAAGTGAGAGAAAAGATAACGGGTGACTACTTCACTCGTAGC
1.13	1	[hg19]chr1:142618542-142618582	72	CGTCAGTTGTGAATGTGCTTAGAACCAGAATGCCATATCTGTGTCACCTGGGTAGGGACCGTGACTACTTCACTCGTAGC
1.13	1	[hg19]chr1:142618646-142618686	73	CGTCAGTTGTGAATGTGCTTTCCGGCGTGGGTTCCTAACCGGGCACCACAGAACCTCATGGTGACTACTTCACTCGTAGC
1.13	1	[hg19]chr1:142618697-142618737	74	CGTCAGTTGTGAATGTGCTTGTCACTTTCCAACGATGTTACCATCAAGGACTTTGGGAACGTGACTACTTCACTCGTAGC
1.13	1	[hg19]chr1:142618758-142618798	75	CGTCAGTTGTGAATGTGCTTCGCCGCCCGGCCCACTCCGCCATTTTCATCCGGAAGTGCGGTGACTACTTCACTCGTAGC
1.13	1	[hg19]chr1:142618808-142618848	76	CGTCAGTTGTGAATGTGCTTGCGGTCTTGTAGCGGGGCCGGCTTGGGGCTTGGTTCTATGGTGACTACTTCACTCGTAGC
1.13	1	[hg19]chr1:142618901-142618941	77	CGTCAGTTGTGAATGTGCTTCGGGGGGCCGGACCAGTGTCCCCTAGTTGTGGGAGCAGACGTGACTACTTCACTCGTAGC
1.13	1	[hg19]chr1:142619142-142619182	78	CGTCAGTTGTGAATGTGCTTCCCGCATGACGCTCAGTTTGCCCATCTCTCCCAGTGCTAAGTGACTACTTCACTCGTAGC
1.13	1	[hg19]chr1:142619210-142619250	79	CGTCAGTTGTGAATGTGCTTTCCCAGAGGAGTAGTGCGAAATGCGTGCGCCTCTAGTCTTGTGACTACTTCACTCGTAGC
1.13	1	[hg19]chr1:142619326-142619366	80	CGTCAGTTGTGAATGTGCTTGTGACCTGCCTAGTCCTCCTGGGTTGCATTTACAGAAGTTGTGACTACTTCACTCGTAGC
1.13	1	[hg19]chr1:142619403-142619443	81	CGTCAGTTGTGAATGTGCTTTCCGCGAGGGAGATGGCATAATGGATGATGGTCTTCAGCCGTGACTACTTCACTCGTAGC
1.13	1	[hg19]chr1:142619474-142619514	82	CGTCAGTTGTGAATGTGCTTCAAAGTTTGAAAGAGAGGGTTCCCTATGAATAAGAAGCGCGTGACTACTTCACTCGTAGC
1.13	1	[hg19]chr1:142619568-142619608	83	CGTCAGTTGTGAATGTGCTTAAAAGGTCACAGGTGAGGATCCCAGTTTTCCTCGCTCAGGGTGACTACTTCACTCGTAGC
1.13	1	[hg19]chr1:142619687-142619727	84	CGTCAGTTGTGAATGTGCTTAGGTTGAGGTGTATTCCGCTGAGAAGAACAGGCAAGGACCGTGACTACTTCACTCGTAGC
1.13	1	[hg19]chr1:142619746-142619786	85	CGTCAGTTGTGAATGTGCTTGAAGGGGTCTGAAAGTGTGGTCCGGGGTACAGGAGTGACCGTGACTACTTCACTCGTAGC
1.13	1	[hg19]chr1:142619827-142619867	86	CGTCAGTTGTGAATGTGCTTCCATTCCTTCAACCTTAGCTCGTTTTTCCCAGCGTCTGAGGTGACTACTTCACTCGTAGC
1.13	1	[hg19]chr1:142620161-142620201	87	CGTCAGTTGTGAATGTGCTTAAGTCCTTAGTCACCTGGTGCCTTTACTGAGCCTGGTTGGGTGACTACTTCACTCGTAGC
1.13	1	[hg19]chr1:142620269-142620309	88	CGTCAGTTGTGAATGTGCTTGGGTAGCTCCAGACCTCTTCACAATTTGACTGTGTCCAAAGTGACTACTTCACTCGTAGC
1.13	1	[hg19]chr1:142620406-142620446	89	CGTCAGTTGTGAATGTGCTTGAGGGCTTGCATAGAAGGAAAGCTGTTATTGGGAAACATGGTGACTACTTCACTCGTAGC
1.13	1	[hg19]chr1:142620523-142620563	90	CGTCAGTTGTGAATGTGCTTGCAAGATGCACTTTCCATGATGTTCAGATATAGAAAAGCAGTGACTACTTCACTCGTAGC
1.13	1	[hg19]chr1:142620821-142620861	91	CGTCAGTTGTGAATGTGCTTACTTGAGTCTTTGATGCCCCTAATGAGGCGTGAAGGACTCGTGACTACTTCACTCGTAGC
1.13	1	[hg19]chr1:142620931-142620971	92	CGTCAGTTGTGAATGTGCTTGGGCAGAAGAATCTGGGACTACACCACACCAGTTCTCTGCGTGACTACTTCACTCGTAGC
1.13	1	[hg19]chr1:142621014-142621054	93	CGTCAGTTGTGAATGTGCTTGTCCTCTGGGTGTTTCCAAGAGCAACAGGAAACGAATAAAGTGACTACTTCACTCGTAGC
1.13	1	[hg19]chr1:142621220-142621260	94	CGTCAGTTGTGAATGTGCTTGAGCTTAGAGTTGTCTAAGTTGGGTGCAAATTTTCCTCTGGTGACTACTTCACTCGTAGC
1.13	1	[hg19]chr1:142621298-142621338	95	CGTCAGTTGTGAATGTGCTTGTTACGTGATTGGAGTGGAACCCGAGAAGAGAACATGCTGGTGACTACTTCACTCGTAGC
1.13	1	[hg19]chr1:142621349-142621389	96	CGTCAGTTGTGAATGTGCTTGACAGGAAAGCTTGCGTGCACCAAGTCCGAACCACCACCTGTGACTACTTCACTCGTAGC
1.14	1	[hg19]chr1:152378640-152378680	1	GTTGAGTCACTAAGTTACTCTTCTTTTTGTTGAAATGGTATCTCATTATGTTGCCCAGGCGTTAGCCAGATTATGACCAA
1.14	1	[hg19]chr1:152378744-152378784	2	GTTGAGTCACTAAGTTACTCGGCATGAGCCACCACACCTGGGCCTATTTCTATTTTTGAAGTTAGCCAGATTATGACCAA
1.14	1	[hg19]chr1:152378799-152378839	3	GTTGAGTCACTAAGTTACTCTTCTTTGTGACCTGATATTGAATATTTCATGTGTAGACGGGTTAGCCAGATTATGACCAA
1.14	1	[hg19]chr1:152378849-152378889	4	GTTGAGTCACTAAGTTACTCTCTTGTTAGGTTAATACATTGCTGGACTATATGTCTGTAGGTTAGCCAGATTATGACCAA
1.14	1	[hg19]chr1:152378928-152378968	5	GTTGAGTCACTAAGTTACTCCACTTACTGTCTTGAGCTGAGAGAGATGATTAAAGTGCCCGTTAGCCAGATTATGACCAA
1.14	1	[hg19]chr1:152379000-152379040	6	GTTGAGTCACTAAGTTACTCCCTTGTATCTCTTATAGTTTCTGTGTCATCAGAGTTGTGCGTTAGCCAGATTATGACCAA
1.14	1	[hg19]chr1:152379136-152379176	7	GTTGAGTCACTAAGTTACTCTGCCTTTTGATCTAATCTGGGATCAAGATCATGACTCCTGGTTAGCCAGATTATGACCAA
1.14	1	[hg19]chr1:152379246-152379286	8	GTTGAGTCACTAAGTTACTCTTTCTGACTCTCTTTGATTTGCACACCTCTTGTAAGGAGCGTTAGCCAGATTATGACCAA
1.14	1	[hg19]chr1:152379299-152379339	9	GTTGAGTCACTAAGTTACTCGAGCTAATATGCAACTTGTTCATCTAGTAGTGAGTTAAGCGTTAGCCAGATTATGACCAA
1.14	1	[hg19]chr1:152379357-152379397	10	GTTGAGTCACTAAGTTACTCAAATATGTTTGACCTCAGTCTATCACGCTCTTTTATGTCCGTTAGCCAGATTATGACCAA
1.14	1	[hg19]chr1:152379460-152379500	11	GTTGAGTCACTAAGTTACTCGCTTTTTTCTAGAATGTCTTTTGGTGTTGAGGAAGGTTTGGTTAGCCAGATTATGACCAA
1.14	1	[hg19]chr1:152379552-152379592	12	GTTGAGTCACTAAGTTACTCCCCCCTTCCCTTTAATAAATGGCATATTCACTCTCCACTCGTTAGCCAGATTATGACCAA
1.14	1	[hg19]chr1:152379610-152379650	13	GTTGAGTCACTAAGTTACTCTCTGGAAATTTTCACCTTACCCTCCTTCTTCCTTTCTCAGGTTAGCCAGATTATGACCAA
1.14	1	[hg19]chr1:152379660-152379700	14	GTTGAGTCACTAAGTTACTCGAAGTGATATCCTTTCACTCCCAGTTTTTCCTTGTAAGCAGTTAGCCAGATTATGACCAA
1.14	1	[hg19]chr1:152379722-152379762	15	GTTGAGTCACTAAGTTACTCGGGAGCTCATTCTACTTTCTGTATGCTTTCTCTTTCTCCCGTTAGCCAGATTATGACCAA
1.14	1	[hg19]chr1:152379824-152379864	16	GTTGAGTCACTAAGTTACTCCTGTCACCTTTATCCACATTATGTAGTCTTAGTTCTACAGGTTAGCCAGATTATGACCAA
1.14	1	[hg19]chr1:152379935-152379975	17	GTTGAGTCACTAAGTTACTCGTATGTGCGCTGATTCTCTAGTAGATTCCCCAGAAAGGGCGTTAGCCAGATTATGACCAA
1.14	1	[hg19]chr1:152379991-152380031	18	GTTGAGTCACTAAGTTACTCCCCTGAGTCTTTGCATTTTCTTTGCTGTTTTTCTTTGGCCGTTAGCCAGATTATGACCAA
1.14	1	[hg19]chr1:152380089-152380129	19	GTTGAGTCACTAAGTTACTCCCTTGCCTTTCACACATTCACCCTTTACTACTCTGGCTCCGTTAGCCAGATTATGACCAA
1.14	1	[hg19]chr1:152380139-152380179	20	GTTGAGTCACTAAGTTACTCTTTTGCTTGGTGTGTTAGTTTTCTATCACTACTGTAGCAGGTTAGCCAGATTATGACCAA
1.14	1	[hg19]chr1:152380232-152380272	21	GTTGAGTCACTAAGTTACTCCTGAAGGTCAGGAGTCTAAAACTGAGGTGGCAGAAGGGCTGTTAGCCAGATTATGACCAA
1.14	1	[hg19]chr1:152380339-152380379	22	GTTGAGTCACTAAGTTACTCTGGCTCATAGCACATGGCTACAGCCGCTGGTTTCATCACCGTTAGCCAGATTATGACCAA
1.14	1	[hg19]chr1:152380443-152380483	23	GTTGAGTCACTAAGTTACTCGGACTCACCCAGATAATCCAGAATAACCCCCCACCATCTCGTTAGCCAGATTATGACCAA
1.14	1	[hg19]chr1:152380542-152380582	24	GTTGAGTCACTAAGTTACTCTCACAGGTTTCTGAGATTAAGTCCCGGACGTCTTTGGAGGGTTAGCCAGATTATGACCAA
1.14	1	[hg19]chr1:152380642-152380682	25	GTTGAGTCACTAAGTTACTCTCCTTAGCGATTTCCCTTACTTCCTGTAAACCAGTAACACGTTAGCCAGATTATGACCAA
1.14	1	[hg19]chr1:152380741-152380781	26	GTTGAGTCACTAAGTTACTCATCTAGTCTTCTGTACTGACAAAAGCACAAGACCCCCAAGGTTAGCCAGATTATGACCAA
1.14	1	[hg19]chr1:152380800-152380840	27	GTTGAGTCACTAAGTTACTCATTGGCTCCAAACCTTAGAACCAGCATCTGTAGGGTTAGGGTTAGCCAGATTATGACCAA
1.14	1	[hg19]chr1:152381117-152381157	28	GTTGAGTCACTAAGTTACTCACAGGTGTGAGCCACCACGCCCGTCCCTATAAATCTTTATGTTAGCCAGATTATGACCAA
1.14	1	[hg19]chr1:152381249-152381289	29	GTTGAGTCACTAAGTTACTCTGAGAGGTCAGAGCTGACACTGAGGGGGAGGTAGGAAGGGGTTAGCCAGATTATGACCAA
1.14	1	[hg19]chr1:152381329-152381369	30	GTTGAGTCACTAAGTTACTCCAAGCTTTCTCGCTCTTTCCCTACACAGCCACTGGGGGCCGTTAGCCAGATTATGACCAA
1.14	1	[hg19]chr1:152381398-152381438	31	GTTGAGTCACTAAGTTACTCGCTTTCCTGTGTGACCTTACAGGTGAATAGCGGTTTAACGGTTAGCCAGATTATGACCAA
1.14	1	[hg19]chr1:152381448-152381488	32	GTTGAGTCACTAAGTTACTCAGAGGTAGTGAAAGACCAAGAGGAATTTTGCCTATCTATCGTTAGCCAGATTATGACCAA
1.14	1	[hg19]chr1:152381525-152381565	33	GTTGAGTCACTAAGTTACTCAGCGCCTTTTGTATGAAACCTTTGCTGGTCCATCTCTGCCGTTAGCCAGATTATGACCAA
1.14	1	[hg19]chr1:152381693-152381733	34	GTTGAGTCACTAAGTTACTCGAAGGTGGTTGAATGAGACACAGAGGCCAGTGGCTTAAGGGTTAGCCAGATTATGACCAA
1.14	1	[hg19]chr1:152381830-152381870	35	GTTGAGTCACTAAGTTACTCGGGGTGACTTGCTCTGAGTCTTCCTGCTCCTGAGAGGGTCGTTAGCCAGATTATGACCAA
1.14	1	[hg19]chr1:152381881-152381921	36	GTTGAGTCACTAAGTTACTCGCAGGTAAGAAAGAAGAGTTCAGGATAGAAAGCTCCTTGCGTTAGCCAGATTATGACCAA
1.14	1	[hg19]chr1:152381969-152382009	37	GTTGAGTCACTAAGTTACTCGAGCTGATGTCCAGGGATGCACCCACTGGATTGGCCATGCGTTAGCCAGATTATGACCAA
1.14	1	[hg19]chr1:152382026-152382066	38	GTTGAGTCACTAAGTTACTCCTCCAGCTGTCTTCTTCCAGTACTGGACATTGGAGTCGGGGTTAGCCAGATTATGACCAA
1.14	1	[hg19]chr1:152382115-152382155	39	GTTGAGTCACTAAGTTACTCGATGCCTCGCTTCTCTTCTGACTGGGCTGCATCCTGGCCCGTTAGCCAGATTATGACCAA
1.14	1	[hg19]chr1:152382184-152382224	40	GTTGAGTCACTAAGTTACTCGCCCTGGTCCAGCCTGAGGATCACTGTCTCCCTTGAGTGGGTTAGCCAGATTATGACCAA
1.14	1	[hg19]chr1:152382251-152382291	41	GTTGAGTCACTAAGTTACTCGTGGGCTGTCTGTCTCCCTGCCCTTCTGTCACACAGCGCCGTTAGCCAGATTATGACCAA
1.14	1	[hg19]chr1:152382336-152382376	42	GTTGAGTCACTAAGTTACTCCCCCAGTCTGGGCCTGTCCTCCCGGTACTGTCTCTCCTGCGTTAGCCAGATTATGACCAA
1.14	1	[hg19]chr1:152382410-152382450	43	GTTGAGTCACTAAGTTACTCCTGCCTGGCTGCGTCTGGGTCTGTCCCTGTTCTCTAGCCCGTTAGCCAGATTATGACCAA
1.14	1	[hg19]chr1:152382468-152382508	44	GTTGAGTCACTAAGTTACTCGGCTTCTGTCCTGCTCCACAGTCTCGGTGTGTGACCCTGCGTTAGCCAGATTATGACCAA
1.14	1	[hg19]chr1:152382542-152382582	45	GTTGAGTCACTAAGTTACTCCTGGTCTGGCTCCTGCCTTGACCGTGGATCTCAGTCCCTCGTTAGCCAGATTATGACCAA
1.14	1	[hg19]chr1:152382629-152382669	46	GTTGAGTCACTAAGTTACTCGTCTGGTGGCTGCTGTCCTGCTCCACGGTCTGGGTGGGTGGTTAGCCAGATTATGACCAA
1.14	1	[hg19]chr1:152382722-152382762	47	GTTGAGTCACTAAGTTACTCCTGGTCTGGCTCCTGCCTTGACCGTGGGTCTCAGTCCCTCGTTAGCCAGATTATGACCAA
1.14	1	[hg19]chr1:152382813-152382853	48	GTTGAGTCACTAAGTTACTCGGTGGCTGCTGTCCTGCTCCACAGTCTGGGTGGCACCTGCGTTAGCCAGATTATGACCAA
1.14	1	[hg19]chr1:152382885-152382925	49	GTTGAGTCACTAAGTTACTCCACCTGTCTGGTGGGCTCTGTCCTGTTCCCTGGTCTGTGGGTTAGCCAGATTATGACCAA
1.14	1	[hg19]chr1:152382979-152383019	50	GTTGAGTCACTAAGTTACTCCTGGGTCTGCTCTGTCTGCCCAGAGAGTTGTATCTGCGGGGTTAGCCAGATTATGACCAA
1.14	1	[hg19]chr1:152383060-152383100	51	GTTGAGTCACTAAGTTACTCGCTGCTGACCCACGCAGAGCCAGTGGCCTGACCCTGGGTCGTTAGCCAGATTATGACCAA
1.14	1	[hg19]chr1:152383119-152383159	52	GTTGAGTCACTAAGTTACTCGCCCTCTGGAACCCTGCTGGCTCTGTCTGTGGCTGCTCCCGTTAGCCAGATTATGACCAA
1.14	1	[hg19]chr1:152383207-152383247	53	GTTGAGTCACTAAGTTACTCCTGTCCTTCGCCCAGCTCCTGCGAGGCCCCAGAGTGGAGGGTTAGCCAGATTATGACCAA
1.14	1	[hg19]chr1:152383265-152383305	54	GTTGAGTCACTAAGTTACTCCCGCAGGCTCCCTCAGCACTCTCGCTCAGTGTCTTGAAACGTTAGCCAGATTATGACCAA
1.14	1	[hg19]chr1:152383377-152383417	55	GTTGAGTCACTAAGTTACTCGCAGACGCAGGACCTCATCCACAGTTGCTGGATCGTGGGGGTTAGCCAGATTATGACCAA
1.14	1	[hg19]chr1:152383468-152383508	56	GTTGAGTCACTAAGTTACTCTGGGCAGGTCCCTTCCAATCTGCTGCCAGCTTCCCCTGCCGTTAGCCAGATTATGACCAA
1.14	1	[hg19]chr1:152383523-152383563	57	GTTGAGTCACTAAGTTACTCCACACACATACGGCTAGAGCAGCAGCAAGACTTAATTGCCGTTAGCCAGATTATGACCAA
1.14	1	[hg19]chr1:152383576-152383616	58	GTTGAGTCACTAAGTTACTCAGTCCCGTCTCTCTCCCTCAAGTGTAGAGAGCATTTTTTGGTTAGCCAGATTATGACCAA
1.14	1	[hg19]chr1:152383626-152383666	59	GTTGAGTCACTAAGTTACTCTCTATTTGGCACAATTTCTGGGCTACAGGAAAATTAGATAGTTAGCCAGATTATGACCAA
1.14	1	[hg19]chr1:152383733-152383773	60	GTTGAGTCACTAAGTTACTCGTCTGGGCTGCCCTTGGCACCTTGCCCCTGGCACTGAGGCGTTAGCCAGATTATGACCAA
1.14	1	[hg19]chr1:152383786-152383826	61	GTTGAGTCACTAAGTTACTCGCAGGCCCAGCACAAAGAGCAGCAGGTTGGGAACACAGCCGTTAGCCAGATTATGACCAA
1.14	1	[hg19]chr1:152383886-152383926	62	GTTGAGTCACTAAGTTACTCGGGAAGCAGTGGGCCCCTGCAGCGCTGCCCTGAGCATGTGGTTAGCCAGATTATGACCAA
1.14	1	[hg19]chr1:152383936-152383976	63	GTTGAGTCACTAAGTTACTCCCTTCTGTGCCCATATGTCCTTGTCCCTAAGGCCATCATCGTTAGCCAGATTATGACCAA
1.14	1	[hg19]chr1:152384039-152384079	64	GTTGAGTCACTAAGTTACTCGCCAGGTGGGGTGGGGTGAGGCTCCAAAGTCTCCCCCTAGGTTAGCCAGATTATGACCAA
1.14	1	[hg19]chr1:152384127-152384167	65	GTTGAGTCACTAAGTTACTCGCTAATATTTTTGAGTAACTGCTTCGTGCAAGCCCAGAGCGTTAGCCAGATTATGACCAA
1.14	1	[hg19]chr1:152384213-152384253	66	GTTGAGTCACTAAGTTACTCGACGTGGGAAATATTTACTGTATCAAATTTAAGAGGCGGCGTTAGCCAGATTATGACCAA
1.14	1	[hg19]chr1:152384286-152384326	67	GTTGAGTCACTAAGTTACTCCCAAGGCTCTGCTCCTGTCTGAGTTGTCCTTTTAGAGCCCGTTAGCCAGATTATGACCAA
1.14	1	[hg19]chr1:152384373-152384413	68	GTTGAGTCACTAAGTTACTCCTAAAGAGCCAGGACTTGCCAACTCCCATGACCATCTCTGGTTAGCCAGATTATGACCAA
1.14	1	[hg19]chr1:152384445-152384485	69	GTTGAGTCACTAAGTTACTCGCCATCTGTCCCGGCAGGCCTGGGTTTAGCTGCTGCCTCCGTTAGCCAGATTATGACCAA
1.14	1	[hg19]chr1:152384528-152384568	70	GTTGAGTCACTAAGTTACTCCTCTCCTGCTATGTCCCCTCTCCACCCGGCTCAGCACACCGTTAGCCAGATTATGACCAA
1.14	1	[hg19]chr1:152384611-152384651	71	GTTGAGTCACTAAGTTACTCCAGCTCCCCTCGGGTGAGCGCTGTGCAGTTGCCCTCCGTCGTTAGCCAGATTATGACCAA
1.14	1	[hg19]chr1:152384668-152384708	72	GTTGAGTCACTAAGTTACTCGGCCTCGATGATCCCATTAATGTTTTGCAGTAACTGAGGCGTTAGCCAGATTATGACCAA
1.14	1	[hg19]chr1:152384783-152384823	73	GTTGAGTCACTAAGTTACTCAGCACGTCTGCTGCTAGGTCTTTCCTTGCACGTTCAGCTCGTTAGCCAGATTATGACCAA
1.14	1	[hg19]chr1:152384870-152384910	74	GTTGAGTCACTAAGTTACTCTGGGAAGGAGGAGCACACAGGATGGAGGCAGGTTCCTGAGGTTAGCCAGATTATGACCAA
1.14	1	[hg19]chr1:152384922-152384962	75	GTTGAGTCACTAAGTTACTCGCTGGCCCCACCACTTAAGTATGGTGTGAGCTGGGACAAGGTTAGCCAGATTATGACCAA
1.14	1	[hg19]chr1:152384972-152385012	76	GTTGAGTCACTAAGTTACTCTCTCCATGCCTCAGTTTACTACTCATTGTAATTGAAGGTGGTTAGCCAGATTATGACCAA
1.14	1	[hg19]chr1:152385065-152385105	77	GTTGAGTCACTAAGTTACTCAGCACTTGGCAGATGCCTGGCTTATATTAAGTGCTCCTTAGTTAGCCAGATTATGACCAA
1.14	1	[hg19]chr1:152385154-152385194	78	GTTGAGTCACTAAGTTACTCTGTACACCTATATAATCACTTTCCTGTACATCATCTCTTCGTTAGCCAGATTATGACCAA
1.14	1	[hg19]chr1:152385219-152385259	79	GTTGAGTCACTAAGTTACTCTTATAGGTGAGGAAACAGGCTCAGAGAAGTTAGGCCACACGTTAGCCAGATTATGACCAA
1.14	1	[hg19]chr1:152385302-152385342	80	GTTGAGTCACTAAGTTACTCACCCAAATGCAATGGGCTTTCTAGAATGTACCCTGTGGACGTTAGCCAGATTATGACCAA
1.14	1	[hg19]chr1:152385420-152385460	81	GTTGAGTCACTAAGTTACTCCCCCTGTCTTGGATGGGAGCCAAGCAGAAATTCCAGGGACGTTAGCCAGATTATGACCAA
1.14	1	[hg19]chr1:152385533-152385573	82	GTTGAGTCACTAAGTTACTCGGGGGGAACCTTCTTTGGGTGGGAGGCCTTCCAGTTCTGAGTTAGCCAGATTATGACCAA
1.14	1	[hg19]chr1:152385584-152385624	83	GTTGAGTCACTAAGTTACTCTCTCTGCATGTCGCCTCTGTCCACAGCCCTGAGACTTATCGTTAGCCAGATTATGACCAA
1.14	1	[hg19]chr1:152385638-152385678	84	GTTGAGTCACTAAGTTACTCGCCCAACAGGCACGTGGCTCCATCAGGCCCAGATTTCTGGGTTAGCCAGATTATGACCAA
1.14	1	[hg19]chr1:152385740-152385780	85	GTTGAGTCACTAAGTTACTCGAGGTAGGTTGAGGTGAGGCCTGGGTTTGGTTGCATGAGCGTTAGCCAGATTATGACCAA
1.14	1	[hg19]chr1:152385809-152385849	86	GTTGAGTCACTAAGTTACTCAGCAGAAGCCTTGGAGAGACCCAAAGGAGGAGATGGTATCGTTAGCCAGATTATGACCAA
1.14	1	[hg19]chr1:152385859-152385899	87	GTTGAGTCACTAAGTTACTCAGTCTCAAATGCAAGGGGAGATGGAGCCTGTAGCAGCTGGGTTAGCCAGATTATGACCAA
1.14	1	[hg19]chr1:152385910-152385950	88	GTTGAGTCACTAAGTTACTCGAGGATGGGACGAGGCAGATATAGGTAGGAGAAGAAAGAGGTTAGCCAGATTATGACCAA
1.14	1	[hg19]chr1:152385996-152386036	89	GTTGAGTCACTAAGTTACTCGTGGCCATGAGGACTCAGTAAGTCATAGCAAAAGGTGGGCGTTAGCCAGATTATGACCAA
1.14	1	[hg19]chr1:152386048-152386088	90	GTTGAGTCACTAAGTTACTCACCCTTTCTAGGACCTGGTAACCAACAATTTCAGGCAAACGTTAGCCAGATTATGACCAA
1.14	1	[hg19]chr1:152386098-152386138	91	GTTGAGTCACTAAGTTACTCGGTAAAAAACTGGGGATGTTTTCCTCAACATAGATGAAAAGTTAGCCAGATTATGACCAA
1.14	1	[hg19]chr1:152386152-152386192	92	GTTGAGTCACTAAGTTACTCTTTTAAAACCATGTAGCAGACTTTAACCACTGACCTTTAGGTTAGCCAGATTATGACCAA
1.14	1	[hg19]chr1:152386265-152386305	93	GTTGAGTCACTAAGTTACTCATATCACCCTGGTGTAGGAGAGGGGAATCATGTAAACCCCGTTAGCCAGATTATGACCAA
1.14	1	[hg19]chr1:152386338-152386378	94	GTTGAGTCACTAAGTTACTCGGTTGGCATAAGTAAACTGATTCTGATCCCATAGACTCTCGTTAGCCAGATTATGACCAA
1.14	1	[hg19]chr1:152386475-152386515	95	GTTGAGTCACTAAGTTACTCCCCAGTGAGAGGAGCTGCTCCCAGGCCAGCCTCAGGGAGGGTTAGCCAGATTATGACCAA
1.14	1	[hg19]chr1:152386554-152386594	96	GTTGAGTCACTAAGTTACTCACGGTAGCGTTGGTTTGCCCAGTGCTCACAGCTAGCTCTGGTTAGCCAGATTATGACCAA
1.15	1	[hg19]chr1:161854866-161854906	1	TTATCTTGACTGACACTACGCTGGAGTGGTTTCAGTTTGCACCATCCCCTGGGGAGCCTGTTGTGGGACATTTGTCTAAC
1.15	1	[hg19]chr1:161854955-161854995	2	TTATCTTGACTGACACTACGGCTTAGGCATTTTCTTACATCTTCTTCTCTCAGTCAGTTGTTGTGGGACATTTGTCTAAC
1.15	1	[hg19]chr1:161855053-161855093	3	TTATCTTGACTGACACTACGACAGTAGGAGCATGAGTCAGAGCCAGCATCACCCCATTCCTTGTGGGACATTTGTCTAAC
1.15	1	[hg19]chr1:161855113-161855153	4	TTATCTTGACTGACACTACGCTCCCCAGTATGTTCCTTTTGCACAAACATGTAGTACTGCTTGTGGGACATTTGTCTAAC
1.15	1	[hg19]chr1:161855163-161855203	5	TTATCTTGACTGACACTACGTTCTACAGATGAACTCCAGTTATTTAAGTGAGGCCTGTTTTTGTGGGACATTTGTCTAAC
1.15	1	[hg19]chr1:161855236-161855276	6	TTATCTTGACTGACACTACGTCTGGCATGTTACCACAGTCAAAAGCAGAATGTGAAGCTGTTGTGGGACATTTGTCTAAC
1.15	1	[hg19]chr1:161855310-161855350	7	TTATCTTGACTGACACTACGTCCTACCTTTCCTGTATAAAGCCCAGAAGATTCCTGTTAGTTGTGGGACATTTGTCTAAC
1.15	1	[hg19]chr1:161855422-161855462	8	TTATCTTGACTGACACTACGGTTGCTTGAAAGTCCCATCTCTTTTGCTAGTCGGCTTCTGTTGTGGGACATTTGTCTAAC
1.15	1	[hg19]chr1:161855520-161855560	9	TTATCTTGACTGACACTACGGAACACTTACTGTTACCAGGCACTGTGCTACCATAGACGGTTGTGGGACATTTGTCTAAC
1.15	1	[hg19]chr1:161855638-161855678	10	TTATCTTGACTGACACTACGTTCATACTGGGATAGGAACTATAAAAGAGACATCCTGCAGTTGTGGGACATTTGTCTAAC
1.15	1	[hg19]chr1:161855706-161855746	11	TTATCTTGACTGACACTACGTGTTTGAAGCATTTAGTGTCCTAGCTGTTTTATAGAAGTCTTGTGGGACATTTGTCTAAC
1.15	1	[hg19]chr1:161855804-161855844	12	TTATCTTGACTGACACTACGGTGCCAAGAGCACTACATTCATCAAGGAAGGAGGAGGTAGTTGTGGGACATTTGTCTAAC
1.15	1	[hg19]chr1:161855887-161855927	13	TTATCTTGACTGACACTACGGAGTAGGGTAGAGAGTAGGAGGAAGATGAGGCAGTGTGGCTTGTGGGACATTTGTCTAAC
1.15	1	[hg19]chr1:161855954-161855994	14	TTATCTTGACTGACACTACGGCACACAGGATGAGTGAGAGAATTGTTGGAATGTAGTCAGTTGTGGGACATTTGTCTAAC
1.15	1	[hg19]chr1:161856009-161856049	15	TTATCTTGACTGACACTACGGATGGCAGGGTCCAGATCATGAAGTTTGGTTCTTAACCTGTTGTGGGACATTTGTCTAAC
1.15	1	[hg19]chr1:161856068-161856108	16	TTATCTTGACTGACACTACGCAGACTTGCATTTCAGGAAGATAACTCTGTAATTGTTTGCTTGTGGGACATTTGTCTAAC
1.15	1	[hg19]chr1:161856208-161856248	17	TTATCTTGACTGACACTACGCTTAGCAATGGGATACATTCTAGGAAATGCATTGTCAGGCTTGTGGGACATTTGTCTAAC
1.15	1	[hg19]chr1:161856356-161856396	18	TTATCTTGACTGACACTACGACTGAATGTCAGTCATTTCCCTTACTTGATCTGCATCACCTTGTGGGACATTTGTCTAAC
1.15	1	[hg19]chr1:161856448-161856488	19	TTATCTTGACTGACACTACGGGGACCACCATAGTACATGCGGTCCATTGTTGACAGACACTTGTGGGACATTTGTCTAAC
1.15	1	[hg19]chr1:161856538-161856578	20	TTATCTTGACTGACACTACGAGCACAGAGAGGTTACATAACTTAGCCAGTGTCACACAGCTTGTGGGACATTTGTCTAAC
1.15	1	[hg19]chr1:161856611-161856651	21	TTATCTTGACTGACACTACGAGCCAACTTCATGGACTTAACCACAGTCCTGTATTGCCACTTGTGGGACATTTGTCTAAC
1.15	1	[hg19]chr1:161856690-161856730	22	TTATCTTGACTGACACTACGGGAGACAGTTCTAGAGACACTGAATTGGCAACTACAGTCGTTGTGGGACATTTGTCTAAC
1.15	1	[hg19]chr1:161856753-161856793	23	TTATCTTGACTGACACTACGCCTCTACGTTGTTTGTTTCTGTACCCTTAACTTGCAGTGGTTGTGGGACATTTGTCTAAC
1.15	1	[hg19]chr1:161856803-161856843	24	TTATCTTGACTGACACTACGAGAATGAAGGAAGGGAAGTGATATATTTGTCAACCCTAACTTGTGGGACATTTGTCTAAC
1.15	1	[hg19]chr1:161856880-161856920	25	TTATCTTGACTGACACTACGGAGAGGGAGTCTCGCTTTGTCACCCATACTGGAGTGCAGTTTGTGGGACATTTGTCTAAC
1.15	1	[hg19]chr1:161856943-161856983	26	TTATCTTGACTGACACTACGCCTCCACCTCCCGGGTTCAATCTGTTCTCCTGCCTAAGCCTTGTGGGACATTTGTCTAAC
1.15	1	[hg19]chr1:161857145-161857185	27	TTATCTTGACTGACACTACGCAGGCTTGAGCCACTGCACTCGGCCTGAAGCATTTTATGATTGTGGGACATTTGTCTAAC
1.15	1	[hg19]chr1:161857221-161857261	28	TTATCTTGACTGACACTACGCCCTTGGGCTAGGTAATGTAAGATCCATTGCAACCTGGAGTTGTGGGACATTTGTCTAAC
1.15	1	[hg19]chr1:161857273-161857313	29	TTATCTTGACTGACACTACGGTAAAGGGGATAATTGTTATCACCCATCAGAGCATCAGAGTTGTGGGACATTTGTCTAAC
1.15	1	[hg19]chr1:161857394-161857434	30	TTATCTTGACTGACACTACGTTTCTAAGGATTAAATCCCAATCCATAGCTCAAGGCTACCTTGTGGGACATTTGTCTAAC
1.15	1	[hg19]chr1:161857500-161857540	31	TTATCTTGACTGACACTACGAGGACCCCAGAATCGCTTCTTCACAGGGTTTCAGAGTTGGTTGTGGGACATTTGTCTAAC
1.15	1	[hg19]chr1:161857610-161857650	32	TTATCTTGACTGACACTACGATTGGCACCAGTACATCATGAATCCTGCTGGGCTGTGGAGTTGTGGGACATTTGTCTAAC
1.15	1	[hg19]chr1:161857679-161857719	33	TTATCTTGACTGACACTACGACTCTACACAGCTGTCCCTGACATTCTACCACCTGTTAGCTTGTGGGACATTTGTCTAAC
1.15	1	[hg19]chr1:161857788-161857828	34	TTATCTTGACTGACACTACGGCTGATTGCTGACGTCTATGAGGGAAGAAAAATTAGGGGCTTGTGGGACATTTGTCTAAC
1.15	1	[hg19]chr1:161857841-161857881	35	TTATCTTGACTGACACTACGTCAACCATCACTCTCATTAACAAGAACAGGAAACATTACGTTGTGGGACATTTGTCTAAC
1.15	1	[hg19]chr1:161857891-161857931	36	TTATCTTGACTGACACTACGACTCTTACATCATACCAGAAAAAAGAACAGCTGAATCCCCTTGTGGGACATTTGTCTAAC
1.15	1	[hg19]chr1:161857976-161858016	37	TTATCTTGACTGACACTACGCCATATAAATGGCTGCATGAATCATTGAAAGAAACTTCCCTTGTGGGACATTTGTCTAAC
1.15	1	[hg19]chr1:161858067-161858107	38	TTATCTTGACTGACACTACGCCATTTGTTAAACCGTATATACCATTGAAGATGTTTTGGGTTGTGGGACATTTGTCTAAC
1.15	1	[hg19]chr1:161858151-161858191	39	TTATCTTGACTGACACTACGGCCAAAGTTATGAAGAAGATCAGGATTTGGGAAAATTGTGTTGTGGGACATTTGTCTAAC
1.15	1	[hg19]chr1:161858205-161858245	40	TTATCTTGACTGACACTACGTTCCTTTTCTGTTTGATAGCCTTATCTAAATTCCCCTAGCTTGTGGGACATTTGTCTAAC
1.15	1	[hg19]chr1:161858264-161858304	41	TTATCTTGACTGACACTACGGTGTGTAAAAATGTGTATCTAATTCACCTCTTGGGGGAGGTTGTGGGACATTTGTCTAAC
1.15	1	[hg19]chr1:161858478-161858518	42	TTATCTTGACTGACACTACGGAGGCATACTTCCTCATTTGGATTATGGCAGCAGTCTCTCTTGTGGGACATTTGTCTAAC
1.15	1	[hg19]chr1:161858528-161858568	43	TTATCTTGACTGACACTACGCTCTCCTTCAAATCCACCTCCATCCTTCATATCATCCATCTTGTGGGACATTTGTCTAAC
1.15	1	[hg19]chr1:161858617-161858657	44	TTATCTTGACTGACACTACGGTTCCTTAAGCATGGCAAACAGGGGCCAGCTTCCACGAGCTTGTGGGACATTTGTCTAAC
1.15	1	[hg19]chr1:161858706-161858746	45	TTATCTTGACTGACACTACGGAGATCCAGCTTGCCAGTATTTCCCCAATACCTCCACCGCTTGTGGGACATTTGTCTAAC
1.15	1	[hg19]chr1:161858757-161858797	46	TTATCTTGACTGACACTACGCATACATATACACCCTTATCCCCTCCCTCATGTACCACCCTTGTGGGACATTTGTCTAAC
1.15	1	[hg19]chr1:161858814-161858854	47	TTATCTTGACTGACACTACGCCGCATCCTTTATCACACTCCTACAAGCCTTGAAGCAATCTTGTGGGACATTTGTCTAAC
1.15	1	[hg19]chr1:161858890-161858930	48	TTATCTTGACTGACACTACGTTGGGACTGAACATACTTGTCTTGAACACAGATTGCTGCCTTGTGGGACATTTGTCTAAC
1.15	1	[hg19]chr1:161859041-161859081	49	TTATCTTGACTGACACTACGCTGCCAGACAGCCTTCTTCAGGAATTGCCTTGTCCCCAACTTGTGGGACATTTGTCTAAC
1.15	1	[hg19]chr1:161859094-161859134	50	TTATCTTGACTGACACTACGGAAGGACCTTTCCCAGTTTTCCATGGGGTCCACTGAGGCCTTGTGGGACATTTGTCTAAC
1.15	1	[hg19]chr1:161859150-161859190	51	TTATCTTGACTGACACTACGGTCAACTTCTCCCTCTGCTGTCGCTTCCCTTCCACAGGTGTTGTGGGACATTTGTCTAAC
1.15	1	[hg19]chr1:161859219-161859259	52	TTATCTTGACTGACACTACGTCCTGTAAGCACACTCTCAGAGTCAGCTTGCTGGGGAACCTTGTGGGACATTTGTCTAAC
1.15	1	[hg19]chr1:161859280-161859320	53	TTATCTTGACTGACACTACGTCTTGTTCACACTTTCTTCTGAGTTCTAAATCATGGGAAGTTGTGGGACATTTGTCTAAC
1.15	1	[hg19]chr1:161859364-161859404	54	TTATCTTGACTGACACTACGGACGTGTATTGAGCACCTGCTTCATGTCAGGCATTGTGCCTTGTGGGACATTTGTCTAAC
1.15	1	[hg19]chr1:161859423-161859463	55	TTATCTTGACTGACACTACGCAAGACTTGGCCTCTGTCCTTGAGTTTACAGTCTGAGGTGTTGTGGGACATTTGTCTAAC
1.15	1	[hg19]chr1:161859562-161859602	56	TTATCTTGACTGACACTACGGGTGTTACAAAGAACAAAAGGAAAATATTTCAGGGGAAGGTTGTGGGACATTTGTCTAAC
1.15	1	[hg19]chr1:161859638-161859678	57	TTATCTTGACTGACACTACGGAGCACAGAATTTGTCTTTATAATTCTGAAAGCCTTTAGGTTGTGGGACATTTGTCTAAC
1.15	1	[hg19]chr1:161859731-161859771	58	TTATCTTGACTGACACTACGAGTCACATGAATACTGAACTCCCATACACCCTTTATGCAGTTGTGGGACATTTGTCTAAC
1.15	1	[hg19]chr1:161859812-161859852	59	TTATCTTGACTGACACTACGCACACATACAAATTATTTTTGTGAACTCTCTGAGAACAGGTTGTGGGACATTTGTCTAAC
1.15	1	[hg19]chr1:161859898-161859938	60	TTATCTTGACTGACACTACGCCTAGAAACAAGGGTATTCACCTCCATAACCACAATGCAGTTGTGGGACATTTGTCTAAC
1.15	1	[hg19]chr1:161859948-161859988	61	TTATCTTGACTGACACTACGCAGGTAATTTGACCTTGATCTTTAATCTACAGTCCAGATTTTGTGGGACATTTGTCTAAC
1.15	1	[hg19]chr1:161860000-161860040	62	TTATCTTGACTGACACTACGATTGTCCCCAAAAAGATGAGTTTAGGAAGAGTCATATAACTTGTGGGACATTTGTCTAAC
1.15	1	[hg19]chr1:161860172-161860212	63	TTATCTTGACTGACACTACGCTTAGGGCTCCCCAGAAGTGAACCTTGCTCTGGAGACCCCTTGTGGGACATTTGTCTAAC
1.15	1	[hg19]chr1:161860274-161860314	64	TTATCTTGACTGACACTACGGAGCTCCCATGTAAGTATGCCGCCTTGCCATTGACAGGTCTTGTGGGACATTTGTCTAAC
1.15	1	[hg19]chr1:161860333-161860373	65	TTATCTTGACTGACACTACGCGACATTCTTTGGAACTGTCTTTCATAGTCAGGCGACCCGTTGTGGGACATTTGTCTAAC
1.15	1	[hg19]chr1:161860383-161860423	66	TTATCTTGACTGACACTACGCGCCAGGTAGGTGGAAGGGCGGCTTCGGGAACTAGATCCGTTGTGGGACATTTGTCTAAC
1.15	1	[hg19]chr1:161860467-161860507	67	TTATCTTGACTGACACTACGGGCCCCAAACCTCAGCACACAGAGCTTTGGTAGGGCTGGGTTGTGGGACATTTGTCTAAC
1.15	1	[hg19]chr1:161860519-161860559	68	TTATCTTGACTGACACTACGCCTGCTGAAGGCGTCTAGAGGACTTGGGCGGGGGCGTGACTTGTGGGACATTTGTCTAAC
1.15	1	[hg19]chr1:161860619-161860659	69	TTATCTTGACTGACACTACGCTGGAGTGGTCTGTTGGGAGTTGTGGCGGCGGCGAGGCCCTTGTGGGACATTTGTCTAAC
1.15	1	[hg19]chr1:161860669-161860709	70	TTATCTTGACTGACACTACGGGCCAAGGCGGGTGTAAAACGCGGGTCGTGTCCACCCCAATTGTGGGACATTTGTCTAAC
1.15	1	[hg19]chr1:161860783-161860823	71	TTATCTTGACTGACACTACGTCGAGCCCGTATCGCCCAGGAGGCCGAGGATCTCGTGTCCTTGTGGGACATTTGTCTAAC
1.15	1	[hg19]chr1:161860893-161860933	72	TTATCTTGACTGACACTACGGAATCCATTCGGTGCCAACCTCGGAGCCCCTGGCCACCCCTTGTGGGACATTTGTCTAAC
1.15	1	[hg19]chr1:161860996-161861036	73	TTATCTTGACTGACACTACGGGTCCCAGCACTGCTTGGCAGCGAGGGACAGCTTCTGCGGTTGTGGGACATTTGTCTAAC
1.15	1	[hg19]chr1:161861048-161861088	74	TTATCTTGACTGACACTACGCTGGTGGAGTTGACTGAGTGGGTGAAACCTGAGATCAAGCTTGTGGGACATTTGTCTAAC
1.15	1	[hg19]chr1:161861125-161861165	75	TTATCTTGACTGACACTACGGCACCCGCTTATCCTGAAGGTGCAGGACGGCAACAACTTCTTGTGGGACATTTGTCTAAC
1.15	1	[hg19]chr1:161861200-161861240	76	TTATCTTGACTGACACTACGGTGGACCGTGGATAGCACAGCGGCCTCCTCTCTATGCGGCTTGTGGGACATTTGTCTAAC
1.15	1	[hg19]chr1:161861257-161861297	77	TTATCTTGACTGACACTACGCACCCAGGCCAAGTTGGTATCCAAGATAGTGAAGTACCCCTTGTGGGACATTTGTCTAAC
1.15	1	[hg19]chr1:161861341-161861381	78	TTATCTTGACTGACACTACGCGAGTACCTGAGTGTGCGCCAGATCCTGCTGCACCTACGGTTGTGGGACATTTGTCTAAC
1.15	1	[hg19]chr1:161861473-161861513	79	TTATCTTGACTGACACTACGGCCTTTCTCCACCCCATTTGCCTTCAGGAGTTGGCGGAGCTTGTGGGACATTTGTCTAAC
1.15	1	[hg19]chr1:161861523-161861563	80	TTATCTTGACTGACACTACGCCTAGAAGGCTGGTTATTAATGACTCTACAGGTCATGAAATTGTGGGACATTTGTCTAAC
1.15	1	[hg19]chr1:161861658-161861698	81	TTATCTTGACTGACACTACGGAGGAGAATGGGGACAAACCATCAAAAAGAAAAGACTGCCTTGTGGGACATTTGTCTAAC
1.15	1	[hg19]chr1:161861726-161861766	82	TTATCTTGACTGACACTACGGTTGGCCCAAGGTTTCTTTATTATGGCCTTAGCGACATTGTTGTGGGACATTTGTCTAAC
1.15	1	[hg19]chr1:161861830-161861870	83	TTATCTTGACTGACACTACGGCTATCCGTTGAACTTTGTTCAAACTTACAGAAATGCTCCTTGTGGGACATTTGTCTAAC
1.15	1	[hg19]chr1:161861904-161861944	84	TTATCTTGACTGACACTACGCGGAGTTTAAAGGGATATGTTTAGGTCATTGTATGCCTCCTTGTGGGACATTTGTCTAAC
1.15	1	[hg19]chr1:161861983-161862023	85	TTATCTTGACTGACACTACGGTGATGGCCTGAGTGTGCTTATCTGAGCTTTAATTTTCGGTTGTGGGACATTTGTCTAAC
1.15	1	[hg19]chr1:161862035-161862075	86	TTATCTTGACTGACACTACGCAGATGATAATTTCCTACTTCAGGTGGACTCATACACTTGTTGTGGGACATTTGTCTAAC
1.15	1	[hg19]chr1:161862144-161862184	87	TTATCTTGACTGACACTACGGGACATCTACTTCCCTTAGAATGAAAAGAGGAATCTGTGGTTGTGGGACATTTGTCTAAC
1.15	1	[hg19]chr1:161862194-161862234	88	TTATCTTGACTGACACTACGCCTTCCATAATCTTCTATCATCTCAGGATCTTCATTTCTTTTGTGGGACATTTGTCTAAC
1.15	1	[hg19]chr1:161862264-161862304	89	TTATCTTGACTGACACTACGCCGTTTGTCTCTTTAAGTCTCTGCTAAATCCATCAAGCTGTTGTGGGACATTTGTCTAAC
1.15	1	[hg19]chr1:161862321-161862361	90	TTATCTTGACTGACACTACGTTTCCCCCAGTTGATTTTCATTGCCCTTTCTTTTTGTCTCTTGTGGGACATTTGTCTAAC
1.15	1	[hg19]chr1:161862375-161862415	91	TTATCTTGACTGACACTACGAAGTCCCTCATTAGCATTTCCCTCTCAGGTTATACAGGTCTTGTGGGACATTTGTCTAAC
1.15	1	[hg19]chr1:161862534-161862574	92	TTATCTTGACTGACACTACGCTCCTGCCTCAGCCTTCCTTAGTACCTGGGACTACAGGCGTTGTGGGACATTTGTCTAAC
1.15	1	[hg19]chr1:161862717-161862757	93	TTATCTTGACTGACACTACGCGCGCCTGGCGGGTCATTCTTTAAAGACCCTAAAATGTGGTTGTGGGACATTTGTCTAAC
1.15	1	[hg19]chr1:161862769-161862809	94	TTATCTTGACTGACACTACGTTGCTACGTCGTTGAGGGGAAGCCATTGTCTTCTCAACAGTTGTGGGACATTTGTCTAAC
1.15	1	[hg19]chr1:161862846-161862886	95	TTATCTTGACTGACACTACGCCAGATTTCATTTGCAGGTAAGATAAATTACTGCACTGTGTTGTGGGACATTTGTCTAAC
1.15	1	[hg19]chr1:161862896-161862936	96	TTATCTTGACTGACACTACGAACCTATGTAGATTAGAAAAATCATACACTGGTTTAGCGGTTGTGGGACATTTGTCTAAC
1.16	1	[hg19]chr1:171746644-171746684	1	CAAGGTTAAGTAATCAACTGCCAGAGGCCGATGTAGGAGTCATTTATGAGTCCCTCAGTCTGGACACGATTGGATAGAGT
1.16	1	[hg19]chr1:171746704-171746744	2	CAAGGTTAAGTAATCAACTGCAGTCATCAAGTGCCTCAGTCTTTCCTGAGAACATCTCTCTGGACACGATTGGATAGAGT
1.16	1	[hg19]chr1:171746763-171746803	3	CAAGGTTAAGTAATCAACTGTGACTCTGCTTCTCTGTTGACTTCCTGTGGCCTGACAGGCTGGACACGATTGGATAGAGT
1.16	1	[hg19]chr1:171746872-171746912	4	CAAGGTTAAGTAATCAACTGCTGCTGCTTTCTCCCCACTGTGACCTTCTGCCCCAACCACTGGACACGATTGGATAGAGT
1.16	1	[hg19]chr1:171746925-171746965	5	CAAGGTTAAGTAATCAACTGCTCTCTTTCTCTCTTCTGTTTATGTTCCGTATTAGTTTCCTGGACACGATTGGATAGAGT
1.16	1	[hg19]chr1:171747075-171747115	6	CAAGGTTAAGTAATCAACTGGGTGTCAATAGGGCCGTATTTCTTCTGGAGGCTCTACAGGTGGACACGATTGGATAGAGT
1.16	1	[hg19]chr1:171747136-171747176	7	CAAGGTTAAGTAATCAACTGTCCAGGTTCTAGAGGTCACCGCCTTTCCTTGGTTCATGGCTGGACACGATTGGATAGAGT
1.16	1	[hg19]chr1:171747229-171747269	8	CAAGGTTAAGTAATCAACTGCCCTCTTCTACTTTAAAAGACCCTTGTGGCCCAGCCTGGCTGGACACGATTGGATAGAGT
1.16	1	[hg19]chr1:171747306-171747346	9	CAAGGTTAAGTAATCAACTGGGGTGTGTGCACGCCTGTAATCCGTAGCTACTCAAGAGGCTGGACACGATTGGATAGAGT
1.16	1	[hg19]chr1:171747483-171747523	10	CAAGGTTAAGTAATCAACTGGGACCCTGTGATTACATTGAGCTCAGTTAGATAATCTTGCTGGACACGATTGGATAGAGT
1.16	1	[hg19]chr1:171747602-171747642	11	CAAGGTTAAGTAATCAACTGTCGGTTCAGGGGATTAGGAGGTAGACATCTTTAGGGGAGCTGGACACGATTGGATAGAGT
1.16	1	[hg19]chr1:171747652-171747692	12	CAAGGTTAAGTAATCAACTGCTCTCTCATCCTCTGCCTCCCAAATTGTCAGAGATGCTTTTGGACACGATTGGATAGAGT
1.16	1	[hg19]chr1:171747799-171747839	13	CAAGGTTAAGTAATCAACTGCCAGAGGTCTGGATTTATATTTTTAGGAAAAAACTCCACATGGACACGATTGGATAGAGT
1.16	1	[hg19]chr1:171747890-171747930	14	CAAGGTTAAGTAATCAACTGACCACTCTGGGGATCCTAATAAAACACAAAGCATTTTAACTGGACACGATTGGATAGAGT
1.16	1	[hg19]chr1:171748147-171748187	15	CAAGGTTAAGTAATCAACTGCACTTTTTTAGGCTCACAGAAGGGAGGCAGGCACAGATGGTGGACACGATTGGATAGAGT
1.16	1	[hg19]chr1:171748243-171748283	16	CAAGGTTAAGTAATCAACTGCTTTTAGAGCATCAAATACGGGGCTGGAGCCTGGGCTGTGTGGACACGATTGGATAGAGT
1.16	1	[hg19]chr1:171748322-171748362	17	CAAGGTTAAGTAATCAACTGCAGAACAGACAATGGAGACAGAGGGAAAAGCAGCAGCCAGTGGACACGATTGGATAGAGT
1.16	1	[hg19]chr1:171748373-171748413	18	CAAGGTTAAGTAATCAACTGAAGGTTCCAGAAGGTGAACCATGCTTTTTGGTTTTTCACCTGGACACGATTGGATAGAGT
1.16	1	[hg19]chr1:171748459-171748499	19	CAAGGTTAAGTAATCAACTGCCTTCCTCAGGGAAGCCTTCTCTGGTTACCCCTTAGATCATGGACACGATTGGATAGAGT
1.16	1	[hg19]chr1:171748525-171748565	20	CAAGGTTAAGTAATCAACTGTGGAATGGTATGGTTCTCCTTCACAGCACTTATAACTCCCTGGACACGATTGGATAGAGT
1.16	1	[hg19]chr1:171748592-171748632	21	CAAGGTTAAGTAATCAACTGATGTGCCCTCCACGTGATTACCATGCTTACCACTGCATCCTGGACACGATTGGATAGAGT
1.16	1	[hg19]chr1:171748700-171748740	22	CAAGGTTAAGTAATCAACTGGCTTTGGGGGGCACAGAGCAGCTGCTATGGTTTTTGTTTGTGGACACGATTGGATAGAGT
1.16	1	[hg19]chr1:171748751-171748791	23	CAAGGTTAAGTAATCAACTGGTCGTTTTTGAGAGGGAGTCTCCTTCTGTTGGCCAGGATGTGGACACGATTGGATAGAGT
1.16	1	[hg19]chr1:171748877-171748917	24	CAAGGTTAAGTAATCAACTGGGGACCACAGGCACACACAACCACGCTCGGCTAATTTTTGTGGACACGATTGGATAGAGT
1.16	1	[hg19]chr1:171749027-171749067	25	CAAGGTTAAGTAATCAACTGAGCCACCGCGCCTGGCTGCTATGCTGTTTTGCTTCTTTGGTGGACACGATTGGATAGAGT
1.16	1	[hg19]chr1:171749082-171749122	26	CAAGGTTAAGTAATCAACTGTCAGTACAAGTGATGTCCTCCGCTCTCAATAAGTGCTTCCTGGACACGATTGGATAGAGT
1.16	1	[hg19]chr1:171749132-171749172	27	CAAGGTTAAGTAATCAACTGACATTTCACCCATTCAGAACCTTGCATGGTGTAGTAGCTGTGGACACGATTGGATAGAGT
1.16	1	[hg19]chr1:171749204-171749244	28	CAAGGTTAAGTAATCAACTGCTTGGGTAGAGAGGAACAATGTGAACTCAGCAAAGGGATCTGGACACGATTGGATAGAGT
1.16	1	[hg19]chr1:171749366-171749406	29	CAAGGTTAAGTAATCAACTGAGTGTGGTTCCGGGACCAACATCATCAGCATCGTGGGAACTGGACACGATTGGATAGAGT
1.16	1	[hg19]chr1:171749423-171749463	30	CAAGGTTAAGTAATCAACTGCCTTGGGCCTCACCACTGAACTAATGACTTAGAACAGGGGTGGACACGATTGGATAGAGT
1.16	1	[hg19]chr1:171749487-171749527	31	CAAGGTTAAGTAATCAACTGAACAAGTCCTCCAGGTGATTCTGACGCATGCCAGTTTGAGTGGACACGATTGGATAGAGT
1.16	1	[hg19]chr1:171749587-171749627	32	CAAGGTTAAGTAATCAACTGCCTGGCTATCTACCTGTGGTAGTGTAGTATGTAACAGCCCTGGACACGATTGGATAGAGT
1.16	1	[hg19]chr1:171749646-171749686	33	CAAGGTTAAGTAATCAACTGCCAAGCCTATCTGCTCTCCGCAATCAGTATATTCCTCCTGTGGACACGATTGGATAGAGT
1.16	1	[hg19]chr1:171749741-171749781	34	CAAGGTTAAGTAATCAACTGAGTGCCTGCCAGCATAGTGGCTCACACCAGTCATCCCAGCTGGACACGATTGGATAGAGT
1.16	1	[hg19]chr1:171749820-171749860	35	CAAGGTTAAGTAATCAACTGGAGTTTGAGAACAGCCCGGACAACATGGCGAAACCCCATTTGGACACGATTGGATAGAGT
1.16	1	[hg19]chr1:171749884-171749924	36	CAAGGTTAAGTAATCAACTGGCCAGCGGTAGTGGCGTGCTACTTGGGAGGCTGAGGTGGGTGGACACGATTGGATAGAGT
1.16	1	[hg19]chr1:171749936-171749976	37	CAAGGTTAAGTAATCAACTGCCCCTGGAAAGTGGAGACTGCAGTGAGCCATGACTGCACCTGGACACGATTGGATAGAGT
1.16	1	[hg19]chr1:171750024-171750064	38	CAAGGTTAAGTAATCAACTGGTGCCCTTCACAGAAGCTTCCTCAGGGTATTAGCATGAGCTGGACACGATTGGATAGAGT
1.16	1	[hg19]chr1:171750161-171750201	39	CAAGGTTAAGTAATCAACTGGTTTTGCATGCTGTGCTTTGCGGAGAGAAGGAAGAGGGAGTGGACACGATTGGATAGAGT
1.16	1	[hg19]chr1:171750243-171750283	40	CAAGGTTAAGTAATCAACTGGGTGCAGAGGTGGCAAAATAAGGCGGGGGGTGCTGGTGCGTGGACACGATTGGATAGAGT
1.16	1	[hg19]chr1:171750319-171750359	41	CAAGGTTAAGTAATCAACTGCGACGGACTGGCTTTACTCATTTCCTGCCTCACTTCTCTCTGGACACGATTGGATAGAGT
1.16	1	[hg19]chr1:171750381-171750421	42	CAAGGTTAAGTAATCAACTGTCGTCCTCCTCTACCAGTACGCTCCCGCCTGCCGCGCTCCTGGACACGATTGGATAGAGT
1.16	1	[hg19]chr1:171750470-171750510	43	CAAGGTTAAGTAATCAACTGCAAAGCGGAGGCCGAGCCCAGGAAGCAAGCGCGCTCTCCGTGGACACGATTGGATAGAGT
1.16	1	[hg19]chr1:171750521-171750561	44	CAAGGTTAAGTAATCAACTGGGGAGGGCCCAACCACAGCACAGCCGCGCTCACTCCTCACTGGACACGATTGGATAGAGT
1.16	1	[hg19]chr1:171750604-171750644	45	CAAGGTTAAGTAATCAACTGACAACTCCGGCCCGCGGTCCCGCCCCGTTCCGTGAATGGTTGGACACGATTGGATAGAGT
1.16	1	[hg19]chr1:171750673-171750713	46	CAAGGTTAAGTAATCAACTGGGTGTCTGCGACGGAGCCTCCGGAGAAAGGCAAGCACGTCTGGACACGATTGGATAGAGT
1.16	1	[hg19]chr1:171750768-171750808	47	CAAGGTTAAGTAATCAACTGGCTGGGCCGGCCGACGAATCACGAGGCTTCGCACCCGGATTGGACACGATTGGATAGAGT
1.16	1	[hg19]chr1:171750854-171750894	48	CAAGGTTAAGTAATCAACTGCTTCACGTGGGGAAGGAACAGCAGGCGCGGAGGAGGGGGCTGGACACGATTGGATAGAGT
1.16	1	[hg19]chr1:171750914-171750954	49	CAAGGTTAAGTAATCAACTGGGTCCATGCGTGCGTTTGTCGTGTAAGGGTCATTCCTGGGTGGACACGATTGGATAGAGT
1.16	1	[hg19]chr1:171751005-171751045	50	CAAGGTTAAGTAATCAACTGCCCACTGCAGTGTCCCGGAGCCTGCGTGTGGTGGGCAAGCTGGACACGATTGGATAGAGT
1.16	1	[hg19]chr1:171751059-171751099	51	CAAGGTTAAGTAATCAACTGCTCACAGGGAATAGGGGAGTCTTGAAAACGCAGCTTCGGCTGGACACGATTGGATAGAGT
1.16	1	[hg19]chr1:171751189-171751229	52	CAAGGTTAAGTAATCAACTGGCTTTCGAGTGGTATGGAACCTACCTGGAACTGTGCGGGGTGGACACGATTGGATAGAGT
1.16	1	[hg19]chr1:171751268-171751308	53	CAAGGTTAAGTAATCAACTGGCGCGGGTTGGTAGCCCTTCGTACGTGCTCCGGAAGGTGGTGGACACGATTGGATAGAGT
1.16	1	[hg19]chr1:171751328-171751368	54	CAAGGTTAAGTAATCAACTGGCACTTGGTGGACAGTGACAGGCGGGAGGACCCTAGTTGGTGGACACGATTGGATAGAGT
1.16	1	[hg19]chr1:171751407-171751447	55	CAAGGTTAAGTAATCAACTGGACAAACTAGAATATTCTTTCAGGCCGGGCGCAGTGGCTCTGGACACGATTGGATAGAGT
1.16	1	[hg19]chr1:171751503-171751543	56	CAAGGTTAAGTAATCAACTGGAGTTAAAGACCAGCCTGGGGAACATGAGACCTCGTCTCTTGGACACGATTGGATAGAGT
1.16	1	[hg19]chr1:171751568-171751608	57	CAAGGTTAAGTAATCAACTGCGTGGTGGCGCGCATCTGTATTTCCAGCTACTCGGGAGGCTGGACACGATTGGATAGAGT
1.16	1	[hg19]chr1:171751745-171751785	58	CAAGGTTAAGTAATCAACTGGACCTCCCACCCCAGCTCATTCTTGGATTAATAACCCTACTGGACACGATTGGATAGAGT
1.16	1	[hg19]chr1:171751815-171751855	59	CAAGGTTAAGTAATCAACTGGTTCTTCTGTCACTGTGCATTCCTGTGCAACCTGCAGCAGTGGACACGATTGGATAGAGT
1.16	1	[hg19]chr1:171751896-171751936	60	CAAGGTTAAGTAATCAACTGAGTGCGCCCCAAGTTTCAGGCACTGCTCAGTCCTTAAACTTGGACACGATTGGATAGAGT
1.16	1	[hg19]chr1:171751946-171751986	61	CAAGGTTAAGTAATCAACTGTAAGACGTAAACCCTGCACATGTTCCAGAAGTGAAACGTGTGGACACGATTGGATAGAGT
1.16	1	[hg19]chr1:171752000-171752040	62	CAAGGTTAAGTAATCAACTGGGGTTTGGTATAGGTGAGATTGTACTGGAGGTAGGGAAGGTGGACACGATTGGATAGAGT
1.16	1	[hg19]chr1:171752064-171752104	63	CAAGGTTAAGTAATCAACTGGTGGGGAAGCTTTATGTGCCAAGCCTTATGTTGGGTGCTGTGGACACGATTGGATAGAGT
1.16	1	[hg19]chr1:171752144-171752184	64	CAAGGTTAAGTAATCAACTGCAGGTGAGTGGCCATGCATACATTTTACAGATGAGGAAACTGGACACGATTGGATAGAGT
1.16	1	[hg19]chr1:171752232-171752272	65	CAAGGTTAAGTAATCAACTGCCAGGTGGTCATGTGGGGATTTAAACTCAGGCCTGTCTGGTGGACACGATTGGATAGAGT
1.16	1	[hg19]chr1:171752282-171752322	66	CAAGGTTAAGTAATCAACTGTATGCACATCTCTTTGTACCATGCTTTTCCAAAGATGGCATGGACACGATTGGATAGAGT
1.16	1	[hg19]chr1:171752358-171752398	67	CAAGGTTAAGTAATCAACTGCCTGGAGAGGGAGACAACAATCTGAATTTTAAGTTCGGCTTGGACACGATTGGATAGAGT
1.16	1	[hg19]chr1:171752420-171752460	68	CAAGGTTAAGTAATCAACTGGAGATGGAATCCGTGATGGAAGTAAGATTTGAATCCTCACTGGACACGATTGGATAGAGT
1.16	1	[hg19]chr1:171752477-171752517	69	CAAGGTTAAGTAATCAACTGCTAAAGGAGCCAAAGGCATGAGTAGAGTGAGGAAATAGGGTGGACACGATTGGATAGAGT
1.16	1	[hg19]chr1:171752556-171752596	70	CAAGGTTAAGTAATCAACTGGGATTCTCTGACTTCCTATTAATTCCTGAGTAATAAGTGCTGGACACGATTGGATAGAGT
1.16	1	[hg19]chr1:171752634-171752674	71	CAAGGTTAAGTAATCAACTGCTGCAACACAAAGCCCATTCTCATATAACCTGTATTGTAGTGGACACGATTGGATAGAGT
1.16	1	[hg19]chr1:171752733-171752773	72	CAAGGTTAAGTAATCAACTGCTCTACAATGTCGCTCTTTCTCTGGCAGTAGCGTCTCCACTGGACACGATTGGATAGAGT
1.16	1	[hg19]chr1:171752783-171752823	73	CAAGGTTAAGTAATCAACTGTGTGACTCAGCCAAGGTGAGACTTGATTCCTTGAAGTACCTGGACACGATTGGATAGAGT
1.16	1	[hg19]chr1:171752873-171752913	74	CAAGGTTAAGTAATCAACTGTCTCCAGGTGCTGGTGATTGGGTGTGGCAACTCAGAACTGTGGACACGATTGGATAGAGT
1.16	1	[hg19]chr1:171752999-171753039	75	CAAGGTTAAGTAATCAACTGTGCCACCCGACGGCCCCAGATGAGCTTCTTGAAGATGGACTGGACACGATTGGATAGAGT
1.16	1	[hg19]chr1:171753057-171753097	76	CAAGGTTAAGTAATCAACTGCCTGATGCCTCGTTCCAGGTGGTGTTGGACAAGGGCACCCTGGACACGATTGGATAGAGT
1.16	1	[hg19]chr1:171753148-171753188	77	CAAGGTTAAGTAATCAACTGGGATGCTGGCTGAGGTTGGCCGTGTCCTGCAGGTGGGCGGTGGACACGATTGGATAGAGT
1.16	1	[hg19]chr1:171753251-171753291	78	CAAGGTTAAGTAATCAACTGCCGGGAGGGGTGGATGGTGAGGGTGCACCAAGTGGCCAACTGGACACGATTGGATAGAGT
1.16	1	[hg19]chr1:171753305-171753345	79	CAAGGTTAAGTAATCAACTGGTTGGAAGCAGAGCCTCAGTTCTCCTTGCCTGTCTTTGCCTGGACACGATTGGATAGAGT
1.16	1	[hg19]chr1:171753366-171753406	80	CAAGGTTAAGTAATCAACTGCCAGTCCCTGGCTCTGCCCTTCAGATCTTTGAGCTGTGTGTGGACACGATTGGATAGAGT
1.16	1	[hg19]chr1:171753447-171753487	81	CAAGGTTAAGTAATCAACTGCGGCTGGCCGAGGCGGTGCAGGAGCGACAGCAGTATGCCTTGGACACGATTGGATAGAGT
1.16	1	[hg19]chr1:171753542-171753582	82	CAAGGTTAAGTAATCAACTGGTGCGATGGGGACACGGGGGAGCCACGCTACACCCTCCACTGGACACGATTGGATAGAGT
1.16	1	[hg19]chr1:171753656-171753696	83	CAAGGTTAAGTAATCAACTGCCCTCTCTTCCCTGGAGGGGCTGGCTTACAGGGGCTGGGGTGGACACGATTGGATAGAGT
1.16	1	[hg19]chr1:171753706-171753746	84	CAAGGTTAAGTAATCAACTGGGCTGGGGCTGAGGCTGGGCTGGGGCTTTGGTGGGATTCTTGGACACGATTGGATAGAGT
1.16	1	[hg19]chr1:171753763-171753803	85	CAAGGTTAAGTAATCAACTGGCAGGGGTTTGTACTTCCAGAGGATTAGACTACCCAAGGCTGGACACGATTGGATAGAGT
1.16	1	[hg19]chr1:171753813-171753853	86	CAAGGTTAAGTAATCAACTGGAGAGTAATAGCTCTCTAGCAACCTACTTGGAGTTGAGACTGGACACGATTGGATAGAGT
1.16	1	[hg19]chr1:171753869-171753909	87	CAAGGTTAAGTAATCAACTGGCCATTGCAAAGGCTTGATGAAGTGTGAGAATGGGGTTGGTGGACACGATTGGATAGAGT
1.16	1	[hg19]chr1:171754047-171754087	88	CAAGGTTAAGTAATCAACTGGTGAGCTGCAGGACCTGGGGAAGTTGCTGTGCTTCTCTGCTGGACACGATTGGATAGAGT
1.16	1	[hg19]chr1:171754097-171754137	89	CAAGGTTAAGTAATCAACTGGAGGCAGCATAGGGTAGCAGCTAAAAAAGTGAGCTCTGGATGGACACGATTGGATAGAGT
1.16	1	[hg19]chr1:171754149-171754189	90	CAAGGTTAAGTAATCAACTGGGGTTTCAGTTTTGGCTCAGTCATTTCCTGATGGTGTGACTGGACACGATTGGATAGAGT
1.16	1	[hg19]chr1:171754211-171754251	91	CAAGGTTAAGTAATCAACTGCTCTGCCTTGATGGGATTGTAACTCTGGTGTAGTTGTGAGTGGACACGATTGGATAGAGT
1.16	1	[hg19]chr1:171754261-171754301	92	CAAGGTTAAGTAATCAACTGGCTCTTAGAAATGGTACCTGGCCTTGGAAGTGCTGTGTAATGGACACGATTGGATAGAGT
1.16	1	[hg19]chr1:171754364-171754404	93	CAAGGTTAAGTAATCAACTGGATAGTAGGAGGAAGTGCTTTCAAAAGTGGAACATTGTAGTGGACACGATTGGATAGAGT
1.16	1	[hg19]chr1:171754423-171754463	94	CAAGGTTAAGTAATCAACTGGGTCTTGGTGTTACGGTAATTTGTTTCCTGGTGACTGAGCTGGACACGATTGGATAGAGT
1.16	1	[hg19]chr1:171754526-171754566	95	CAAGGTTAAGTAATCAACTGCAAGCGTGGGTAGAGTCTGGGGCTAGACTGCCTGGGTTTGTGGACACGATTGGATAGAGT
1.16	1	[hg19]chr1:171754591-171754631	96	CAAGGTTAAGTAATCAACTGTGTGCGAAGTTGGGCAAATAGTGTAACTTCTGTTTCTCAGTGGACACGATTGGATAGAGT
1.17	1	[hg19]chr1:181059164-181059204	1	CGTACTATTTCTCACCTGATCTGCCCCCGGGCGCATCTGGCTTATCTGGAGACCTGGGAGGTTGTCTTAACATAACAGGC
1.17	1	[hg19]chr1:181059216-181059256	2	CGTACTATTTCTCACCTGATTGGAAGAGGACGATCGTTAACTTTTGTGTTTGTGTATGTCGTTGTCTTAACATAACAGGC
1.17	1	[hg19]chr1:181059338-181059378	3	CGTACTATTTCTCACCTGATTGGGGGCAGACAGGGACTTTCCTCTGCCGGCTGCGTGGAGGTTGTCTTAACATAACAGGC
1.17	1	[hg19]chr1:181059445-181059485	4	CGTACTATTTCTCACCTGATCACCTACCCCTCACCGGAAAGCTAGACCCGCTTCAGGGCCGTTGTCTTAACATAACAGGC
1.17	1	[hg19]chr1:181059531-181059571	5	CGTACTATTTCTCACCTGATGCCAAGAGCACAGACTTGGATTCCTTCTGTCCCTCCCCACGTTGTCTTAACATAACAGGC
1.17	1	[hg19]chr1:181059587-181059627	6	CGTACTATTTCTCACCTGATAGAAACGTTTATATCCTGTGATTACTCTAGGAAAGGGGCGGTTGTCTTAACATAACAGGC
1.17	1	[hg19]chr1:181059648-181059688	7	CGTACTATTTCTCACCTGATCCGCAGGGGAGAAAAAGCTTGACGAACTTCACAGAAGAGTGTTGTCTTAACATAACAGGC
1.17	1	[hg19]chr1:181059785-181059825	8	CGTACTATTTCTCACCTGATGAGTTTACAGACAGAAGCCCGAAGTGGAAAGACCTTATGGGTTGTCTTAACATAACAGGC
1.17	1	[hg19]chr1:181059837-181059877	9	CGTACTATTTCTCACCTGATGGTGACTCCAGTCTTTGTTGTATAAAGGTTGGGGGAGCTGGTTGTCTTAACATAACAGGC
1.17	1	[hg19]chr1:181060004-181060044	10	CGTACTATTTCTCACCTGATGCCTGGGTTGGGAGGGAAGTGGGAGGAGGGAAACCAGGGCGTTGTCTTAACATAACAGGC
1.17	1	[hg19]chr1:181060059-181060099	11	CGTACTATTTCTCACCTGATGAAGGTGTGGTTCTTAGTATCAGTCATTCGCAGACTGAGGGTTGTCTTAACATAACAGGC
1.17	1	[hg19]chr1:181060161-181060201	12	CGTACTATTTCTCACCTGATGAGGACTGCTATTAGATACTAATATCGGCGACCTGTCAGGGTTGTCTTAACATAACAGGC
1.17	1	[hg19]chr1:181060211-181060251	13	CGTACTATTTCTCACCTGATCTGCCACTACAACTGCCTTTTCTAAGGTCAGTTTAGACCAGTTGTCTTAACATAACAGGC
1.17	1	[hg19]chr1:181060281-181060321	14	CGTACTATTTCTCACCTGATCTAAGTAATTTAACCAACTTTTGAAGCCCCGCTTATCCACGTTGTCTTAACATAACAGGC
1.17	1	[hg19]chr1:181060333-181060373	15	CGTACTATTTCTCACCTGATCAGCAAAACTTTGTTTCCTGTTAAGCTATTAATACGGGTCGTTGTCTTAACATAACAGGC
1.17	1	[hg19]chr1:181060477-181060517	16	CGTACTATTTCTCACCTGATTTGTCAGGTCCACCTCTGCATCACAGTGGATGTCAGGATGGTTGTCTTAACATAACAGGC
1.17	1	[hg19]chr1:181060565-181060605	17	CGTACTATTTCTCACCTGATGAGGGAAATTGTTTGCATCAAACCAGATAAGGAAGGAGGGGTTGTCTTAACATAACAGGC
1.17	1	[hg19]chr1:181060660-181060700	18	CGTACTATTTCTCACCTGATATGGTGACATCAGTGTTTGGTCATGGTAGACACTTAGGTGGTTGTCTTAACATAACAGGC
1.17	1	[hg19]chr1:181060712-181060752	19	CGTACTATTTCTCACCTGATACATCCATCGATTTTACTAAAATCACTGCCATTAAGAGAGGTTGTCTTAACATAACAGGC
1.17	1	[hg19]chr1:181060841-181060881	20	CGTACTATTTCTCACCTGATCGGTACAGTTGCCAGGACTTTAAAAGATGGTACTGGTTTCGTTGTCTTAACATAACAGGC
1.17	1	[hg19]chr1:181060953-181060993	21	CGTACTATTTCTCACCTGATAGCCTTCGAGCATAAGAGGCATATGAATGGTGTCTTGGCCGTTGTCTTAACATAACAGGC
1.17	1	[hg19]chr1:181061032-181061072	22	CGTACTATTTCTCACCTGATGGCCAGTGCCTCGTGCCTTGATATTTCGGCAAATCTATTAGTTGTCTTAACATAACAGGC
1.17	1	[hg19]chr1:181061082-181061122	23	CGTACTATTTCTCACCTGATAAGCATAGGGAACTTTGTACTTTATGCTCTGTCGCCATAAGTTGTCTTAACATAACAGGC
1.17	1	[hg19]chr1:181061228-181061268	24	CGTACTATTTCTCACCTGATCAAGTGCTGACTGCTTAAACTGAAGAAGGTGTCCAGGGCCGTTGTCTTAACATAACAGGC
1.17	1	[hg19]chr1:181061286-181061326	25	CGTACTATTTCTCACCTGATCCTGTTGTTAGAAAGTATGATGCTTGAACAGCGATCTCAGGTTGTCTTAACATAACAGGC
1.17	1	[hg19]chr1:181061341-181061381	26	CGTACTATTTCTCACCTGATAAAGGGGGTAACGTTTGGTGTGTTTAAGAGAGCTGATGTGGTTGTCTTAACATAACAGGC
1.17	1	[hg19]chr1:181061401-181061441	27	CGTACTATTTCTCACCTGATGATCCTTGGTTTTACATTAAGATGAACCTGGGTCCATGTGGTTGTCTTAACATAACAGGC
1.17	1	[hg19]chr1:181061455-181061495	28	CGTACTATTTCTCACCTGATGTAAATTGGCATACTTGATAGGAGGATAAAGCTTTGTAGGGTTGTCTTAACATAACAGGC
1.17	1	[hg19]chr1:181061551-181061591	29	CGTACTATTTCTCACCTGATAGCATGGGCCCTGGAGCCAGGCTGCTTGGTGTCTTCCTTTGTTGTCTTAACATAACAGGC
1.17	1	[hg19]chr1:181061623-181061663	30	CGTACTATTTCTCACCTGATTATAAAGTGAGCTATGTTGACCAGGTTCGTCTTGAACTCCGTTGTCTTAACATAACAGGC
1.17	1	[hg19]chr1:181061713-181061753	31	CGTACTATTTCTCACCTGATGGCATGAGCCACCACAACCTGGCCTGCTTGGGTTTTTCTAGTTGTCTTAACATAACAGGC
1.17	1	[hg19]chr1:181061763-181061803	32	CGTACTATTTCTCACCTGATGCCACCTAGCTGTGGGTCCTTGGACAAGTTACTTCATCTCGTTGTCTTAACATAACAGGC
1.17	1	[hg19]chr1:181061825-181061865	33	CGTACTATTTCTCACCTGATTGTAAAATTGGGATAATTGGATCTGTCTCATAGGGTTGTGGTTGTCTTAACATAACAGGC
1.17	1	[hg19]chr1:181061881-181061921	34	CGTACTATTTCTCACCTGATTGCTCTTAGAAGAGTACCTCATATGTAATAAGCACGCAACGTTGTCTTAACATAACAGGC
1.17	1	[hg19]chr1:181061950-181061990	35	CGTACTATTTCTCACCTGATTCTGTGTATAAATCAGATACACTGTGGTCAAAGATTTGTGGTTGTCTTAACATAACAGGC
1.17	1	[hg19]chr1:181062075-181062115	36	CGTACTATTTCTCACCTGATCTCTGGACACTTGGCAGTCAGGAAGCTTTGTTCTACCAACGTTGTCTTAACATAACAGGC
1.17	1	[hg19]chr1:181062125-181062165	37	CGTACTATTTCTCACCTGATTGCTGTGAATGTCTCACACCAACCGGATGATTTTTCCAATGTTGTCTTAACATAACAGGC
1.17	1	[hg19]chr1:181062184-181062224	38	CGTACTATTTCTCACCTGATTTCAGGGAGGAGTAAGCTGAAGTGAAAACAGGCAAGGAGCGTTGTCTTAACATAACAGGC
1.17	1	[hg19]chr1:181062241-181062281	39	CGTACTATTTCTCACCTGATACAAATGCTTTCTGTGGATGAGTAAAGAAAAAAGTAGCCCGTTGTCTTAACATAACAGGC
1.17	1	[hg19]chr1:181062338-181062378	40	CGTACTATTTCTCACCTGATTAGGTTCTGGACAAGAGCCTTCCCAATGCCAACCTAGGGCGTTGTCTTAACATAACAGGC
1.17	1	[hg19]chr1:181062434-181062474	41	CGTACTATTTCTCACCTGATCCTAACCACTTCTTCACCACTCTGGGAGGGACCTAGTCTCGTTGTCTTAACATAACAGGC
1.17	1	[hg19]chr1:181062510-181062550	42	CGTACTATTTCTCACCTGATACCTTCTGACTGCTGCGTAAAAGCCAGATGTTTAAAGTGCGTTGTCTTAACATAACAGGC
1.17	1	[hg19]chr1:181062577-181062617	43	CGTACTATTTCTCACCTGATCATTAATAGGGAATAAAGTCTGGGCGCGGTGGCTCACACCGTTGTCTTAACATAACAGGC
1.17	1	[hg19]chr1:181062726-181062766	44	CGTACTATTTCTCACCTGATATTAGCCAGGTGTGGTGGTGGGAAAAAAGAGAATAAAGGGGTTGTCTTAACATAACAGGC
1.17	1	[hg19]chr1:181062858-181062898	45	CGTACTATTTCTCACCTGATCCTCTGCCTCCCTAGTTCAAGCGATTGTCCTGCTTCAGCCGTTGTCTTAACATAACAGGC
1.17	1	[hg19]chr1:181063055-181063095	46	CGTACTATTTCTCACCTGATGCGTGAGCCACTGCCCCCGGCCTAGTATGTACTTCTCAACGTTGTCTTAACATAACAGGC
1.17	1	[hg19]chr1:181063144-181063184	47	CGTACTATTTCTCACCTGATGGCGATGGGAACTAATGATGGAAAGCCTGAATTGCTCCTCGTTGTCTTAACATAACAGGC
1.17	1	[hg19]chr1:181063241-181063281	48	CGTACTATTTCTCACCTGATCACTGATTGGATTTGGGAGTGTGAAGTGAGAGGAAATGGGGTTGTCTTAACATAACAGGC
1.17	1	[hg19]chr1:181063296-181063336	49	CGTACTATTTCTCACCTGATGGTGGAAAGCTTCTCAGAATAAAGATGTCAGAAATATTGGGTTGTCTTAACATAACAGGC
1.17	1	[hg19]chr1:181063425-181063465	50	CGTACTATTTCTCACCTGATAGCCTCAGATCCTGTGTGATGGGGTCGACAGGCTAATCCCGTTGTCTTAACATAACAGGC
1.17	1	[hg19]chr1:181063531-181063571	51	CGTACTATTTCTCACCTGATCAGTTCACTGAATAACCAAAGGATTTCTGATCTCTTGCCCGTTGTCTTAACATAACAGGC
1.17	1	[hg19]chr1:181063710-181063750	52	CGTACTATTTCTCACCTGATTGAGGTGCAGTGCTCCGGTGGGGAGGGAGGCCTGCTTCCCGTTGTCTTAACATAACAGGC
1.17	1	[hg19]chr1:181063760-181063800	53	CGTACTATTTCTCACCTGATGCACTCTTTCCAGTAATGAGCAGTTTGTCTCTCAGCCTTTGTTGTCTTAACATAACAGGC
1.17	1	[hg19]chr1:181063824-181063864	54	CGTACTATTTCTCACCTGATCAACCCAGTGGAAAGCCTTGGGAGGAAAAAACATAGAAGGGTTGTCTTAACATAACAGGC
1.17	1	[hg19]chr1:181063877-181063917	55	CGTACTATTTCTCACCTGATGGAATCACTGTGATCTTAACACATGCCCTTGGAGTTTTTCGTTGTCTTAACATAACAGGC
1.17	1	[hg19]chr1:181064016-181064056	56	CGTACTATTTCTCACCTGATCACAGTTTTTCCCAATGCCTGCTACCACTGCTCCCTCCCGGTTGTCTTAACATAACAGGC
1.17	1	[hg19]chr1:181064085-181064125	57	CGTACTATTTCTCACCTGATCTCTCTCTAGCAATTGCTGTCTCCCAGAGGAATACAGCCCGTTGTCTTAACATAACAGGC
1.17	1	[hg19]chr1:181064220-181064260	58	CGTACTATTTCTCACCTGATAGGGCCTCTCCTCTTTCCTCTCCAGACCAGCAGCAGCCTCGTTGTCTTAACATAACAGGC
1.17	1	[hg19]chr1:181064275-181064315	59	CGTACTATTTCTCACCTGATCCCACTTATGGGCAGGTGAAATAGAGTATTGGCTATCAGCGTTGTCTTAACATAACAGGC
1.17	1	[hg19]chr1:181064339-181064379	60	CGTACTATTTCTCACCTGATCTGGTACCCAGCACTGCTACTGAGCATCTCTAGCAGGTGAGTTGTCTTAACATAACAGGC
1.17	1	[hg19]chr1:181064389-181064429	61	CGTACTATTTCTCACCTGATGGACTGGCATAGAGCTGGCCTGGTGTATTATATTAGTCCGGTTGTCTTAACATAACAGGC
1.17	1	[hg19]chr1:181064542-181064582	62	CGTACTATTTCTCACCTGATAGGGGAAGCGGGCACGTCTTACATGGCAGCAGGTGAGGGCGTTGTCTTAACATAACAGGC
1.17	1	[hg19]chr1:181064642-181064682	63	CGTACTATTTCTCACCTGATCCACCCCATAATCCAATTACTTCTCTCCCCTGACACTGGGGTTGTCTTAACATAACAGGC
1.17	1	[hg19]chr1:181064696-181064736	64	CGTACTATTTCTCACCTGATATTTGGGTGGGGACATAGAGGCAAACCGTTATCATCTGGGGTTGTCTTAACATAACAGGC
1.17	1	[hg19]chr1:181064773-181064813	65	CGTACTATTTCTCACCTGATTTCTGGGACCTGGTCACAAGAAGCCTCTAGGCCTGTGTGGGTTGTCTTAACATAACAGGC
1.17	1	[hg19]chr1:181064860-181064900	66	CGTACTATTTCTCACCTGATCCATCCATTTAGCACCAAGGCAGTCCTGGTCCCAGCCCTCGTTGTCTTAACATAACAGGC
1.17	1	[hg19]chr1:181064919-181064959	67	CGTACTATTTCTCACCTGATGGGCCTCTGCAAGGTTGCCCCAGCCCAATCGTTCTATCAGGTTGTCTTAACATAACAGGC
1.17	1	[hg19]chr1:181065041-181065081	68	CGTACTATTTCTCACCTGATACCCATTCCACCTCTCAAGTCGGGGCAGAGCAGCTGTTGGGTTGTCTTAACATAACAGGC
1.17	1	[hg19]chr1:181065120-181065160	69	CGTACTATTTCTCACCTGATTCCCTCTGTGCAAACACTGATGTTGTCTCTGAAGTGTAGGGTTGTCTTAACATAACAGGC
1.17	1	[hg19]chr1:181065175-181065215	70	CGTACTATTTCTCACCTGATCTCTACACTTGATCCTCTTCCAGAATCCAAGATACCATCCGTTGTCTTAACATAACAGGC
1.17	1	[hg19]chr1:181065274-181065314	71	CGTACTATTTCTCACCTGATCTGCCTGTCTTCTGTGGCACAGATACTTCCTTCAGCGCTGGTTGTCTTAACATAACAGGC
1.17	1	[hg19]chr1:181065336-181065376	72	CGTACTATTTCTCACCTGATCTGTCTGTCTGGGTCTTTCTCTGTCTCCCCTCCCTCCACCGTTGTCTTAACATAACAGGC
1.17	1	[hg19]chr1:181065410-181065450	73	CGTACTATTTCTCACCTGATCGGGAAGAATCTGACTGCTAAGGAGAGAACTGTGAGTGGGGTTGTCTTAACATAACAGGC
1.17	1	[hg19]chr1:181065515-181065555	74	CGTACTATTTCTCACCTGATCTCCAGAGACTCTGGGCCCTGGAGATCAAGCCACAGCTGTGTTGTCTTAACATAACAGGC
1.17	1	[hg19]chr1:181065591-181065631	75	CGTACTATTTCTCACCTGATGACCGCCAATTCCATCATAATAGCAGGGGGTGGGTAGGGGGTTGTCTTAACATAACAGGC
1.17	1	[hg19]chr1:181065681-181065721	76	CGTACTATTTCTCACCTGATGGCCAGATGCAGGAAAGGAGAGGCAAAGCCAGGGGAGCCCGTTGTCTTAACATAACAGGC
1.17	1	[hg19]chr1:181065794-181065834	77	CGTACTATTTCTCACCTGATTTGCTGGAACTGCGTGTGCTGCTTTCTAGAACAGATAATGGTTGTCTTAACATAACAGGC
1.17	1	[hg19]chr1:181065860-181065900	78	CGTACTATTTCTCACCTGATATCCAAAAGTGCCTCTTTGCCTTATCTCCCCCTTCTAGGCGTTGTCTTAACATAACAGGC
1.17	1	[hg19]chr1:181065962-181066002	79	CGTACTATTTCTCACCTGATCCCCCTGGGGTCGTGCAGCAGAGGTGACCAGCGGGAAGTGGTTGTCTTAACATAACAGGC
1.17	1	[hg19]chr1:181066013-181066053	80	CGTACTATTTCTCACCTGATTGTGAAGTGATGTGGGGAGGTGGAGGAGGAACTGCCACTCGTTGTCTTAACATAACAGGC
1.17	1	[hg19]chr1:181066078-181066118	81	CGTACTATTTCTCACCTGATGCTATGGGCCGAGTGAATTTAGGGCAGGAGCACCCCACCCGTTGTCTTAACATAACAGGC
1.17	1	[hg19]chr1:181066128-181066168	82	CGTACTATTTCTCACCTGATCCTTGGCTTTTCTTAAACTGCATCACAACCTCCTGTTTTCGTTGTCTTAACATAACAGGC
1.17	1	[hg19]chr1:181066206-181066246	83	CGTACTATTTCTCACCTGATGGGTGAAAGTGCCTTGGCATCTGCATTTATCAGCTAGCACGTTGTCTTAACATAACAGGC
1.17	1	[hg19]chr1:181066263-181066303	84	CGTACTATTTCTCACCTGATAGAGACTGTGTAGTGACTTTTCTTTTTAGGGCCATGGGAGGTTGTCTTAACATAACAGGC
1.17	1	[hg19]chr1:181066380-181066420	85	CGTACTATTTCTCACCTGATCTACAGCTCCTGCCGGTTTCTCCCCGCACCCCCCTGCCTCGTTGTCTTAACATAACAGGC
1.17	1	[hg19]chr1:181066475-181066515	86	CGTACTATTTCTCACCTGATAGATGCGGTGTGGGGGCGATTCTGGTGCGTGGGCTGGCCCGTTGTCTTAACATAACAGGC
1.17	1	[hg19]chr1:181066527-181066567	87	CGTACTATTTCTCACCTGATCCCAACCTTTCAGTCACCTCAGCATCAGGCATCTGGCTGCGTTGTCTTAACATAACAGGC
1.17	1	[hg19]chr1:181066596-181066636	88	CGTACTATTTCTCACCTGATTCCTGAATGCCCTCAGGAGATGAAGCGGGGAGTCTCTTACGTTGTCTTAACATAACAGGC
1.17	1	[hg19]chr1:181066734-181066774	89	CGTACTATTTCTCACCTGATGCCCTGGACTGATTCCTTGAGACCTCTCTGGGCAAAGGGCGTTGTCTTAACATAACAGGC
1.17	1	[hg19]chr1:181066784-181066824	90	CGTACTATTTCTCACCTGATACTCTGAACATGTGACTCACGATTTGAAAAGTCATTCATCGTTGTCTTAACATAACAGGC
1.17	1	[hg19]chr1:181066933-181066973	91	CGTACTATTTCTCACCTGATCACTCCTGGATCCCATCAATTAAGCATTGACAGGAACACCGTTGTCTTAACATAACAGGC
1.17	1	[hg19]chr1:181067006-181067046	92	CGTACTATTTCTCACCTGATGCAGACAACAGGACCCTGGCCCTCACGACCATTACATTCCGTTGTCTTAACATAACAGGC
1.17	1	[hg19]chr1:181067098-181067138	93	CGTACTATTTCTCACCTGATGTGTCGGCTAGTCGCTTGCTTCTTAAAGTATGGTCCAGGGGTTGTCTTAACATAACAGGC
1.17	1	[hg19]chr1:181067152-181067192	94	CGTACTATTTCTCACCTGATCTGGGAGCTTATGAAAAATGGAGAGTATCTCAGGCCCCACGTTGTCTTAACATAACAGGC
1.17	1	[hg19]chr1:181067225-181067265	95	CGTACTATTTCTCACCTGATCCCCAGGTGATCAATATGCACATTAAAGTTTAAAGAGCAGGTTGTCTTAACATAACAGGC
1.17	1	[hg19]chr1:181067290-181067330	96	CGTACTATTTCTCACCTGATGCATGAATTTCTCAGCTTTAGGTCACTCAAGGTCCAGCTGGTTGTCTTAACATAACAGGC
1.18	1	[hg19]chr1:192075421-192075461	1	CGCATTAGTTTATACAAAGCCGACAATGGGGCTTTCTCCTCTTTTGCTTGGCAATTCTCCAAGTTATACTGCCCTGTGAC
1.18	1	[hg19]chr1:192075495-192075535	2	CGCATTAGTTTATACAAAGCTCCCTTTTTGCCAGAGTTGTAAGTTTCCTGAGGTCTCCCCAAGTTATACTGCCCTGTGAC
1.18	1	[hg19]chr1:192075609-192075649	3	CGCATTAGTTTATACAAAGCAGCAGCGTGATAATGGACTAATACACAGGTTATGTCTCCAAAGTTATACTGCCCTGTGAC
1.18	1	[hg19]chr1:192075727-192075767	4	CGCATTAGTTTATACAAAGCGGAACCTTCACTTTGGCTGTCTGAAGGAAATGTTGTTGGCAAGTTATACTGCCCTGTGAC
1.18	1	[hg19]chr1:192075792-192075832	5	CGCATTAGTTTATACAAAGCGCACACTGATGGGCACTGGGAAAGATTGTTAAACTGTGTGAAGTTATACTGCCCTGTGAC
1.18	1	[hg19]chr1:192075854-192075894	6	CGCATTAGTTTATACAAAGCGTTGCTGAAATGCATAAAATTCTTTCAAAGTTCATCCAGGAAGTTATACTGCCCTGTGAC
1.18	1	[hg19]chr1:192075997-192076037	7	CGCATTAGTTTATACAAAGCCCAGCTACTCTTCTCTACACTCCATTTGTTCCAGGGGACCAAGTTATACTGCCCTGTGAC
1.18	1	[hg19]chr1:192076165-192076205	8	CGCATTAGTTTATACAAAGCTGACTGCAGTCAGAGAAGAAACCTCATAGCAAACTGCACCAAGTTATACTGCCCTGTGAC
1.18	1	[hg19]chr1:192076289-192076329	9	CGCATTAGTTTATACAAAGCACCAGAGGTCATTTCTAATTAGCATTACCTTCTTATGAGGAAGTTATACTGCCCTGTGAC
1.18	1	[hg19]chr1:192076346-192076386	10	CGCATTAGTTTATACAAAGCGTGTATAGACTCTGCTCAGAGAAATGAATGCTCCTCAGTCAAGTTATACTGCCCTGTGAC
1.18	1	[hg19]chr1:192076403-192076443	11	CGCATTAGTTTATACAAAGCGAAACTGAGTTCTGCAGACCTACTGCTTGATAATGGTCAGAAGTTATACTGCCCTGTGAC
1.18	1	[hg19]chr1:192076454-192076494	12	CGCATTAGTTTATACAAAGCCTAAAGATGGGGTTGGAGTAAGAACTGTGAAGAGATATGCAAGTTATACTGCCCTGTGAC
1.18	1	[hg19]chr1:192076514-192076554	13	CGCATTAGTTTATACAAAGCGGAAGTCTAATCTCTGGTTCACGTCATAGAAATATGTCAGAAGTTATACTGCCCTGTGAC
1.18	1	[hg19]chr1:192076676-192076716	14	CGCATTAGTTTATACAAAGCAGCAACAAGCTATTGCTAATGTTCACCTCTTGCTCTCTTGAAGTTATACTGCCCTGTGAC
1.18	1	[hg19]chr1:192076800-192076840	15	CGCATTAGTTTATACAAAGCTCCACCCTGGATTTTGCCCTCATGACTGTCCCTGCTACACAAGTTATACTGCCCTGTGAC
1.18	1	[hg19]chr1:192076878-192076918	16	CGCATTAGTTTATACAAAGCGGCCACATGGAACAGTTTATCTGTGACCACTGGCCTGGACAAGTTATACTGCCCTGTGAC
1.18	1	[hg19]chr1:192076949-192076989	17	CGCATTAGTTTATACAAAGCTCTAGAGAGGGGAAGAATAGAACCCTGGAAAGATGGGTAGAAGTTATACTGCCCTGTGAC
1.18	1	[hg19]chr1:192077027-192077067	18	CGCATTAGTTTATACAAAGCGCCAAAGCACACAACTTTCCACTATCACATGAGTTGCTCCAAGTTATACTGCCCTGTGAC
1.18	1	[hg19]chr1:192077096-192077136	19	CGCATTAGTTTATACAAAGCATGCCTTGTTAGAAAAGGTAAAGAGGCTAATCTATCTTACAAGTTATACTGCCCTGTGAC
1.18	1	[hg19]chr1:192077187-192077227	20	CGCATTAGTTTATACAAAGCATGTATACAGGGGTTCAAGTGATTGAGGAGCTGATCCAGGAAGTTATACTGCCCTGTGAC
1.18	1	[hg19]chr1:192077239-192077279	21	CGCATTAGTTTATACAAAGCCCATGAGGCAGGTGGCACTTAGACATGGTTGCATAACAGGAAGTTATACTGCCCTGTGAC
1.18	1	[hg19]chr1:192077316-192077356	22	CGCATTAGTTTATACAAAGCCAGTGTGAAGGCCACCATCCAGCAGAGGAGGACAGTGGAGAAGTTATACTGCCCTGTGAC
1.18	1	[hg19]chr1:192077407-192077447	23	CGCATTAGTTTATACAAAGCCCCTCAGCAGCACACTAGGGAGTCTCTCAGTCACAGAGCCAAGTTATACTGCCCTGTGAC
1.18	1	[hg19]chr1:192077488-192077528	24	CGCATTAGTTTATACAAAGCTGCTAGCAGGCGGATGGGGGTGGTGGTGAGGTTTGGCAGGAAGTTATACTGCCCTGTGAC
1.18	1	[hg19]chr1:192077538-192077578	25	CGCATTAGTTTATACAAAGCCAGGCGGGCCCTAAATGGCTAAAAATCTGCTTGCTTGGGCAAGTTATACTGCCCTGTGAC
1.18	1	[hg19]chr1:192077639-192077679	26	CGCATTAGTTTATACAAAGCGGGCTTCAGCTTGCAAGTGAAGGAATAGAGAACATAGTGGAAGTTATACTGCCCTGTGAC
1.18	1	[hg19]chr1:192077744-192077784	27	CGCATTAGTTTATACAAAGCCTCCGGAGACCATAAGAGGACACAGACACAGCATGAGTCCAAGTTATACTGCCCTGTGAC
1.18	1	[hg19]chr1:192077839-192077879	28	CGCATTAGTTTATACAAAGCGCCTGAGGCTTAGTAGTGGAGAGGCCTTAAAGAGTCTCCAAAGTTATACTGCCCTGTGAC
1.18	1	[hg19]chr1:192077896-192077936	29	CGCATTAGTTTATACAAAGCCCACCAAGAACCAGTGACCTTCTACTAAAGAGAATGTTCCAAGTTATACTGCCCTGTGAC
1.18	1	[hg19]chr1:192077947-192077987	30	CGCATTAGTTTATACAAAGCCAAAGCCCTTCTCCATTACTTCTTACTTCAGTCATGCAGGAAGTTATACTGCCCTGTGAC
1.18	1	[hg19]chr1:192078037-192078077	31	CGCATTAGTTTATACAAAGCAACCCACAACAACAACGAAAACACAAAGAAACAAACAAACAAGTTATACTGCCCTGTGAC
1.18	1	[hg19]chr1:192078144-192078184	32	CGCATTAGTTTATACAAAGCTTCTGTAGATGTTTACCAGTTCATGCTTGATTCGTGCTTGAAGTTATACTGCCCTGTGAC
1.18	1	[hg19]chr1:192078317-192078357	33	CGCATTAGTTTATACAAAGCCTTGGGAACAGGACTTGATGAAAGGACATAGCTTCTGTGCAAGTTATACTGCCCTGTGAC
1.18	1	[hg19]chr1:192078415-192078455	34	CGCATTAGTTTATACAAAGCCTGCACAGCTTGAGTGGATGAAATAGTACAGCTCCAATCCAAGTTATACTGCCCTGTGAC
1.18	1	[hg19]chr1:192078475-192078515	35	CGCATTAGTTTATACAAAGCTCTGCACATGCTAATAAGTGTAGGGAGGACAGTAGTTCAGAAGTTATACTGCCCTGTGAC
1.18	1	[hg19]chr1:192078548-192078588	36	CGCATTAGTTTATACAAAGCCCTAGAGTTTCAAGTCTCTGGAGGAAAGTCAGTCTGGTCCAAGTTATACTGCCCTGTGAC
1.18	1	[hg19]chr1:192078643-192078683	37	CGCATTAGTTTATACAAAGCCTGATGCTTGGCAAGGAGAGGCCCTGACAAAGTTCCTGGCAAGTTATACTGCCCTGTGAC
1.18	1	[hg19]chr1:192078693-192078733	38	CGCATTAGTTTATACAAAGCTCCAAATGTGCTAACGCAGATTCACCCCTTGTATTAGGGAAAGTTATACTGCCCTGTGAC
1.18	1	[hg19]chr1:192078810-192078850	39	CGCATTAGTTTATACAAAGCAGGTCTATCAGGTTTCTGTTGCTGTATGGGCAGGAGGTTGAAGTTATACTGCCCTGTGAC
1.18	1	[hg19]chr1:192078860-192078900	40	CGCATTAGTTTATACAAAGCGGTAGCATGTTCTCCAGGCCATTGAGTGCCAAAGGAATGTAAGTTATACTGCCCTGTGAC
1.18	1	[hg19]chr1:192078930-192078970	41	CGCATTAGTTTATACAAAGCGGATAAGGCTCTGACAACTTCCTAGGGCAGGCAGTTGCTGAAGTTATACTGCCCTGTGAC
1.18	1	[hg19]chr1:192079043-192079083	42	CGCATTAGTTTATACAAAGCAGCAAAGTACCACAAGGCCAGGTATGGTGGCTCATGCCCGAAGTTATACTGCCCTGTGAC
1.18	1	[hg19]chr1:192079108-192079148	43	CGCATTAGTTTATACAAAGCGGCGGGTGGATCATTTGAGATCGGGATTTCAAGACCAGCCAAGTTATACTGCCCTGTGAC
1.18	1	[hg19]chr1:192079192-192079232	44	CGCATTAGTTTATACAAAGCAGCCGTGTGTGGTGGTGCAGGTCTGTATTTCCAGTCACTCAAGTTATACTGCCCTGTGAC
1.18	1	[hg19]chr1:192079252-192079292	45	CGCATTAGTTTATACAAAGCGCTTGAACCCAGGAGGGGGAGGTCGCAATCAGCTGACATCAAGTTATACTGCCCTGTGAC
1.18	1	[hg19]chr1:192079302-192079342	46	CGCATTAGTTTATACAAAGCACTGCAGCCTGAGAGACAGAGTGAGTGAGGCTCCATCTCAAAGTTATACTGCCCTGTGAC
1.18	1	[hg19]chr1:192079382-192079422	47	CGCATTAGTTTATACAAAGCGGTTGGCACAGACAACAGAAATTGATTGTCTCACAGGCTGAAGTTATACTGCCCTGTGAC
1.18	1	[hg19]chr1:192079460-192079500	48	CGCATTAGTTTATACAAAGCCCAAAGGCTCTCTCCTTGGCTTGTGGATGTCTATCTTCCCAAGTTATACTGCCCTGTGAC
1.18	1	[hg19]chr1:192079510-192079550	49	CGCATTAGTTTATACAAAGCCACATGGTCTTTCCTCTGTGCATATCTGTGCTCGAATCCCAAGTTATACTGCCCTGTGAC
1.18	1	[hg19]chr1:192079580-192079620	50	CGCATTAGTTTATACAAAGCAGGATTCACCCGTATGATCTCATTTAACCTCAATTACCTCAAGTTATACTGCCCTGTGAC
1.18	1	[hg19]chr1:192079721-192079761	51	CGCATTAGTTTATACAAAGCAGGGTCATGACTGAATTCTCCATTCCACTGGTGCCACATCAAGTTATACTGCCCTGTGAC
1.18	1	[hg19]chr1:192079773-192079813	52	CGCATTAGTTTATACAAAGCACATTGTGCAGTATTCTTAAGGAAAAGAAAATTGGCAAGCAAGTTATACTGCCCTGTGAC
1.18	1	[hg19]chr1:192079893-192079933	53	CGCATTAGTTTATACAAAGCAGGGGATGATGAGACCAGAGCACTTTTTCTCCACCATGTGAAGTTATACTGCCCTGTGAC
1.18	1	[hg19]chr1:192079971-192080011	54	CGCATTAGTTTATACAAAGCGGGTCCTCACTAGGACTCTCAGTCAGCTTGGACTTCTCAGAAGTTATACTGCCCTGTGAC
1.18	1	[hg19]chr1:192080062-192080102	55	CGCATTAGTTTATACAAAGCGGTAGTTACTGGGTCTGAGAAAACTGAGACAGAGGTCTGCAAGTTATACTGCCCTGTGAC
1.18	1	[hg19]chr1:192080159-192080199	56	CGCATTAGTTTATACAAAGCTTGGTACCCATGCCCCTATACTCAGAAATTCTATCTTCTCAAGTTATACTGCCCTGTGAC
1.18	1	[hg19]chr1:192080209-192080249	57	CGCATTAGTTTATACAAAGCGAGTGCAATTCTCAAAAAGAGAGGGAAATTCCACAATTGTAAGTTATACTGCCCTGTGAC
1.18	1	[hg19]chr1:192080355-192080395	58	CGCATTAGTTTATACAAAGCGCAGTTGAAGATAGTGATGAGTGTGTTCTAGGCAGAGAAGAAGTTATACTGCCCTGTGAC
1.18	1	[hg19]chr1:192080468-192080508	59	CGCATTAGTTTATACAAAGCAGGGAAGGTATAGTCTGATGGCAAGAGGTGAGAAGGAAGGAAGTTATACTGCCCTGTGAC
1.18	1	[hg19]chr1:192080518-192080558	60	CGCATTAGTTTATACAAAGCAATTCACAAGGACCTGGGATATAAAGCTGAAGAATTTCAGAAGTTATACTGCCCTGTGAC
1.18	1	[hg19]chr1:192080645-192080685	61	CGCATTAGTTTATACAAAGCCTACCTCTTGGAAGTTACATGGAACAACAGCAGTTACAGGAAGTTATACTGCCCTGTGAC
1.18	1	[hg19]chr1:192080780-192080820	62	CGCATTAGTTTATACAAAGCATTATTCAACAATGTAACCTGTGCACTAGAGGGATGAGAGAAGTTATACTGCCCTGTGAC
1.18	1	[hg19]chr1:192080867-192080907	63	CGCATTAGTTTATACAAAGCACGACCCTTGAAATATGTTGTGGAATTCTCAGTTGCAAAGAAGTTATACTGCCCTGTGAC
1.18	1	[hg19]chr1:192080984-192081024	64	CGCATTAGTTTATACAAAGCGGTCTCTGAATCTATTTGGAAAATACTTTGAGACTATGTGAAGTTATACTGCCCTGTGAC
1.18	1	[hg19]chr1:192081044-192081084	65	CGCATTAGTTTATACAAAGCTAAGCACTGAGTCAAACTATGGAGGTTTTATCTATATCCCAAGTTATACTGCCCTGTGAC
1.18	1	[hg19]chr1:192081159-192081199	66	CGCATTAGTTTATACAAAGCCTACGAGTCTTTCAGAGAAAGCCTTCCCATGACAGGCCTGAAGTTATACTGCCCTGTGAC
1.18	1	[hg19]chr1:192081209-192081249	67	CGCATTAGTTTATACAAAGCGTTCACCTTTTTTGCATCCTTATCCATTGGCTTCATCCTCAAGTTATACTGCCCTGTGAC
1.18	1	[hg19]chr1:192081293-192081333	68	CGCATTAGTTTATACAAAGCTTCTAGGTTATGACTCCCAGGCTTTTGACCTTTATCCTCCAAGTTATACTGCCCTGTGAC
1.18	1	[hg19]chr1:192081388-192081428	69	CGCATTAGTTTATACAAAGCCAGTAGAATACTCCCTTGCCCATACTTTCTACATGTGGGCAAGTTATACTGCCCTGTGAC
1.18	1	[hg19]chr1:192081438-192081478	70	CGCATTAGTTTATACAAAGCGAAAGTTCCCTGTCAATTTACCAACTTACTTCATTAGTTGAAGTTATACTGCCCTGTGAC
1.18	1	[hg19]chr1:192081592-192081632	71	CGCATTAGTTTATACAAAGCAGTGTCAAGACTATAGCAATAGGGGAGAAAGGTGAGACTCAAGTTATACTGCCCTGTGAC
1.18	1	[hg19]chr1:192081656-192081696	72	CGCATTAGTTTATACAAAGCGAAGATTTATAGATAGCAAGCATACTCAAGTGGTCAGTGGAAGTTATACTGCCCTGTGAC
1.18	1	[hg19]chr1:192081711-192081751	73	CGCATTAGTTTATACAAAGCAAGGAGACTTCAGGGATAGAGGAATCCTAGCTCAACTGATAAGTTATACTGCCCTGTGAC
1.18	1	[hg19]chr1:192081765-192081805	74	CGCATTAGTTTATACAAAGCGCTGAAAGCAGGCTAGAGTGATCAGATATCAGGTGTGGGGAAGTTATACTGCCCTGTGAC
1.18	1	[hg19]chr1:192081844-192081884	75	CGCATTAGTTTATACAAAGCAGTGGCCTCATCTGGTTGAAGACAGACCCAAGAATGAGGCAAGTTATACTGCCCTGTGAC
1.18	1	[hg19]chr1:192081979-192082019	76	CGCATTAGTTTATACAAAGCGGCCACACACTTATTTGTTTTTTAATCCGTAGGCTAATCCAAGTTATACTGCCCTGTGAC
1.18	1	[hg19]chr1:192082090-192082130	77	CGCATTAGTTTATACAAAGCGGTTTTTGGTCAAAACATTCAAACTCAACCTCACATATTCAAGTTATACTGCCCTGTGAC
1.18	1	[hg19]chr1:192082193-192082233	78	CGCATTAGTTTATACAAAGCGATTTTTATGACTAGAAATTATGCTTGCTCCCTCAATGTCAAGTTATACTGCCCTGTGAC
1.18	1	[hg19]chr1:192082307-192082347	79	CGCATTAGTTTATACAAAGCTATATCTGAGCTACTTAGATCGGGCTGAAACTCACTGATGAAGTTATACTGCCCTGTGAC
1.18	1	[hg19]chr1:192082365-192082405	80	CGCATTAGTTTATACAAAGCCTAATACCATATAAACAGTGATATGCCCCTCTTTGAAGGGAAGTTATACTGCCCTGTGAC
1.18	1	[hg19]chr1:192082484-192082524	81	CGCATTAGTTTATACAAAGCTCTTATACCCATCTCGAAACCTGTGAACACTATTCTAAGGAAGTTATACTGCCCTGTGAC
1.18	1	[hg19]chr1:192082534-192082574	82	CGCATTAGTTTATACAAAGCTGTCTTTATTTTTCCGGTAGTTTCCTCCTGGAAAAGCCTAAAGTTATACTGCCCTGTGAC
1.18	1	[hg19]chr1:192082585-192082625	83	CGCATTAGTTTATACAAAGCTTAGAAGGAAAACAATCTTGACTTGTCTGACCAAAAGCACAAGTTATACTGCCCTGTGAC
1.18	1	[hg19]chr1:192082717-192082757	84	CGCATTAGTTTATACAAAGCGGCCACTTGTGATATACCACTGGGCTTGGTGAATCTTGGCAAGTTATACTGCCCTGTGAC
1.18	1	[hg19]chr1:192082818-192082858	85	CGCATTAGTTTATACAAAGCGAATAATGTCAGAGGCTGCAGTTTGGATGGCCTCCCTCTCAAGTTATACTGCCCTGTGAC
1.18	1	[hg19]chr1:192082880-192082920	86	CGCATTAGTTTATACAAAGCCACACCTTGTATCACTGTGCTGGTTATTGCGTCTTCTTCCAAGTTATACTGCCCTGTGAC
1.18	1	[hg19]chr1:192082938-192082978	87	CGCATTAGTTTATACAAAGCGCAGGACAGCTTCTATTTCAAAAGCCTTAGAAGTCGTTGCAAGTTATACTGCCCTGTGAC
1.18	1	[hg19]chr1:192083022-192083062	88	CGCATTAGTTTATACAAAGCGCACTTGAGTGCATTGCTCAATTCTTCTGTCTGTTATTCCAAGTTATACTGCCCTGTGAC
1.18	1	[hg19]chr1:192083085-192083125	89	CGCATTAGTTTATACAAAGCGCCCGATATTCACCTATGTATTTTTCTCTTCAGCTCTGTGAAGTTATACTGCCCTGTGAC
1.18	1	[hg19]chr1:192083144-192083184	90	CGCATTAGTTTATACAAAGCGCCAAACATCATAAAAAAGTTGTCTTCCATTTCCTTCTCCAAGTTATACTGCCCTGTGAC
1.18	1	[hg19]chr1:192083276-192083316	91	CGCATTAGTTTATACAAAGCAAAATTACTGGGGCCAAAAACTATGTAAAGTCAGGAACACAAGTTATACTGCCCTGTGAC
1.18	1	[hg19]chr1:192083362-192083402	92	CGCATTAGTTTATACAAAGCGTAATGTGCAGGGATCCAGCTGCTCCTTGGGTAACCTCTCAAGTTATACTGCCCTGTGAC
1.18	1	[hg19]chr1:192083412-192083452	93	CGCATTAGTTTATACAAAGCTCTGCTTAGCTGTTCTTTGTCAGGGTTGGATATTTTGTCGAAGTTATACTGCCCTGTGAC
1.18	1	[hg19]chr1:192083517-192083557	94	CGCATTAGTTTATACAAAGCTCTGCCGCTACCTTGCTCCAACTCCAGACTCTTCCATCCCAAGTTATACTGCCCTGTGAC
1.18	1	[hg19]chr1:192083567-192083607	95	CGCATTAGTTTATACAAAGCCACTTCTGAATATCATGAAGGTCCAAAAATGTTCACCTGGAAGTTATACTGCCCTGTGAC
1.18	1	[hg19]chr1:192083621-192083661	96	CGCATTAGTTTATACAAAGCCTACTAGGGTGAAGGATTCTGTAAAGTTGTCCTTACGCCCAAGTTATACTGCCCTGTGAC
1.19	1	[hg19]chr1:200296575-200296615	1	GCCATCCTTTTGTTGATCCACCCTCCTCCTCTCCACCTCCTTCAGTGGGTCCTCCCAACCTATAGTTACTTGTCCTAAAC
1.19	1	[hg19]chr1:200296627-200296667	2	GCCATCCTTTTGTTGATCCACCAAAGCCCCACCACTTTCTCAGGTGCCTTCAATAGAGGGTATAGTTACTTGTCCTAAAC
1.19	1	[hg19]chr1:200296747-200296787	3	GCCATCCTTTTGTTGATCCACCCTCACCTTCCAGCAAACAGGCACCATGCTGCACAGGGGTATAGTTACTTGTCCTAAAC
1.19	1	[hg19]chr1:200296868-200296908	4	GCCATCCTTTTGTTGATCCAGGACCTGGCCTTCAGATCGTCCCCTCCCGTATCCTCCAGGTATAGTTACTTGTCCTAAAC
1.19	1	[hg19]chr1:200296922-200296962	5	GCCATCCTTTTGTTGATCCAATCATCTCCACCACCATGCACTTTTATTTCTAAGCTCTCCTATAGTTACTTGTCCTAAAC
1.19	1	[hg19]chr1:200296975-200297015	6	GCCATCCTTTTGTTGATCCACTCCCCTTCATCATAAAAACAGGCTCAAGAATTTCCTCCCTATAGTTACTTGTCCTAAAC
1.19	1	[hg19]chr1:200297041-200297081	7	GCCATCCTTTTGTTGATCCAGTCCACAACCCCCTCTCTAGTAACCTTCCATGCTCACTTCTATAGTTACTTGTCCTAAAC
1.19	1	[hg19]chr1:200297135-200297175	8	GCCATCCTTTTGTTGATCCACTCTACCCCACTATGGCTTTCAATGGTGGCCGCTTTGGAGTATAGTTACTTGTCCTAAAC
1.19	1	[hg19]chr1:200297192-200297232	9	GCCATCCTTTTGTTGATCCAGGACGCCCTCCAGGCCTATCTGAATTAAAGAAGATAGGGGTATAGTTACTTGTCCTAAAC
1.19	1	[hg19]chr1:200297281-200297321	10	GCCATCCTTTTGTTGATCCAGAAACACTTGTCCTTGGTCTCCATGTTACTTTCCAGGCTCTATAGTTACTTGTCCTAAAC
1.19	1	[hg19]chr1:200297371-200297411	11	GCCATCCTTTTGTTGATCCACATCCGTATTCACCAAGGCTCTGCCCAAGGCTGCGTCCTCTATAGTTACTTGTCCTAAAC
1.19	1	[hg19]chr1:200297421-200297461	12	GCCATCCTTTTGTTGATCCACACACACTCCCCTTGGTGAACACATCCACACTCACAGCTTTATAGTTACTTGTCCTAAAC
1.19	1	[hg19]chr1:200297501-200297541	13	GCCATCCTTTTGTTGATCCACCCAGGCTAGAACTTTCTGGAGAACTGAGACCTTACAGTGTATAGTTACTTGTCCTAAAC
1.19	1	[hg19]chr1:200297638-200297678	14	GCCATCCTTTTGTTGATCCAGCCCAGGTCATTCCACAAAATGAGGACTGTAGTGAATGTGTATAGTTACTTGTCCTAAAC
1.19	1	[hg19]chr1:200297727-200297767	15	GCCATCCTTTTGTTGATCCAGAGCACAAGTAAGTGGAGAGTTTCAAGAGACTCCTGGCCCTATAGTTACTTGTCCTAAAC
1.19	1	[hg19]chr1:200297820-200297860	16	GCCATCCTTTTGTTGATCCAGCCACAGTCTGTTCCAACGCTGGAGCAAAAGGTACCATTCTATAGTTACTTGTCCTAAAC
1.19	1	[hg19]chr1:200297917-200297957	17	GCCATCCTTTTGTTGATCCAGGATCCCGGCAGCAGCTGCAGCAATTCTCCTCTTCTGGGGTATAGTTACTTGTCCTAAAC
1.19	1	[hg19]chr1:200298015-200298055	18	GCCATCCTTTTGTTGATCCATGGCATCATCAAGGTGCTCAGTGAGGCCAGGTGTGGTGGCTATAGTTACTTGTCCTAAAC
1.19	1	[hg19]chr1:200298207-200298247	19	GCCATCCTTTTGTTGATCCAGCTACTCAGGAGGCTGGAGGTGCTTGAACCTGGGAGGTGGTATAGTTACTTGTCCTAAAC
1.19	1	[hg19]chr1:200298468-200298508	20	GCCATCCTTTTGTTGATCCAGGGGACCCTGGCAGGTGAAGTGGGGCAGGCTGTTGACAACTATAGTTACTTGTCCTAAAC
1.19	1	[hg19]chr1:200298519-200298559	21	GCCATCCTTTTGTTGATCCAGGTTGTCAAGGTCAAGATGCTGCCAGCCAAGGACTGCCACTATAGTTACTTGTCCTAAAC
1.19	1	[hg19]chr1:200298569-200298609	22	GCCATCCTTTTGTTGATCCAGTGACGCAACCTATGAGACCAAAGGGAGCCAAGAGGAGGATATAGTTACTTGTCCTAAAC
1.19	1	[hg19]chr1:200298620-200298660	23	GCCATCCTTTTGTTGATCCATCTTCTGAGCCCCTCAGTCTGCACCCCTAAGAGTAGAATGTATAGTTACTTGTCCTAAAC
1.19	1	[hg19]chr1:200298670-200298710	24	GCCATCCTTTTGTTGATCCAGCTCCAAGGATACCATCAAGAAGAAGCTGACAGGGATCCTTATAGTTACTTGTCCTAAAC
1.19	1	[hg19]chr1:200298739-200298779	25	GCCATCCTTTTGTTGATCCAGGTCAAGGACCTCTGCACCCAGGTGGACAAGCTAGGGGCATATAGTTACTTGTCCTAAAC
1.19	1	[hg19]chr1:200298800-200298840	26	GCCATCCTTTTGTTGATCCACAACCCTTGGTGAGCCCCCTCCGGCCTCCTGCCTGGAGCATATAGTTACTTGTCCTAAAC
1.19	1	[hg19]chr1:200298927-200298967	27	GCCATCCTTTTGTTGATCCAGGGCAATCCCTTCACCGCAGTTAACCTAAGTTAGGAGTTATATAGTTACTTGTCCTAAAC
1.19	1	[hg19]chr1:200298996-200299036	28	GCCATCCTTTTGTTGATCCATGTAGCTCCCACTACAGCAACAGACACCTTTTTTGTGCTCTATAGTTACTTGTCCTAAAC
1.19	1	[hg19]chr1:200299069-200299109	29	GCCATCCTTTTGTTGATCCAACAGAAAGATTTCGAGGGATGGAAAAGCACACAGTTTGGCTATAGTTACTTGTCCTAAAC
1.19	1	[hg19]chr1:200299186-200299226	30	GCCATCCTTTTGTTGATCCAGAGGTGGCTGAAGGTGGTCTGGACAGGTGAGCAGGGCCTGTATAGTTACTTGTCCTAAAC
1.19	1	[hg19]chr1:200299240-200299280	31	GCCATCCTTTTGTTGATCCACCCCATGCTGGGCTATGACATCTGTATCACCAGAATACAGTATAGTTACTTGTCCTAAAC
1.19	1	[hg19]chr1:200299369-200299409	32	GCCATCCTTTTGTTGATCCAGATTTACACTTTAGAATGCCTGCCACTGGGTAGAGAAGAGTATAGTTACTTGTCCTAAAC
1.19	1	[hg19]chr1:200299429-200299469	33	GCCATCCTTTTGTTGATCCACGGACAAGGAGACCCTTTAGGAAGTTGATGAGAAGCGACCTATAGTTACTTGTCCTAAAC
1.19	1	[hg19]chr1:200299494-200299534	34	GCCATCCTTTTGTTGATCCACAGCTGTTAAATCCTTAAGGCAGTTTTAAGGAAAATAGCCTATAGTTACTTGTCCTAAAC
1.19	1	[hg19]chr1:200299553-200299593	35	GCCATCCTTTTGTTGATCCATAACATGTCCAGTAAACTGAGGATTTGCTGCTTTGCCAAGTATAGTTACTTGTCCTAAAC
1.19	1	[hg19]chr1:200299607-200299647	36	GCCATCCTTTTGTTGATCCAGTATGTATTCCTTCAACTCCTCTTCATGTTACATTGTCGCTATAGTTACTTGTCCTAAAC
1.19	1	[hg19]chr1:200299706-200299746	37	GCCATCCTTTTGTTGATCCACCCAAGCCCCAACCTCTCTGAGCTCTTCTCCCAGCCCTCCTATAGTTACTTGTCCTAAAC
1.19	1	[hg19]chr1:200299782-200299822	38	GCCATCCTTTTGTTGATCCACTTTCTTTGATACCATCTTCCTCCCTCTTCCCTGACTTCCTATAGTTACTTGTCCTAAAC
1.19	1	[hg19]chr1:200299888-200299928	39	GCCATCCTTTTGTTGATCCAGAGCCAGTGTTCAGCCGGCCTTGAGCCTGGTCCCTTACGCTATAGTTACTTGTCCTAAAC
1.19	1	[hg19]chr1:200299971-200300011	40	GCCATCCTTTTGTTGATCCAAGAGCAACTCACACATAGTGCCCACCACCCACTTCCTCCCTATAGTTACTTGTCCTAAAC
1.19	1	[hg19]chr1:200300043-200300083	41	GCCATCCTTTTGTTGATCCAAGGAATCTGTCCTCCCGAAGGCCCTTACATCCTAGCAGGATATAGTTACTTGTCCTAAAC
1.19	1	[hg19]chr1:200300105-200300145	42	GCCATCCTTTTGTTGATCCAGCCCCAAGGCAGTGGCGAAACAGTGCAAAGAAAGGCCGGATATAGTTACTTGTCCTAAAC
1.19	1	[hg19]chr1:200300185-200300225	43	GCCATCCTTTTGTTGATCCACCTGCGCCTTGGAAGAAGGGCCACCTGGTTCTCACAGGCGTATAGTTACTTGTCCTAAAC
1.19	1	[hg19]chr1:200300271-200300311	44	GCCATCCTTTTGTTGATCCATGTCCCCAGCAGAAGAGAAATCCAAGGAGGTATCTCAGGGTATAGTTACTTGTCCTAAAC
1.19	1	[hg19]chr1:200300346-200300386	45	GCCATCCTTTTGTTGATCCACCCTTGACCCCTTGGCCCTGCTCCCGCGTTGAGTTTGCTCTATAGTTACTTGTCCTAAAC
1.19	1	[hg19]chr1:200300443-200300483	46	GCCATCCTTTTGTTGATCCACAGCCTCAGAGCTGACGGTCACGGTCTCTCTCTAGGTGCCTATAGTTACTTGTCCTAAAC
1.19	1	[hg19]chr1:200300502-200300542	47	GCCATCCTTTTGTTGATCCAGGCTGGCTGCTCAGCTTAGCTCACATGCTTCCTCCACAGCTATAGTTACTTGTCCTAAAC
1.19	1	[hg19]chr1:200300552-200300592	48	GCCATCCTTTTGTTGATCCAAGGAGAGGGTGTGACACTGACGGAATAACCAGCAAGTACGTATAGTTACTTGTCCTAAAC
1.19	1	[hg19]chr1:200300614-200300654	49	GCCATCCTTTTGTTGATCCACTTGGAGGGAATTGAGGGACACAGATGGTGATTGACAGGGTATAGTTACTTGTCCTAAAC
1.19	1	[hg19]chr1:200300678-200300718	50	GCCATCCTTTTGTTGATCCACCCATGCATGGGGAGAAGGATACGAAGAGAAGTTGTTATTTATAGTTACTTGTCCTAAAC
1.19	1	[hg19]chr1:200300728-200300768	51	GCCATCCTTTTGTTGATCCATTGGGAATGAAACTGAGGCCTAGAATGTCATTCTAAAGTTTATAGTTACTTGTCCTAAAC
1.19	1	[hg19]chr1:200300821-200300861	52	GCCATCCTTTTGTTGATCCAGGCATCGGACACACATTGATGGCTATTAAGCAGGACAATGTATAGTTACTTGTCCTAAAC
1.19	1	[hg19]chr1:200300940-200300980	53	GCCATCCTTTTGTTGATCCACAAGGAACCACAGGTCATGACAGTAACCTTCCTAGACTGCTATAGTTACTTGTCCTAAAC
1.19	1	[hg19]chr1:200301032-200301072	54	GCCATCCTTTTGTTGATCCAGGAAAAGGGGTAACTACTTGTGGAAAGACAGTAGGGTAAGTATAGTTACTTGTCCTAAAC
1.19	1	[hg19]chr1:200301082-200301122	55	GCCATCCTTTTGTTGATCCACCTGATCCTGAAGATTTATGGTTAAGGATGATGGGGAAAGTATAGTTACTTGTCCTAAAC
1.19	1	[hg19]chr1:200301179-200301219	56	GCCATCCTTTTGTTGATCCAAACATTAAAATACTTCTGGGCCGGACGCGGTGGCTCACGCTATAGTTACTTGTCCTAAAC
1.19	1	[hg19]chr1:200301240-200301280	57	GCCATCCTTTTGTTGATCCAAGGCCAAGGCAGGCGGTTCACCTGAGGCCAAGAGTTCAAGTATAGTTACTTGTCCTAAAC
1.19	1	[hg19]chr1:200301438-200301478	58	GCCATCCTTTTGTTGATCCACCATTGCACCCTAGCCTGGGCAACAAGCACAAAACTTCATTATAGTTACTTGTCCTAAAC
1.19	1	[hg19]chr1:200301555-200301595	59	GCCATCCTTTTGTTGATCCAGCCCTCCCATGGTCATTGCCTCCTTAACCTCAATCCCAGGTATAGTTACTTGTCCTAAAC
1.19	1	[hg19]chr1:200301636-200301676	60	GCCATCCTTTTGTTGATCCAGATGGTGGGGAGTTGTGGTGGTGGGGTGGTGGGGTGGGGGTATAGTTACTTGTCCTAAAC
1.19	1	[hg19]chr1:200301703-200301743	61	GCCATCCTTTTGTTGATCCACCATGGCCCATGTCCTGTGCGCAGACTGGTTGATGCCTGCTATAGTTACTTGTCCTAAAC
1.19	1	[hg19]chr1:200301765-200301805	62	GCCATCCTTTTGTTGATCCATGGGATCTAAGTCCTAGGTGAGAGCAGACCTCTTGTGGAGTATAGTTACTTGTCCTAAAC
1.19	1	[hg19]chr1:200301845-200301885	63	GCCATCCTTTTGTTGATCCAGGAAGGCTGGGCCACCAAAGAGTAGTTGATGGATGAGGAGTATAGTTACTTGTCCTAAAC
1.19	1	[hg19]chr1:200301942-200301982	64	GCCATCCTTTTGTTGATCCATGTATTTGGTTCTTGTCCCAGTTTCCTGGCACACAGCTCCTATAGTTACTTGTCCTAAAC
1.19	1	[hg19]chr1:200301992-200302032	65	GCCATCCTTTTGTTGATCCAGGAATCTCCAAAGGGATAAGTATTTTTGTATGCTAATGAGTATAGTTACTTGTCCTAAAC
1.19	1	[hg19]chr1:200302111-200302151	66	GCCATCCTTTTGTTGATCCAGGAACTTCTATCTCCACCCCACCTTCACCTCCAGGGAGGGTATAGTTACTTGTCCTAAAC
1.19	1	[hg19]chr1:200302161-200302201	67	GCCATCCTTTTGTTGATCCAGGCTGATGGCTGAGTTATTCACTAATGGCCAATGATGTAATATAGTTACTTGTCCTAAAC
1.19	1	[hg19]chr1:200302262-200302302	68	GCCATCCTTTTGTTGATCCACTGGGGTCCTGGATGTGTGGAGGTGTCTGGAGGGTGGTGCTATAGTTACTTGTCCTAAAC
1.19	1	[hg19]chr1:200302325-200302365	69	GCCATCCTTTTGTTGATCCACTCTGTGCTCCTCCCCACCTGCCTTGCCCTATGCATCTCCTATAGTTACTTGTCCTAAAC
1.19	1	[hg19]chr1:200302413-200302453	70	GCCATCCTTTTGTTGATCCAATGTGAGTAACTGTTTCCCTGAGTTGTGAGCCATCCTAGCTATAGTTACTTGTCCTAAAC
1.19	1	[hg19]chr1:200302498-200302538	71	GCCATCCTTTTGTTGATCCAGCCGGTAGATTGGAAGCATAGGTGGGCCAGGCACAATGGCTATAGTTACTTGTCCTAAAC
1.19	1	[hg19]chr1:200302572-200302612	72	GCCATCCTTTTGTTGATCCAGGTGGGTGCTGAGTTCCGGGAGTTTGTGACCAGCCTGGGCTATAGTTACTTGTCCTAAAC
1.19	1	[hg19]chr1:200302657-200302697	73	GCCATCCTTTTGTTGATCCAGGCATGGTGGCACGTACCTGTGGTCCTAGTTACTCAGGAGTATAGTTACTTGTCCTAAAC
1.19	1	[hg19]chr1:200302738-200302778	74	GCCATCCTTTTGTTGATCCAGCAGTGAGCCAACGCTGCACTCATCCTGGGCAACAGAGTATATAGTTACTTGTCCTAAAC
1.19	1	[hg19]chr1:200302811-200302851	75	GCCATCCTTTTGTTGATCCACGAACCCAGAAGTACAGGTGACAACATGCTATGGACTTGCTATAGTTACTTGTCCTAAAC
1.19	1	[hg19]chr1:200302944-200302984	76	GCCATCCTTTTGTTGATCCAGCCCATTGGTGTCCGCTGGAGAATTGCTTGGTTTGCAGGGTATAGTTACTTGTCCTAAAC
1.19	1	[hg19]chr1:200303004-200303044	77	GCCATCCTTTTGTTGATCCAGTTGACTGGGGAGCTCTGTGCTGTGGGGAGTGTGAGTAGGTATAGTTACTTGTCCTAAAC
1.19	1	[hg19]chr1:200303062-200303102	78	GCCATCCTTTTGTTGATCCACTAGCTCTTATACCCTTCTGTGGAGCTCACTGTCTGTGGCTATAGTTACTTGTCCTAAAC
1.19	1	[hg19]chr1:200303129-200303169	79	GCCATCCTTTTGTTGATCCATTAGCTGGGACTAGGATCCTCACCAGCCAATTTCATGCTGTATAGTTACTTGTCCTAAAC
1.19	1	[hg19]chr1:200303189-200303229	80	GCCATCCTTTTGTTGATCCAGTCATCATTCTATTTATCTTTTACCCTGCCCTAGGAAACCTATAGTTACTTGTCCTAAAC
1.19	1	[hg19]chr1:200303254-200303294	81	GCCATCCTTTTGTTGATCCAAAAAAAGGAAGATGAGCAGCTAACTCGGATTTGCCACTGGTATAGTTACTTGTCCTAAAC
1.19	1	[hg19]chr1:200303309-200303349	82	GCCATCCTTTTGTTGATCCAACCAAATCACAAAAGAGATTAGAGAGCTTCCGTCTGACCCTATAGTTACTTGTCCTAAAC
1.19	1	[hg19]chr1:200303364-200303404	83	GCCATCCTTTTGTTGATCCACCAAAGTGGAGAGTGACAGTATCATCTATTTATAACCATCTATAGTTACTTGTCCTAAAC
1.19	1	[hg19]chr1:200303481-200303521	84	GCCATCCTTTTGTTGATCCATAAGTGGCTTCCGCCTGCTTTGCCTGTTCATTTAGCCAAGTATAGTTACTTGTCCTAAAC
1.19	1	[hg19]chr1:200303537-200303577	85	GCCATCCTTTTGTTGATCCATGACCTCAAGGAAACATCTTAGGCTTATAATATTCAGTCCTATAGTTACTTGTCCTAAAC
1.19	1	[hg19]chr1:200303642-200303682	86	GCCATCCTTTTGTTGATCCAGAAAGGCTTTTAAAGGATAAGAGAAGCCAGGTATGGTGGCTATAGTTACTTGTCCTAAAC
1.19	1	[hg19]chr1:200303706-200303746	87	GCCATCCTTTTGTTGATCCAGGGAGGTCGAGATGGGAGAAGCGCTTGAGTCCAGAGGTTCTATAGTTACTTGTCCTAAAC
1.19	1	[hg19]chr1:200303861-200303901	88	GCCATCCTTTTGTTGATCCAGATTGCTTGAGCCCAGAGGTTGAGGATGCAGTGAGCTGTGTATAGTTACTTGTCCTAAAC
1.19	1	[hg19]chr1:200303915-200303955	89	GCCATCCTTTTGTTGATCCACTCCAGCCTGGGCAATGGAGTAAGACCACATCTCAAAAAATATAGTTACTTGTCCTAAAC
1.19	1	[hg19]chr1:200303976-200304016	90	GCCATCCTTTTGTTGATCCAAACAGGTCAGTGGTGACTCACTAAGGTAAGCAGTATAGCCTATAGTTACTTGTCCTAAAC
1.19	1	[hg19]chr1:200304095-200304135	91	GCCATCCTTTTGTTGATCCAAACATTCATGGTAACACTATTCATAATTGCCAAAAGGTGGTATAGTTACTTGTCCTAAAC
1.19	1	[hg19]chr1:200304151-200304191	92	GCCATCCTTTTGTTGATCCACATCAACTGATGATGGGATAAACTAAAGGTAATATCCCCATATAGTTACTTGTCCTAAAC
1.19	1	[hg19]chr1:200304220-200304260	93	GCCATCCTTTTGTTGATCCAGGAATGAAATGCTGATATGTGCTACAATGTGGATGAACTGTATAGTTACTTGTCCTAAAC
1.19	1	[hg19]chr1:200304385-200304425	94	GCCATCCTTTTGTTGATCCACAGGGAGGACTGCTCAATAGGTGTGGGGTTTCCGTTTGGGTATAGTTACTTGTCCTAAAC
1.19	1	[hg19]chr1:200304437-200304477	95	GCCATCCTTTTGTTGATCCACTCTGTAATTAGATTGTGGTGATGATTGCACAGCATTGTGTATAGTTACTTGTCCTAAAC
1.19	1	[hg19]chr1:200304488-200304528	96	GCCATCCTTTTGTTGATCCATGCCACTGAATTGTACACTTTAACATGGTAAAATTGGTACTATAGTTACTTGTCCTAAAC
1.2	1	[hg19]chr1:209700779-209700819	1	GATTACTGCTACCATTGATCGAGATCATTGGAGTCAACTGGTCAACTGTTGTGACCTACGGGTTACCTCTTATCTAGTGG
1.2	1	[hg19]chr1:209700830-209700870	2	GATTACTGCTACCATTGATCTTTCTGGACTGTGTCTTTATTACTGACAGATCATTGTGGCGGTTACCTCTTATCTAGTGG
1.2	1	[hg19]chr1:209700957-209700997	3	GATTACTGCTACCATTGATCAGGCCAACTCTTTGGTCCCAGGAACCCTGAAGACCTCAAGGGTTACCTCTTATCTAGTGG
1.2	1	[hg19]chr1:209701023-209701063	4	GATTACTGCTACCATTGATCCTGAATGCCTGATAAATCCCAGGCCTTATTCTAGTCTGAGGGTTACCTCTTATCTAGTGG
1.2	1	[hg19]chr1:209701082-209701122	5	GATTACTGCTACCATTGATCCACTGTCTCTTCTCCTAAGGTACCCACAGTCTCACTGGGGGGTTACCTCTTATCTAGTGG
1.2	1	[hg19]chr1:209701133-209701173	6	GATTACTGCTACCATTGATCGGAATTGACTTCACCCAGGGTGACAAGTAAAGTTCCCCTCGGTTACCTCTTATCTAGTGG
1.2	1	[hg19]chr1:209701189-209701229	7	GATTACTGCTACCATTGATCGGCTCTAATGTCTCAGGAGTGTTCTTAATGCATCATCCAGGGTTACCTCTTATCTAGTGG
1.2	1	[hg19]chr1:209701271-209701311	8	GATTACTGCTACCATTGATCGCCTCAGCCTGGCATAGTGGAGTGGTTTGGGGCAGAGTAGGGTTACCTCTTATCTAGTGG
1.2	1	[hg19]chr1:209701331-209701371	9	GATTACTGCTACCATTGATCGCACTGAGGACCCCTGCTTCTATGTGGACTCTCACATGGCGGTTACCTCTTATCTAGTGG
1.2	1	[hg19]chr1:209701385-209701425	10	GATTACTGCTACCATTGATCCCCAGGTGGGAAAAGGGCTGGCCTGAGGTTCTACTGCTGCGGTTACCTCTTATCTAGTGG
1.2	1	[hg19]chr1:209701477-209701517	11	GATTACTGCTACCATTGATCCAGCGTGTCAGACCGAGCTCCCTGCACCATCCTCCCCCGCGGTTACCTCTTATCTAGTGG
1.2	1	[hg19]chr1:209701527-209701567	12	GATTACTGCTACCATTGATCGCACAGTATCGACACTTGAGATGGACTGGAAGGCCCTGAGGGTTACCTCTTATCTAGTGG
1.2	1	[hg19]chr1:209701670-209701710	13	GATTACTGCTACCATTGATCGCAGCCAGTCTTCTCCAGTGGGCAACAAAGTGGCAGGCACGGTTACCTCTTATCTAGTGG
1.2	1	[hg19]chr1:209701774-209701814	14	GATTACTGCTACCATTGATCGGGAGTCGTGGGGAGCCCGAGCGTTTGGTCAAACCACCAAGGTTACCTCTTATCTAGTGG
1.2	1	[hg19]chr1:209701845-209701885	15	GATTACTGCTACCATTGATCTGCATAGGCAGCACGCTTCTCCTGGGGGCAGCTTGGCAGCGGTTACCTCTTATCTAGTGG
1.2	1	[hg19]chr1:209701924-209701964	16	GATTACTGCTACCATTGATCCAACTCCACAGGCCTGCCACACCATCCCACCAGCCTTTGCGGTTACCTCTTATCTAGTGG
1.2	1	[hg19]chr1:209702002-209702042	17	GATTACTGCTACCATTGATCGGCAGGTGCCTATGTTTGATCCCCTGCAGAGAGAAGGAAAGGTTACCTCTTATCTAGTGG
1.2	1	[hg19]chr1:209702116-209702156	18	GATTACTGCTACCATTGATCGCAGAGGAACAGAAAAAGCCTGCCAGCAAGCAGCCCGTGCGGTTACCTCTTATCTAGTGG
1.2	1	[hg19]chr1:209702231-209702271	19	GATTACTGCTACCATTGATCGAAGAGAGGGGGCGGTGGCTGTGTTCATCCTGGGGAGTAGGGTTACCTCTTATCTAGTGG
1.2	1	[hg19]chr1:209702287-209702327	20	GATTACTGCTACCATTGATCCAGACAAGGTTCAAGAGGATGAAATGAACTCCTCCTTCAGGGTTACCTCTTATCTAGTGG
1.2	1	[hg19]chr1:209702389-209702429	21	GATTACTGCTACCATTGATCCCCTGCTCTACTCCATTGTCTGGGCCAGTACCTATGGAAGGGTTACCTCTTATCTAGTGG
1.2	1	[hg19]chr1:209702573-209702613	22	GATTACTGCTACCATTGATCCCTCTCCCCACCCTGCTACCCAGCCCAAAGTAGAACCCAGGGTTACCTCTTATCTAGTGG
1.2	1	[hg19]chr1:209702686-209702726	23	GATTACTGCTACCATTGATCCACAGAGGACATAATCACACTCACACACACACACACAGAGGGTTACCTCTTATCTAGTGG
1.2	1	[hg19]chr1:209702736-209702776	24	GATTACTGCTACCATTGATCCACTCTCACACACACACAGGACATAATCACACACACACACGGTTACCTCTTATCTAGTGG
1.2	1	[hg19]chr1:209702793-209702833	25	GATTACTGCTACCATTGATCCACTCACACTGGACATACACACACACACACTGGCACACGCGGTTACCTCTTATCTAGTGG
1.2	1	[hg19]chr1:209702843-209702883	26	GATTACTGCTACCATTGATCATGTACTCATACACGTGCTCAGACTTGCACATACACTCAAGGTTACCTCTTATCTAGTGG
1.2	1	[hg19]chr1:209702925-209702965	27	GATTACTGCTACCATTGATCGCTCCCAGGTGCAAACACACACGCTCCCAGGTGCAAACACGGTTACCTCTTATCTAGTGG
1.2	1	[hg19]chr1:209703048-209703088	28	GATTACTGCTACCATTGATCGCCAGGCAGAGAGTCCTGGTGGGAGGCTTTCAGCCCTGCGGGTTACCTCTTATCTAGTGG
1.2	1	[hg19]chr1:209703126-209703166	29	GATTACTGCTACCATTGATCCACACCTCCAAATCTTACCCACATGTAGGTGCCCCCAGCCGGTTACCTCTTATCTAGTGG
1.2	1	[hg19]chr1:209703192-209703232	30	GATTACTGCTACCATTGATCGGGAACTGCTTCCACTGCACAAAGAGGGGTCTTAGCAGCCGGTTACCTCTTATCTAGTGG
1.2	1	[hg19]chr1:209703250-209703290	31	GATTACTGCTACCATTGATCCCCCTGGCCATAGCTAATGAGTTTACAGACTGGAGTCCTGGGTTACCTCTTATCTAGTGG
1.2	1	[hg19]chr1:209703392-209703432	32	GATTACTGCTACCATTGATCTGGGGAAGGGCCACAGATTCCACCACAGGGTCCCTGAAGAGGTTACCTCTTATCTAGTGG
1.2	1	[hg19]chr1:209703480-209703520	33	GATTACTGCTACCATTGATCGGGTTCTGTGAGATAGTAGAGTCTGCTGCCTGTGAACACCGGTTACCTCTTATCTAGTGG
1.2	1	[hg19]chr1:209703602-209703642	34	GATTACTGCTACCATTGATCTCCACTCCTGCCCATGTCTCCAGCTAGAAGAAATCTGTTCGGTTACCTCTTATCTAGTGG
1.2	1	[hg19]chr1:209703670-209703710	35	GATTACTGCTACCATTGATCGGCCTCATTTTCTTCCCTGTACCATTCATTTCTCTCTTACGGTTACCTCTTATCTAGTGG
1.2	1	[hg19]chr1:209703877-209703917	36	GATTACTGCTACCATTGATCCTCCCAAGTAGCTGCGACTATAGGTGCACCACCACAGCTGGGTTACCTCTTATCTAGTGG
1.2	1	[hg19]chr1:209703968-209704008	37	GATTACTGCTACCATTGATCGCCCAGGCTGGTGTCAAACCCATGAGCTCAAGCGATCCTCGGTTACCTCTTATCTAGTGG
1.2	1	[hg19]chr1:209704041-209704081	38	GATTACTGCTACCATTGATCGGTGTAAGCCATCACACCTGACCAGAAGCCATATTTTACTGGTTACCTCTTATCTAGTGG
1.2	1	[hg19]chr1:209704091-209704131	39	GATTACTGCTACCATTGATCAGCCCACTTAGCAATTAGCACTGTGCCTTCCACACAATAGGGTTACCTCTTATCTAGTGG
1.2	1	[hg19]chr1:209704146-209704186	40	GATTACTGCTACCATTGATCTGTTGTACGAATGTGCAAATGCATGATTGAATAAGTGAGCGGTTACCTCTTATCTAGTGG
1.2	1	[hg19]chr1:209704224-209704264	41	GATTACTGCTACCATTGATCCTTTTCCTCCAGGAATTTATGGGGTCTTGGTCTCAGAAGCGGTTACCTCTTATCTAGTGG
1.2	1	[hg19]chr1:209704312-209704352	42	GATTACTGCTACCATTGATCGTTGACATCAAACATGTGCCAGACCCTGTACAAAGAGGACGGTTACCTCTTATCTAGTGG
1.2	1	[hg19]chr1:209704433-209704473	43	GATTACTGCTACCATTGATCGGAACACAGCTCCCCGCCCCGTTCACCCTGTACACAGCCCGGTTACCTCTTATCTAGTGG
1.2	1	[hg19]chr1:209704483-209704523	44	GATTACTGCTACCATTGATCGTTCCCGGGAACAGCAGAGGTAGGAAAGTCACAAATTGTAGGTTACCTCTTATCTAGTGG
1.2	1	[hg19]chr1:209704571-209704611	45	GATTACTGCTACCATTGATCGGCTGAGTAAGAGTTTGTGACCTGATAGACGATGGCTGGCGGTTACCTCTTATCTAGTGG
1.2	1	[hg19]chr1:209704669-209704709	46	GATTACTGCTACCATTGATCCTGCCTATGCCAGGATCCTCAGAGTGAGTAATGCTCCTCCGGTTACCTCTTATCTAGTGG
1.2	1	[hg19]chr1:209704795-209704835	47	GATTACTGCTACCATTGATCATCACACTCAGAGTGGGAGGATGGAAGATACAATTGGGGCGGTTACCTCTTATCTAGTGG
1.2	1	[hg19]chr1:209704907-209704947	48	GATTACTGCTACCATTGATCGGTGCTGGTGCTTCTGTCCCTCTGGAATGAGAGGAAAGGCGGTTACCTCTTATCTAGTGG
1.2	1	[hg19]chr1:209704964-209705004	49	GATTACTGCTACCATTGATCGTGCAGAAAGTGGAGAAATGAGAAAGGAGAGAGAGTGGTGGGTTACCTCTTATCTAGTGG
1.2	1	[hg19]chr1:209705028-209705068	50	GATTACTGCTACCATTGATCGACGATGCCTGTGACAGAAAAGAAATTCTCTTCTCTGACGGGTTACCTCTTATCTAGTGG
1.2	1	[hg19]chr1:209705134-209705174	51	GATTACTGCTACCATTGATCCGCTGCAGAGCTCAGGCGGAGATTCACACACTCTCTAGCCGGTTACCTCTTATCTAGTGG
1.2	1	[hg19]chr1:209705193-209705233	52	GATTACTGCTACCATTGATCGACCCTTCCTCCTTTCTGAAGGCAGCATTTCTCATCTCCCGGTTACCTCTTATCTAGTGG
1.2	1	[hg19]chr1:209705274-209705314	53	GATTACTGCTACCATTGATCACCTCCTGATAGGCTCCTGTCTGCCAACATCGATTGTTCCGGTTACCTCTTATCTAGTGG
1.2	1	[hg19]chr1:209705364-209705404	54	GATTACTGCTACCATTGATCTAAACCTCTCCTTACACAGGGGACCAGACTCTATTGAGTCGGTTACCTCTTATCTAGTGG
1.2	1	[hg19]chr1:209705419-209705459	55	GATTACTGCTACCATTGATCAGGGTCAGAGAAATATTTCAAGATGGGAAGGAAGTGTGCCGGTTACCTCTTATCTAGTGG
1.2	1	[hg19]chr1:209705483-209705523	56	GATTACTGCTACCATTGATCGAGAGGGTCACAGTGTAATGTAGTAATCTCTAAATTGGACGGTTACCTCTTATCTAGTGG
1.2	1	[hg19]chr1:209705614-209705654	57	GATTACTGCTACCATTGATCGGGAATCACTTATTTGGTAGGTTGCTTTAAGGATCCAACGGGTTACCTCTTATCTAGTGG
1.2	1	[hg19]chr1:209705681-209705721	58	GATTACTGCTACCATTGATCCCTTCTGGGTTCCATAAATATTTATTTCATCCCAGCCTCCGGTTACCTCTTATCTAGTGG
1.2	1	[hg19]chr1:209705794-209705834	59	GATTACTGCTACCATTGATCACAACATTCTCCAGAGGCAGGAAAGACTAAAGCAGTTGCCGGTTACCTCTTATCTAGTGG
1.2	1	[hg19]chr1:209705866-209705906	60	GATTACTGCTACCATTGATCTCAGGGAGGTTAAGAGACTTGCCCAGAGCTATGTGGAGACGGTTACCTCTTATCTAGTGG
1.2	1	[hg19]chr1:209705926-209705966	61	GATTACTGCTACCATTGATCCCTTTCTGTGGTCCTCAAAGACAGCATACTTACCTGGGAGGGTTACCTCTTATCTAGTGG
1.2	1	[hg19]chr1:209706006-209706046	62	GATTACTGCTACCATTGATCAACTCCTGGCATTTCTGAGCAGAGAAGCAGCCCATGTGGCGGTTACCTCTTATCTAGTGG
1.2	1	[hg19]chr1:209706093-209706133	63	GATTACTGCTACCATTGATCGAGCCAGCTGACACCTGATGCCAGAAATGCAATGGGTGAGGGTTACCTCTTATCTAGTGG
1.2	1	[hg19]chr1:209706165-209706205	64	GATTACTGCTACCATTGATCGGGGGGTGGGGTGTGTGGGGGGCGTGCTATGCATAGGGAGGGTTACCTCTTATCTAGTGG
1.2	1	[hg19]chr1:209706318-209706358	65	GATTACTGCTACCATTGATCAGATGTCAGCAGGGTCATGTTCTCTCTGAAGGTGCTAGGGGGTTACCTCTTATCTAGTGG
1.2	1	[hg19]chr1:209706439-209706479	66	GATTACTGCTACCATTGATCCAGTCTCTTGTTTCCGTAGTCACACAGTGATCTGCCAGGGGGTTACCTCTTATCTAGTGG
1.2	1	[hg19]chr1:209706542-209706582	67	GATTACTGCTACCATTGATCGCACCTGTACCAGAATGACCTCATCTTAACTGAGATGGCCGGTTACCTCTTATCTAGTGG
1.2	1	[hg19]chr1:209706659-209706699	68	GATTACTGCTACCATTGATCCCACATTCTGAGGCTCCAGGTAGGACACAAATTTTGGGGGGGTTACCTCTTATCTAGTGG
1.2	1	[hg19]chr1:209706709-209706749	69	GATTACTGCTACCATTGATCAACCCAGCACAATAAGAAAATGAGAGCCAAGCTGAGGAGGGGTTACCTCTTATCTAGTGG
1.2	1	[hg19]chr1:209706804-209706844	70	GATTACTGCTACCATTGATCGACAGACAAAGTAGAGAGTGAGACAGAGACCAGAGGAGACGGTTACCTCTTATCTAGTGG
1.2	1	[hg19]chr1:209706905-209706945	71	GATTACTGCTACCATTGATCGCACAGATACACAGACCCCTGCACACACCATGTGGGAGACGGTTACCTCTTATCTAGTGG
1.2	1	[hg19]chr1:209706973-209707013	72	GATTACTGCTACCATTGATCCCCCCAAATATGCACCTTCTCTCCCACTAGATGCCCACTGGGTTACCTCTTATCTAGTGG
1.2	1	[hg19]chr1:209707074-209707114	73	GATTACTGCTACCATTGATCGGCCCCAGTAAGAGAGACCAGTTAGTCCGTTGGCCCTCACGGTTACCTCTTATCTAGTGG
1.2	1	[hg19]chr1:209707124-209707164	74	GATTACTGCTACCATTGATCCCTCCCATGACTCTGGCTCCAGGGGCTTCCAGTTTTCAACGGTTACCTCTTATCTAGTGG
1.2	1	[hg19]chr1:209707263-209707303	75	GATTACTGCTACCATTGATCTGGGCCACTCAGGAGATGCGATGATGACACTTCCCCCTTGGGTTACCTCTTATCTAGTGG
1.2	1	[hg19]chr1:209707319-209707359	76	GATTACTGCTACCATTGATCAGCTTCTGGCAAGCTGCTTAGGGTCAGACTGTCCCCATTTGGTTACCTCTTATCTAGTGG
1.2	1	[hg19]chr1:209707390-209707430	77	GATTACTGCTACCATTGATCCTACAGATTCCATGTCCTGGTCTTTTCCAACTCACTGGAGGGTTACCTCTTATCTAGTGG
1.2	1	[hg19]chr1:209707451-209707491	78	GATTACTGCTACCATTGATCGGTGCTAGCCACTTTAGTATCAGCCAAAACTGACACCAGGGGTTACCTCTTATCTAGTGG
1.2	1	[hg19]chr1:209707523-209707563	79	GATTACTGCTACCATTGATCGGCCTTGGGGCTGGCAGAACACCAGTGTGCAGTGTGTGTGGGTTACCTCTTATCTAGTGG
1.2	1	[hg19]chr1:209707578-209707618	80	GATTACTGCTACCATTGATCGTGTGTAAGGGGGAGGTTTTCATGGAGAAATAGGTGGAGGGGTTACCTCTTATCTAGTGG
1.2	1	[hg19]chr1:209707651-209707691	81	GATTACTGCTACCATTGATCAGCCATTTCCAAGTTACGGGGCTCTAGAACCCTCTTTGTCGGTTACCTCTTATCTAGTGG
1.2	1	[hg19]chr1:209707701-209707741	82	GATTACTGCTACCATTGATCTCACGCATTCACTCAGAACAGAAAGTCACATAGGACAGCCGGTTACCTCTTATCTAGTGG
1.2	1	[hg19]chr1:209707755-209707795	83	GATTACTGCTACCATTGATCAAGATGTGCTAAGTCTCCCCTTGCTTTATTTTCTTTTGCCGGTTACCTCTTATCTAGTGG
1.2	1	[hg19]chr1:209707808-209707848	84	GATTACTGCTACCATTGATCAGTGAGTTTGGCTTTAGGATAATAGTCCCCACTCCTTCCCGGTTACCTCTTATCTAGTGG
1.2	1	[hg19]chr1:209707918-209707958	85	GATTACTGCTACCATTGATCCCAGCCTGACCTGGCCAGTAGTGTGACGGGGGAGATGTGGGGTTACCTCTTATCTAGTGG
1.2	1	[hg19]chr1:209707974-209708014	86	GATTACTGCTACCATTGATCGGGCAGACACCACCATAGCATCGTGCTCAGCCGCTGTGCCGGTTACCTCTTATCTAGTGG
1.2	1	[hg19]chr1:209708072-209708112	87	GATTACTGCTACCATTGATCCTGGGCTCCCCAGTCCTCTCACCTCCCACAGCAGGAAAGGGGTTACCTCTTATCTAGTGG
1.2	1	[hg19]chr1:209708122-209708162	88	GATTACTGCTACCATTGATCCGCAAGCCCATCTCCAGGGACAGCCACAGAAAGAGCAGTGGGTTACCTCTTATCTAGTGG
1.2	1	[hg19]chr1:209708186-209708226	89	GATTACTGCTACCATTGATCGGCCACACAATGGAGCATATGCCTTAATTGTCATAGCAGCGGTTACCTCTTATCTAGTGG
1.2	1	[hg19]chr1:209708283-209708323	90	GATTACTGCTACCATTGATCACCACGGTTACAGTGGTCTATGTTAAGTACTGAAGGTATCGGTTACCTCTTATCTAGTGG
1.2	1	[hg19]chr1:209708371-209708411	91	GATTACTGCTACCATTGATCAGCAAGAAAAAGGAAGTGTAGGGGCTGAGTGCTCAGGGTCGGTTACCTCTTATCTAGTGG
1.2	1	[hg19]chr1:209708433-209708473	92	GATTACTGCTACCATTGATCCTTTCACCTGAAGGCAGGCTTTCCCATCGCCCCCACAGGGGGTTACCTCTTATCTAGTGG
1.2	1	[hg19]chr1:209708484-209708524	93	GATTACTGCTACCATTGATCTGGGGCCTCTTCTAACTCTGGATCTCTCCTCTGCCAGGTGGGTTACCTCTTATCTAGTGG
1.2	1	[hg19]chr1:209708569-209708609	94	GATTACTGCTACCATTGATCCATTCTCACAATCAACTATGGCACCCTAACCCGTGGGCAGGGTTACCTCTTATCTAGTGG
1.2	1	[hg19]chr1:209708677-209708717	95	GATTACTGCTACCATTGATCGGAGGTGGTTATTACTGACCTGCCTCCCCTCCTCAGGGTTGGTTACCTCTTATCTAGTGG
1.2	1	[hg19]chr1:209708727-209708767	96	GATTACTGCTACCATTGATCAGAGAAGGCCAGACAGCCCAAGGGTATGAAATACAGTGAAGGTTACCTCTTATCTAGTGG
1.21	1	[hg19]chr1:219631840-219631880	1	ACTGGATTCGTATGTACTACACCAAACACAGCCCAGGCATTCAAAGCTGAACTTCTTTCCAGGTATATTACAGGTCTAGT
1.21	1	[hg19]chr1:219631937-219631977	2	ACTGGATTCGTATGTACTACCGGATCTGGCTACATGGGAATCCGGCAGAGGACATGTCCCAGGTATATTACAGGTCTAGT
1.21	1	[hg19]chr1:219631987-219632027	3	ACTGGATTCGTATGTACTACACTCATTGAATTACTGTGGCCCCAGGAGGTACATTTTTCTAGGTATATTACAGGTCTAGT
1.21	1	[hg19]chr1:219632071-219632111	4	ACTGGATTCGTATGTACTACGCTTCAAAAGCACCAGTGATATTCTTGTATATCTCTGTCCAGGTATATTACAGGTCTAGT
1.21	1	[hg19]chr1:219632128-219632168	5	ACTGGATTCGTATGTACTACTGTGAATAGCACTATGCAAGACACAACAGAAGACATACAGAGGTATATTACAGGTCTAGT
1.21	1	[hg19]chr1:219632180-219632220	6	ACTGGATTCGTATGTACTACTCTATCTTTAAGAAGCTTACCATTCAGAAGGAGAAACCAGAGGTATATTACAGGTCTAGT
1.21	1	[hg19]chr1:219632315-219632355	7	ACTGGATTCGTATGTACTACGGAGGATCACGAGGTCAGAAGATCAAGGTCATCCTGGCTAAGGTATATTACAGGTCTAGT
1.21	1	[hg19]chr1:219632469-219632509	8	ACTGGATTCGTATGTACTACGAGGCAGAGGTTGCATTCAGCTGAGATGGCGCCGCTGCACAGGTATATTACAGGTCTAGT
1.21	1	[hg19]chr1:219632620-219632660	9	ACTGGATTCGTATGTACTACGGGGGAACTGTGTGGGATGGCAGAGTGTAAATGCCCAGGGAGGTATATTACAGGTCTAGT
1.21	1	[hg19]chr1:219632693-219632733	10	ACTGGATTCGTATGTACTACACCCAGCTTTTTGTGCAATGGTGAAAAAGGCTCCAGCTTGAGGTATATTACAGGTCTAGT
1.21	1	[hg19]chr1:219632825-219632865	11	ACTGGATTCGTATGTACTACTTCTGGAAGAGGACTGGTCCCGAGAGAGGAATGATCCAGGAGGTATATTACAGGTCTAGT
1.21	1	[hg19]chr1:219632891-219632931	12	ACTGGATTCGTATGTACTACGTCTGTGTCATGGGATGAGGAAGATAATTCCGAACACAGCAGGTATATTACAGGTCTAGT
1.21	1	[hg19]chr1:219632956-219632996	13	ACTGGATTCGTATGTACTACACTCCAGTTCAGCTTAGTCTGAGTATGATGGGAAGCAGAGAGGTATATTACAGGTCTAGT
1.21	1	[hg19]chr1:219633028-219633068	14	ACTGGATTCGTATGTACTACTGTGACATGAGCAACTCTGCATTGGAATTCCCTCTAGCAGAGGTATATTACAGGTCTAGT
1.21	1	[hg19]chr1:219633135-219633175	15	ACTGGATTCGTATGTACTACGGTGCCCTGAAGTCACAGCATGGTGCCTGGCAGAGCTGGCAGGTATATTACAGGTCTAGT
1.21	1	[hg19]chr1:219633185-219633225	16	ACTGGATTCGTATGTACTACCCATGCCTTGCCAACTGCCTGAGGGTGGTCAGTCAGGAGAAGGTATATTACAGGTCTAGT
1.21	1	[hg19]chr1:219633304-219633344	17	ACTGGATTCGTATGTACTACAAACCCAACACAGCGTTAGCAGCAGCCACGGAGAGACTGCAGGTATATTACAGGTCTAGT
1.21	1	[hg19]chr1:219633376-219633416	18	ACTGGATTCGTATGTACTACGAAATGTACCAGCCATGCCCAGTAGAGCAGCAACAACCCCAGGTATATTACAGGTCTAGT
1.21	1	[hg19]chr1:219633426-219633466	19	ACTGGATTCGTATGTACTACCAGCTGTGTCCCACAACATAAGCTCCAACTTATCTGTGGCAGGTATATTACAGGTCTAGT
1.21	1	[hg19]chr1:219633487-219633527	20	ACTGGATTCGTATGTACTACACTGTCCGTAGGGTAAAAACTTCCAGGGGTTGAGGGGACCAGGTATATTACAGGTCTAGT
1.21	1	[hg19]chr1:219633578-219633618	21	ACTGGATTCGTATGTACTACGCATGCCTCACAGATATCTGCAGGAAGGAGAGATCTTGAGAGGTATATTACAGGTCTAGT
1.21	1	[hg19]chr1:219633638-219633678	22	ACTGGATTCGTATGTACTACGTCATTTCTCAATGCAAGTGTAGGAAAGACAGCCTTTAGCAGGTATATTACAGGTCTAGT
1.21	1	[hg19]chr1:219633723-219633763	23	ACTGGATTCGTATGTACTACAGGTATGTGTACAGAAATAGTGTCTTTATGCCTCATGTTGAGGTATATTACAGGTCTAGT
1.21	1	[hg19]chr1:219633860-219633900	24	ACTGGATTCGTATGTACTACGTGAGGCTCAGAAGAAAGAAAGCCAAGCACTGACTGGTGGAGGTATATTACAGGTCTAGT
1.21	1	[hg19]chr1:219633935-219633975	25	ACTGGATTCGTATGTACTACCAGCCCAGGGATCTTTGCATGACACTATAAGGACTCAGGGAGGTATATTACAGGTCTAGT
1.21	1	[hg19]chr1:219633986-219634026	26	ACTGGATTCGTATGTACTACGAAACAATAAGCCTGACCATTTGATTCTAGAAAGTGTTAGAGGTATATTACAGGTCTAGT
1.21	1	[hg19]chr1:219634070-219634110	27	ACTGGATTCGTATGTACTACGGTGAATTTGTGCAAGAATGGTTAAGATGCTCTTTCCTGGAGGTATATTACAGGTCTAGT
1.21	1	[hg19]chr1:219634146-219634186	28	ACTGGATTCGTATGTACTACTGGAAATGTAAATGCCAGGATTGATTTCTGGAATAATGCCAGGTATATTACAGGTCTAGT
1.21	1	[hg19]chr1:219634267-219634307	29	ACTGGATTCGTATGTACTACGAAGCAAACATTGAGGGGGGAAGTGAAGAACGGAGGCACGAGGTATATTACAGGTCTAGT
1.21	1	[hg19]chr1:219634371-219634411	30	ACTGGATTCGTATGTACTACGCCACATGAGAAGCCTGGAGTGTCTACGTGAATGAGGTGGAGGTATATTACAGGTCTAGT
1.21	1	[hg19]chr1:219634463-219634503	31	ACTGGATTCGTATGTACTACCTGGTGTGATTTACTTGACATAAGTGACAGCCCGAAACAGAGGTATATTACAGGTCTAGT
1.21	1	[hg19]chr1:219634516-219634556	32	ACTGGATTCGTATGTACTACCTGTCAAACAATTTGTTTCACTGTTTCTTGACTGTCCGGCAGGTATATTACAGGTCTAGT
1.21	1	[hg19]chr1:219634576-219634616	33	ACTGGATTCGTATGTACTACCCTAACCTGCCTGTTTCCTTGACCAGTCAAGTCAAAACAGAGGTATATTACAGGTCTAGT
1.21	1	[hg19]chr1:219634662-219634702	34	ACTGGATTCGTATGTACTACGGCTCAGAAGTCTGAGTCATTGCCCTGAGAACCCCAGATTAGGTATATTACAGGTCTAGT
1.21	1	[hg19]chr1:219634763-219634803	35	ACTGGATTCGTATGTACTACGAACCACATGATTGCAACCTTGCCGCTGGGGGTTGTTAGCAGGTATATTACAGGTCTAGT
1.21	1	[hg19]chr1:219634816-219634856	36	ACTGGATTCGTATGTACTACGCCTGAGCCAGTATCCTTGACTGCAGGGCTGCTTTGGTTGAGGTATATTACAGGTCTAGT
1.21	1	[hg19]chr1:219634884-219634924	37	ACTGGATTCGTATGTACTACTCCTCAAGAGTTACACTTTAGTGGGTTTCTCCTAGGGGCCAGGTATATTACAGGTCTAGT
1.21	1	[hg19]chr1:219634968-219635008	38	ACTGGATTCGTATGTACTACTACATGATCCAGCTGTCTCTGCTACTCCAACCCTCTCTGCAGGTATATTACAGGTCTAGT
1.21	1	[hg19]chr1:219635018-219635058	39	ACTGGATTCGTATGTACTACGAGCTTTCCACGTGAAGTCTGAAGTCCCCACAAAGGAAAAAGGTATATTACAGGTCTAGT
1.21	1	[hg19]chr1:219635103-219635143	40	ACTGGATTCGTATGTACTACATTCCTGGGAAGTGGCAGTGGCTTACTAGGTCTCTGGTCCAGGTATATTACAGGTCTAGT
1.21	1	[hg19]chr1:219635229-219635269	41	ACTGGATTCGTATGTACTACCCCTTTGAGGCCCAGACTAGATGCCACCACCTCCATGAGGAGGTATATTACAGGTCTAGT
1.21	1	[hg19]chr1:219635325-219635365	42	ACTGGATTCGTATGTACTACCCCTTCTCTGTGTCCTTAGATTCCACTTCTCCATTCCCTGAGGTATATTACAGGTCTAGT
1.21	1	[hg19]chr1:219635376-219635416	43	ACTGGATTCGTATGTACTACGCTGATGTCATCTACAAATGTGTCAGCTCCCTGATGCTGGAGGTATATTACAGGTCTAGT
1.21	1	[hg19]chr1:219635491-219635531	44	ACTGGATTCGTATGTACTACGGAAAAGCCTGAGGATGAGGCAAGGGGAAAGGAGGGAGGGAGGTATATTACAGGTCTAGT
1.21	1	[hg19]chr1:219635594-219635634	45	ACTGGATTCGTATGTACTACCCATGGAAGAGGGTACAGGGTGGTGGGAGGAGCTTGCAGGAGGTATATTACAGGTCTAGT
1.21	1	[hg19]chr1:219635683-219635723	46	ACTGGATTCGTATGTACTACCAGAAAGTGGTCAGAAGTCAGTGAAGGGCTGCAGTTGGAGAGGTATATTACAGGTCTAGT
1.21	1	[hg19]chr1:219635756-219635796	47	ACTGGATTCGTATGTACTACCTTCCTTGTGGGAAGGGGAGGAAGGTGAGGACGGCAGGGAAGGTATATTACAGGTCTAGT
1.21	1	[hg19]chr1:219635807-219635847	48	ACTGGATTCGTATGTACTACCTCATCCCAGGCTACCTCTCCTTCCCATTTCTTCCAGAAGAGGTATATTACAGGTCTAGT
1.21	1	[hg19]chr1:219635869-219635909	49	ACTGGATTCGTATGTACTACCCAGCCTCTGTGACACCTCGTTATTCTGTCACCAGTCCTCAGGTATATTACAGGTCTAGT
1.21	1	[hg19]chr1:219635923-219635963	50	ACTGGATTCGTATGTACTACGCCTATTCTTCTCTCCATAGCTCCAGCACCAGAGGAATTCAGGTATATTACAGGTCTAGT
1.21	1	[hg19]chr1:219635975-219636015	51	ACTGGATTCGTATGTACTACCCCTGAGTCTGCTCCGTCTTTCAGGTGTAAATAAAACATGAGGTATATTACAGGTCTAGT
1.21	1	[hg19]chr1:219636111-219636151	52	ACTGGATTCGTATGTACTACACACACACACGTACATATGTACATACAGGGGTGAGATTTTAGGTATATTACAGGTCTAGT
1.21	1	[hg19]chr1:219636203-219636243	53	ACTGGATTCGTATGTACTACCCTCAGAAAGGATGTTGAGTCTTCAATAACACTAGGAAGGAGGTATATTACAGGTCTAGT
1.21	1	[hg19]chr1:219636267-219636307	54	ACTGGATTCGTATGTACTACACTGTTGACAGTGTAAATGACAGGCCAATCCCTGGAGTCCAGGTATATTACAGGTCTAGT
1.21	1	[hg19]chr1:219636326-219636366	55	ACTGGATTCGTATGTACTACTAATAAAGAGCAGCCTGTACCAAGAAATTGTCTTTGAGGGAGGTATATTACAGGTCTAGT
1.21	1	[hg19]chr1:219636399-219636439	56	ACTGGATTCGTATGTACTACGGAGCCATCCTTTGATCCCACCCCTCAGTAGTCTCTCTTCAGGTATATTACAGGTCTAGT
1.21	1	[hg19]chr1:219636512-219636552	57	ACTGGATTCGTATGTACTACGAGTAGTCCCTGATCCTCTTGCTGACAAGGTTTAGGAAGGAGGTATATTACAGGTCTAGT
1.21	1	[hg19]chr1:219636563-219636603	58	ACTGGATTCGTATGTACTACGGATCTGTGATTCTGTTCTTTCAGTAGAAGGTGAAAGTAGAGGTATATTACAGGTCTAGT
1.21	1	[hg19]chr1:219636621-219636661	59	ACTGGATTCGTATGTACTACAGGCATTATCTTATCTGAGCCTTGCAACAATAACCCAGTGAGGTATATTACAGGTCTAGT
1.21	1	[hg19]chr1:219636680-219636720	60	ACTGGATTCGTATGTACTACATAATCTGCCCTTCTCCATTCAGTTAAAGAAACTCAGAGCAGGTATATTACAGGTCTAGT
1.21	1	[hg19]chr1:219636756-219636796	61	ACTGGATTCGTATGTACTACCTAGTGAGGAACCAGCCTGGCCTTCTACTACAAAAGGCAGAGGTATATTACAGGTCTAGT
1.21	1	[hg19]chr1:219636806-219636846	62	ACTGGATTCGTATGTACTACACCACCTCTTCCTACTTCTTGGTTCACTGATGATGGTTCTAGGTATATTACAGGTCTAGT
1.21	1	[hg19]chr1:219636882-219636922	63	ACTGGATTCGTATGTACTACATGGGTCCAACAGGCTTTAGTGAACTGGGCTGACCTGGGGAGGTATATTACAGGTCTAGT
1.21	1	[hg19]chr1:219636944-219636984	64	ACTGGATTCGTATGTACTACTGTTTCATCGGAAAAATTTGTTCTGGGTTCTAAACAGCTGAGGTATATTACAGGTCTAGT
1.21	1	[hg19]chr1:219637023-219637063	65	ACTGGATTCGTATGTACTACTGAGGACTGCCTGTACTAAGCTTCTAACTTCTAAGGATAGAGGTATATTACAGGTCTAGT
1.21	1	[hg19]chr1:219637081-219637121	66	ACTGGATTCGTATGTACTACTTTTCCTGTTCTGCTTTTGGAAACTACCAACAAGGGTGCCAGGTATATTACAGGTCTAGT
1.21	1	[hg19]chr1:219637139-219637179	67	ACTGGATTCGTATGTACTACCAGGGACTGTGTGATGTGGAACTCCGACCACTGGGAACTGAGGTATATTACAGGTCTAGT
1.21	1	[hg19]chr1:219637190-219637230	68	ACTGGATTCGTATGTACTACCTAATGTATTAAGCAATCGAAGAGCCAGAAGTTGGGCAGGAGGTATATTACAGGTCTAGT
1.21	1	[hg19]chr1:219637292-219637332	69	ACTGGATTCGTATGTACTACGTCCCTTCTCGACTCACTGCCTATGAAGACTAGCAAGGGGAGGTATATTACAGGTCTAGT
1.21	1	[hg19]chr1:219637354-219637394	70	ACTGGATTCGTATGTACTACACCTTCAAGCCTGTAGACTTTTATTTGCATGTTGCCTTTCAGGTATATTACAGGTCTAGT
1.21	1	[hg19]chr1:219637445-219637485	71	ACTGGATTCGTATGTACTACTAAGAGGAGGTGTAAATGCTTGTTTATCTTGGAAACCTGGAGGTATATTACAGGTCTAGT
1.21	1	[hg19]chr1:219637551-219637591	72	ACTGGATTCGTATGTACTACACTCTGCATACGTCCAAAGTCAAAATTAAGAGTAGAAATGAGGTATATTACAGGTCTAGT
1.21	1	[hg19]chr1:219637712-219637752	73	ACTGGATTCGTATGTACTACTCTTCTCCTCGTTTAGCCAGCCACGTGCCTTCAATGCAAGAGGTATATTACAGGTCTAGT
1.21	1	[hg19]chr1:219637772-219637812	74	ACTGGATTCGTATGTACTACCACTTACCACTCATGCTGTACTACATTAGCTTTCCCAGGCAGGTATATTACAGGTCTAGT
1.21	1	[hg19]chr1:219637847-219637887	75	ACTGGATTCGTATGTACTACAGATAAATTGAACGCAATCTTGCCTCAGCTTCATACAGCCAGGTATATTACAGGTCTAGT
1.21	1	[hg19]chr1:219637916-219637956	76	ACTGGATTCGTATGTACTACGCCTATAAAATGAGTGTCTTAGATCTGAGCACTACTTTCCAGGTATATTACAGGTCTAGT
1.21	1	[hg19]chr1:219638053-219638093	77	ACTGGATTCGTATGTACTACAGTGACTGAGGGCTCGAGGTACCCCAGATTCTGCCCAGCCAGGTATATTACAGGTCTAGT
1.21	1	[hg19]chr1:219638103-219638143	78	ACTGGATTCGTATGTACTACTGGGGGATCAATACCTTGACACACCTGGATTAGTAGCACAAGGTATATTACAGGTCTAGT
[truncated: 3,762 more rows]
