# Supplementary material for: Simultaneous visualization of DNA loci in single cells by combinatorial multi-color iFISH
Source: Sci Data. 2022 Feb 10;9:47. doi: 10.1038/s41597-022-01139-2 (PMC8831585; doi:10.1038/s41597-022-01139-2)
Supplement: Supplementary file 3 — Supplementary Table 3 [file 41597_2022_1139_MOESM3_ESM.xlsx]

## Sheet: Suppl Table 3
Supplementary Table 3. Estimation of 2D localization accuracy in miFISH.
channel	dot_min	dot_mean	dot_max	bg_min	bg_median	acc_min	acc_mean	acc_max	acc_min_nm	acc_mean_nm	acc_max_nm
AF488	8346.00	15185.91	32226.00	1311	3619	0.12	0.08	0.06	16.01	10.96	7.88
AT542	6971.00	12775.49	20710.61	852	3195	0.13	0.09	0.07	17.26	11.81	9.46
AF594	9193.51	23151.79	57124.72	1030	2552	0.10	0.07	0.05	13.15	8.73	6.47
AT647N	3487.69	9581.11	17719.89	789	2019	0.18	0.09	0.07	23.18	11.91	9.45
AF700	3325.07	17160.67	41842.23	569	1130	0.14	0.07	0.05	18.13	8.96	6.71
AF790	3740.53	9263.08	17129.57	461	818	0.12	0.08	0.07	15.63	10.62	8.74
Legends:
dot_min: weakest pixel intensity of the dots selected in the first FOV
dot_mean: mean pixel intensity of the dots selected in the first FOV
dot_max: highest pixel intensity of the dots selected in the first FOV
bg_min: smallest pixel value in the image
bg_median: median pixel value of the images
acc_min: lowest RMSE of the localization error in simulations for the weakest dot
acc_mean: mean RMSE of the localization error in simulations for the weakest dot
acc_max: highest RMSE of the localization error in simulations for the weakest dot
acc_min_nm: 130*acc_min (acc_min converted from pixels to nm)
acc_mean_nm: 130*acc_mean (acc_mean converted from pixels to nm)
acc_max_nm: 130*acc_max (acc_max converted from pixels to nm)
