# Supplementary material for: Simultaneous visualization of DNA loci in single cells by combinatorial multi-color iFISH
Source: Sci Data. 2022 Feb 10;9:47. doi: 10.1038/s41597-022-01139-2 (PMC8831585; doi:10.1038/s41597-022-01139-2)
Supplement: Supplementary file 4 — Supplementary Table 4 [file 41597_2022_1139_MOESM4_ESM.xlsx]

## Sheet: Suppl Table 4
Supplementary Table 4. List of miFISH probe pairs and corresponding Hi-C contact frequencies.
start_probe2	end_probe2	start_probe1	end_probe1	Hi-C reads count	Hi-C contact frequency
118138644	118204055	118138644	118204055	136175	0.447016
137737263	137803380	118138644	118204055	1914	0.00718331
137737263	137803380	137737263	137803380	157709	0.676701
158286571	158352358	118138644	118204055	306	0.000968317
158286571	158352358	137737263	137803380	1094	0.00395795
158286571	158352358	158286571	158352358	186224	0.568071
177676147	177739905	118138644	118204055	160	0.000599894
177676147	177739905	137737263	137803380	612	0.00262339
177676147	177739905	158286571	158352358	1472	0.00532026
177676147	177739905	177676147	177739905	188243	0.806126
180707464	180773245	118138644	118204055	105	0.000350914
180707464	180773245	137737263	137803380	330	0.00126091
180707464	180773245	158286571	158352358	1591	0.00512569
180707464	180773245	177676147	177739905	5040	0.0192385
180707464	180773245	180707464	180773245	188234	0.640465
183648104	183713699	118138644	118204055	89	0.000280587
183648104	183713699	137737263	137803380	206	0.00074251
183648104	183713699	158286571	158352358	1731	0.00526072
183648104	183713699	177676147	177739905	2807	0.0101076
183648104	183713699	180707464	180773245	9501	0.0304953
183648104	183713699	183648104	183713699	181247	0.548783
187022561	187095365	118138644	118204055	99	0.000312693
187022561	187095365	137737263	137803380	255	0.000920833
187022561	187095365	158286571	158352358	1235	0.00376029
187022561	187095365	177676147	177739905	2875	0.0103717
187022561	187095365	180707464	180773245	3861	0.0124156
187022561	187095365	183648104	183713699	6419	0.0194717
187022561	187095365	187022561	187095365	172393	0.523915
189698368	189767443	118138644	118204055	97	0.000330628
189698368	189767443	137737263	137803380	152	0.000592337
189698368	189767443	158286571	158352358	1277	0.00419594
189698368	189767443	177676147	177739905	1619	0.00630295
189698368	189767443	180707464	180773245	2436	0.00845339
189698368	189767443	183648104	183713699	4308	0.0141025
189698368	189767443	187022561	187095365	12228	0.0401034
189698368	189767443	189698368	189767443	186386	0.659664
192700456	192763963	118138644	118204055	85	0.000255882
192700456	192763963	137737263	137803380	125	0.000430218
192700456	192763963	158286571	158352358	1179	0.00342141
192700456	192763963	177676147	177739905	1570	0.00539821
192700456	192763963	180707464	180773245	2353	0.00721155
192700456	192763963	183648104	183713699	3970	0.0114779
192700456	192763963	187022561	187095365	4122	0.0119395
192700456	192763963	189698368	189767443	5560	0.0173795
192700456	192763963	192700456	192763963	203804	0.562639
196320065	196387628	118138644	118204055	67	0.000220062
196320065	196387628	137737263	137803380	167	0.000627111
196320065	196387628	158286571	158352358	679	0.00214986
196320065	196387628	177676147	177739905	1748	0.00655754
196320065	196387628	180707464	180773245	2328	0.00778465
196320065	196387628	183648104	183713699	2787	0.00879143
196320065	196387628	187022561	187095365	3807	0.0120313
196320065	196387628	189698368	189767443	3225	0.0109987
196320065	196387628	192700456	192763963	10066	0.0303196
196320065	196387628	196320065	196387628	183325	0.602472
198802304	198867783	118138644	118204055	85	0.000263251
198802304	198867783	137737263	137803380	210	0.000743579
198802304	198867783	158286571	158352358	687	0.00205106
198802304	198867783	177676147	177739905	2426	0.00858164
198802304	198867783	180707464	180773245	2375	0.00748858
198802304	198867783	183648104	183713699	2925	0.00870019
198802304	198867783	187022561	187095365	3730	0.0111152
198802304	198867783	189698368	189767443	2623	0.00843511
198802304	198867783	192700456	192763963	4448	0.0126331
198802304	198867783	196320065	196387628	9249	0.0286609
198802304	198867783	198802304	198867783	174868	0.510958
201616162	201682961	118138644	118204055	79	0.000227115
201616162	201682961	137737263	137803380	154	0.00050617
201616162	201682961	158286571	158352358	963	0.00266879
201616162	201682961	177676147	177739905	1047	0.0034379
201616162	201682961	180707464	180773245	1571	0.00459812
201616162	201682961	183648104	183713699	2913	0.00804286
201616162	201682961	187022561	187095365	2259	0.00624873
201616162	201682961	189698368	189767443	3105	0.00926876
201616162	201682961	192700456	192763963	4889	0.0128894
201616162	201682961	196320065	196387628	3422	0.00984335
201616162	201682961	198802304	198867783	7793	0.0211372
201616162	201682961	201616162	201682961	206516	0.519953
205087694	205149345	118138644	118204055	68	0.000248962
205087694	205149345	137737263	137803380	128	0.000535787
205087694	205149345	158286571	158352358	489	0.00172585
205087694	205149345	177676147	177739905	1055	0.00441171
205087694	205149345	180707464	180773245	1344	0.00500968
205087694	205149345	183648104	183713699	1456	0.00511963
205087694	205149345	187022561	187095365	1935	0.00681654
205087694	205149345	189698368	189767443	1651	0.00627645
205087694	205149345	192700456	192763963	2161	0.00725563
205087694	205149345	196320065	196387628	2705	0.00990916
205087694	205149345	198802304	198867783	3332	0.0115095
205087694	205149345	201616162	201682961	2773	0.00889134
205087694	205149345	205087694	205149345	188361	0.769157
208067715	208129451	118138644	118204055	69	0.000206782
208067715	208129451	137737263	137803380	94	0.000322069
208067715	208129451	158286571	158352358	622	0.0017969
208067715	208129451	177676147	177739905	783	0.00268012
208067715	208129451	180707464	180773245	1309	0.00399382
208067715	208129451	183648104	183713699	2126	0.00611897
208067715	208129451	187022561	187095365	2039	0.00587947
208067715	208129451	189698368	189767443	2429	0.00755845
208067715	208129451	192700456	192763963	4024	0.011059
208067715	208129451	196320065	196387628	3074	0.00921747
208067715	208129451	198802304	198867783	3730	0.0105462
208067715	208129451	201616162	201682961	5227	0.0137185
208067715	208129451	205087694	205149345	5077	0.0169695
208067715	208129451	208067715	208129451	202552	0.554163
210830897	210898218	118138644	118204055	67	0.000237442
210830897	210898218	137737263	137803380	122	0.000494311
210830897	210898218	158286571	158352358	328	0.00112054
210830897	210898218	177676147	177739905	1167	0.00472371
210830897	210898218	180707464	180773245	1402	0.00505844
210830897	210898218	183648104	183713699	1501	0.00510876
210830897	210898218	187022561	187095365	2220	0.00756996
210830897	210898218	189698368	189767443	1631	0.00600176
210830897	210898218	192700456	192763963	2266	0.00736442
210830897	210898218	196320065	196387628	3350	0.0118788
210830897	210898218	198802304	198867783	4577	0.0153034
210830897	210898218	201616162	201682961	2350	0.00729362
210830897	210898218	205087694	205149345	3971	0.0156958
210830897	210898218	208067715	208129451	10472	0.0338805
210830897	210898218	210830897	210898218	173244	0.662824
231221646	231288393	118138644	118204055	58	0.00018965
231221646	231288393	137737263	137803380	73	0.000272902
231221646	231288393	158286571	158352358	276	0.000869972
231221646	231288393	177676147	177739905	222	0.000829102
231221646	231288393	180707464	180773245	317	0.00105529
231221646	231288393	183648104	183713699	595	0.00186851
231221646	231288393	187022561	187095365	375	0.00117982
231221646	231288393	189698368	189767443	709	0.00240721
231221646	231288393	192700456	192763963	1045	0.00313356
231221646	231288393	196320065	196387628	540	0.00176671
231221646	231288393	198802304	198867783	681	0.00210086
231221646	231288393	201616162	201682961	2052	0.00587619
231221646	231288393	205087694	205149345	745	0.00271695
231221646	231288393	208067715	208129451	1829	0.0054598
231221646	231288393	210830897	210898218	754	0.00266167
231221646	231288393	231221646	231288393	214911	0.699979
